# Supplementary material for: Crystal structure of (4-cyano­pyridine-κN){5,10,15,20-tetrakis[4-(benzoyloxy)phenyl]porphyrinato-κ4 N}zinc–4-cyano­pyridine (1/1)
Source: Acta Crystallogr E Crystallogr Commun. 2016 Jan 13;72(Pt 2):164–9. doi: 10.1107/S2056989016000062 (PMC4770980; doi:10.1107/S2056989016000062)
Supplement: Supplementary file 1 [file e-72-00164-sup1.cif]

##############################################################################
#                                                                            #
# This CIF contains the data in a paper accepted for publication in          #
# Acta Crystallographica Section E. It conforms to the requirements of       #
# Notes for Authors for Acta Crystallographica Section E, and has been       #
# peer reviewed under the auspices of the IUCr Commission on Journals.       #
#                                                                            #
# Full details of the Crystallographic Information File format               #
# are given in the paper "The Crystallographic Information File (CIF):       #
# a New Standard Archive File for Crystallography" by S. R. Hall, F. H.      #
# Allen and I. D. Brown [Acta Cryst. (1991), A47, 655-685].                  #
#                                                                            #
# The current version of the core CIF dictionary is obtainable from          #
# ftp://ftp.iucr.org/pub/cif_core.dic.                                       #
#                                                                            #
# Software is freely available for graphical display of the structure(s)     #
# in this CIF. For information consult the CIF software page                 #
# http://www.iucr.org/resources/cif/software.                                #
#                                                                            #
# This file may be used for bona fide research purposes within the           #
# scientific community so long as proper attribution is given to the journal # 
# article from which it was obtained.                                        #
#                                                                            #
##############################################################################
data_I
_database_code_depnum_ccdc_archive 'CCDC 1445100'
_audit_creation_method     SHELXL-2013
_chemical_name_systematic
;\
(4-Cyanopyridine-\k<i>N</i>)]{5,10,15,20-tetrakis[4-(benzoyloxy)phenyl]\
porphyrinato-\k^4^<i>N</i>}zinc--4-cyanopyridine (1/1)
;
_chemical_name_common     ?
_chemical_formula_moiety     'C78 H48 N6 O8 Zn, C6 H4 N2'
_chemical_formula_sum     'C84 H52 N8 O8 Zn'
_chemical_formula_weight     1366.70
_chemical_melting_point     ?
_shelx_space_group_comment
;
The symmetry employed for this shelxl refinement is uniquely defined
by the following loop, which should always be used as a source of
symmetry information in preference to the above space-group names.
They are only intended as comments.
;
_space_group_crystal_system     triclinic
_space_group_name_H-M_alt     'P -1'
_space_group_name_Hall     '-P 1'
loop_
    _symmetry_equiv_pos_as_xyz
    'x, y, z'
    '-x, -y, -z'
_cell_length_a     11.8587(3)
_cell_length_b     16.1619(5)
_cell_length_c     19.2167(5)
_cell_angle_alpha     68.207(3)
_cell_angle_beta     81.077(2)
_cell_angle_gamma     86.866(2)
_cell_volume     3378.43(18)
_cell_formula_units_Z     2
_cell_measurement_reflns_used     9704
_cell_measurement_theta_min     3.81
_cell_measurement_theta_max     28.82
_cell_measurement_temperature     100(2)
_exptl_crystal_description     'block'
_exptl_crystal_colour     'purple'
_exptl_crystal_size_max     0.380
_exptl_crystal_size_mid     0.130
_exptl_crystal_size_min     0.070
_exptl_crystal_density_diffrn     1.344
_exptl_crystal_density_meas     1.344
_exptl_crystal_density_method     ?
_exptl_crystal_F_000     1412
_exptl_absorpt_coefficient_mu     0.431
_exptl_absorpt_correction_type     multi-scan
_exptl_absorpt_process_details
;
CrysAlis Pro (Agilent, 2014)
;
_shelx_estimated_absorpt_T_min     ?
_shelx_estimated_absorpt_T_max     ?
_exptl_absorpt_correction_T_min     0.8303
_exptl_absorpt_correction_T_max     1.0000
_exptl_special_details     ?
_diffrn_ambient_temperature     100(2)
_diffrn_radiation_type     MoK\a
_diffrn_radiation_wavelength     0.71073
_diffrn_measurement_device_type     'Agilent Xcalibur, Eos, Gemini ultra'
_diffrn_measurement_method     '\w scans'
_diffrn_detector_area_resol_mean     16.1978
_diffrn_reflns_number     37755
_diffrn_reflns_av_R_equivalents     0.0293
_diffrn_reflns_theta_min     2.978
_diffrn_reflns_theta_max     29.520
_diffrn_reflns_theta_full     25.242
_diffrn_measured_fraction_theta_max     0.837
_diffrn_measured_fraction_theta_full     0.998
_diffrn_reflns_limit_h_min     -15
_diffrn_reflns_limit_h_max     16
_diffrn_reflns_limit_k_min     -22
_diffrn_reflns_limit_k_max     19
_diffrn_reflns_limit_l_min     -24
_diffrn_reflns_limit_l_max     25
_refine_special_details     ?
_reflns_number_total     15805
_reflns_number_gt     11876
_reflns_threshold_expression     'I > 2\s(I)'
_refine_ls_structure_factor_coef     Fsqd
_refine_ls_matrix_type     full
_refine_ls_R_factor_all     0.0793
_refine_ls_R_factor_gt     0.0537
_refine_ls_wR_factor_gt     0.1361
_refine_ls_wR_factor_ref     0.1551
_refine_ls_goodness_of_fit_ref     1.020
_refine_ls_restrained_S_all     1.029
_refine_ls_number_reflns     15805
_refine_ls_number_parameters     965
_refine_ls_number_restraints     138
_refine_ls_hydrogen_treatment     constr
_refine_ls_weighting_scheme     calc
_refine_ls_weighting_details
              'w=1/[\s^2^(Fo^2^)+(0.0732P)^2^+3.5911P] where P=(Fo^2^+2Fc^2^)/3'
_atom_sites_solution_hydrogens     geom
_atom_sites_solution_primary     ?
_atom_sites_solution_secondary     ?
_refine_ls_shift/su_max     0.001
_refine_ls_shift/su_mean     0.000
_refine_diff_density_max     1.168
_refine_diff_density_min     -0.857
_refine_ls_extinction_method     none
_refine_ls_extinction_coef     .
loop_
    _atom_type_symbol
    _atom_type_description
    _atom_type_scat_dispersion_real
    _atom_type_scat_dispersion_imag
    _atom_type_scat_source
    'C' 'C' 0.0033 0.0016
                         'International Tables Vol C Tables 4.2.6.8 and 6.1.1.4'
    'H' 'H' 0.0000 0.0000
                         'International Tables Vol C Tables 4.2.6.8 and 6.1.1.4'
    'N' 'N' 0.0061 0.0033
                         'International Tables Vol C Tables 4.2.6.8 and 6.1.1.4'
    'O' 'O' 0.0106 0.0060
                         'International Tables Vol C Tables 4.2.6.8 and 6.1.1.4'
    'Zn' 'Zn' 0.2839 1.4301
                         'International Tables Vol C Tables 4.2.6.8 and 6.1.1.4'
_computing_data_collection
;
CrysAlis Pro (Agilent, 2014)
;
_computing_cell_refinement
;
CrysAlis Pro (Agilent, 2014)
;
_computing_data_reduction
;
CrysAlis Pro (Agilent, 2014)
;
_computing_structure_solution
;
SIR2004 (Burla <i>et al.</i>,  2005)
;
_computing_structure_refinement
;
SHELXL-2013 (Sheldrick, 2015)
;
_computing_molecular_graphics
;
ORTEPIII (Burnett & Johnson, 1996)
;
_computing_publication_material
;
WinGX publication routines (Farrugia, 2012)
;
loop_
    _atom_site_type_symbol
    _atom_site_label
    _atom_site_fract_x
    _atom_site_fract_y
    _atom_site_fract_z
    _atom_site_U_iso_or_equiv
    _atom_site_adp_type
    _atom_site_calc_flag
    _atom_site_occupancy
    _atom_site_disorder_assembly
    _atom_site_disorder_group
    Zn Zn 0.04026(2) 0.08329(2) 0.73701(2) 0.02122(9) Uani d 1 . .
    O O1 0.57584(18) 0.51097(14) 0.64208(13) 0.0426(5) Uani d 1 . .
    O O2 0.70068(19) 0.45789(15) 0.56891(13) 0.0458(5) Uani d 1 . .
    O O3 0.37839(16) -0.04282(14) 0.32980(10) 0.0327(4) Uani d 1 . .
    O O4 0.55891(18) -0.00492(15) 0.32873(11) 0.0406(5) Uani d 1 . .
    O O5 -0.3951(2) -0.41779(15) 0.87976(14) 0.0508(6) Uani d 1 . .
    O O6 -0.5645(2) -0.36754(16) 0.91940(14) 0.0546(6) Uani d 1 . .
    O O7 -0.29520(17) 0.18935(13) 1.15595(10) 0.0351(4) Uani d 1 . .
    O O8 -0.1743(2) 0.29908(18) 1.14029(15) 0.0570(7) Uani d 1 . .
    N N1 0.18054(17) 0.13129(14) 0.65650(11) 0.0232(4) Uani d 1 . .
    N N2 0.07731(17) 0.16791(14) 0.78840(11) 0.0240(4) Uani d 1 . .
    N N3 -0.07552(17) 0.01808(14) 0.83124(11) 0.0235(4) Uani d 1 . .
    N N4 0.04160(17) -0.02765(14) 0.70765(11) 0.0229(4) Uani d 1 . .
    N N5 -0.08471(18) 0.16108(14) 0.66898(11) 0.0252(4) Uani d 1 . .
    N N6 -0.4242(2) 0.31984(17) 0.51515(14) 0.0371(5) Uani d 1 . .
    C C1 0.2447(2) 0.20434(17) 0.64469(13) 0.0240(5) Uani d 1 . .
    C C2 0.3233(2) 0.22452(18) 0.57502(14) 0.0288(6) Uani d 1 . .
    H H2 0.3762 0.2708 0.5543 0.035 Uiso calc 1 . .
    C C3 0.3049(2) 0.16325(18) 0.54583(14) 0.0285(5) Uani d 1 . .
    H H3 0.3421 0.1600 0.5006 0.034 Uiso calc 1 . .
    C C4 0.2173(2) 0.10365(17) 0.59760(13) 0.0235(5) Uani d 1 . .
    C C5 0.1830(2) 0.02547(17) 0.59184(13) 0.0236(5) Uani d 1 . .
    C C6 0.1054(2) -0.03754(16) 0.64541(13) 0.0234(5) Uani d 1 . .
    C C7 0.0774(2) -0.12123(18) 0.64126(15) 0.0294(6) Uani d 1 . .
    H H7 0.1094 -0.1438 0.6046 0.035 Uiso calc 1 . .
    C C8 -0.0041(2) -0.16061(18) 0.70068(15) 0.0294(5) Uani d 1 . .
    H H8 -0.0383 -0.2156 0.7129 0.035 Uiso calc 1 . .
    C C9 -0.0282(2) -0.10107(17) 0.74167(13) 0.0240(5) Uani d 1 . .
    C C10 -0.1130(2) -0.11536(17) 0.80477(14) 0.0255(5) Uani d 1 . .
    C C11 -0.1338(2) -0.05862(17) 0.84584(13) 0.0249(5) Uani d 1 . .
    C C12 -0.2173(2) -0.07594(19) 0.91324(14) 0.0307(6) Uani d 1 . .
    H H12 -0.2684 -0.1235 0.9348 0.037 Uiso calc 1 . .
    C C13 -0.2066(2) -0.00937(18) 0.93860(14) 0.0299(6) Uani d 1 . .
    H H13 -0.2490 -0.0027 0.9811 0.036 Uiso calc 1 . .
    C C14 -0.1174(2) 0.04907(17) 0.88764(13) 0.0238(5) Uani d 1 . .
    C C15 -0.0754(2) 0.12266(17) 0.89817(13) 0.0242(5) Uani d 1 . .
    C C16 0.0177(2) 0.17572(18) 0.85287(14) 0.0255(5) Uani d 1 . .
    C C17 0.0644(2) 0.24837(19) 0.86626(15) 0.0307(6) Uani d 1 . .
    H H17 0.0391 0.2674 0.9061 0.037 Uiso calc 1 . .
    C C18 0.1514(2) 0.28331(19) 0.80994(15) 0.0303(6) Uani d 1 . .
    H H18 0.1976 0.3310 0.8037 0.036 Uiso calc 1 . .
    C C19 0.1595(2) 0.23286(17) 0.76095(14) 0.0248(5) Uani d 1 . .
    C C20 0.2387(2) 0.25056(16) 0.69438(14) 0.0243(5) Uani d 1 . .
    C C21 0.3277(2) 0.32056(17) 0.67803(14) 0.0249(5) Uani d 1 . .
    C C22 0.4073(2) 0.30588(18) 0.72723(15) 0.0308(6) Uani d 1 . .
    H H22 0.4044 0.2533 0.7695 0.037 Uiso calc 1 . .
    C C23 0.4911(2) 0.36854(19) 0.71428(16) 0.0335(6) Uani d 1 . .
    H H23 0.5439 0.3586 0.7475 0.040 Uiso calc 1 . .
    C C24 0.4945(2) 0.44523(18) 0.65171(17) 0.0333(6) Uani d 1 . .
    C C25 0.4182(3) 0.46245(19) 0.60102(17) 0.0363(6) Uani d 1 . .
    H H25 0.4228 0.5148 0.5585 0.044 Uiso calc 1 . .
    C C26 0.3339(2) 0.39930(18) 0.61516(16) 0.0320(6) Uani d 1 . .
    H H26 0.2808 0.4100 0.5819 0.038 Uiso calc 1 . .
    C C27 0.6776(3) 0.50913(18) 0.60080(16) 0.0353(6) Uani d 1 . .
    C C28 0.7567(3) 0.5775(2) 0.60045(19) 0.0438(7) Uani d 1 . .
    C C29 0.7336(3) 0.6249(2) 0.6476(2) 0.0480(8) Uani d 1 . .
    H H29 0.6661 0.6147 0.6814 0.058 Uiso calc 1 . .
    C C30 0.8112(4) 0.6877(3) 0.6447(2) 0.0631(10) Uani d 1 . .
    H H30 0.7967 0.7187 0.6774 0.076 Uiso calc 1 . .
    C C31 0.9089(4) 0.7040(3) 0.5936(3) 0.0774(12) Uani d 1 . .
    H H31 0.9603 0.7467 0.5912 0.093 Uiso calc 1 . .
    C C32 0.9322(5) 0.6576(4) 0.5454(3) 0.0913(15) Uani d 1 . .
    H H32 0.9987 0.6694 0.5105 0.110 Uiso calc 1 . .
    C C33 0.8558(4) 0.5935(3) 0.5493(3) 0.0700(11) Uani d 1 . .
    H H33 0.8714 0.5614 0.5175 0.084 Uiso calc 1 . .
    C C34 0.2361(2) 0.00688(16) 0.52300(13) 0.0237(5) Uani d 1 . .
    C C35 0.1878(2) 0.0403(2) 0.45691(15) 0.0334(6) Uani d 1 . .
    H H35 0.1208 0.0732 0.4556 0.040 Uiso calc 1 . .
    C C36 0.2389(2) 0.0252(2) 0.39228(15) 0.0345(6) Uani d 1 . .
    H H36 0.2067 0.0482 0.3478 0.041 Uiso calc 1 . .
    C C37 0.3372(2) -0.02394(17) 0.39509(14) 0.0264(5) Uani d 1 . .
    C C38 0.3864(2) -0.0591(2) 0.46026(15) 0.0341(6) Uani d 1 . .
    H H38 0.4523 -0.0933 0.4617 0.041 Uiso calc 1 . .
    C C39 0.3354(2) -0.0424(2) 0.52382(15) 0.0327(6) Uani d 1 . .
    H H39 0.3688 -0.0647 0.5679 0.039 Uiso calc 1 . .
    C C40 0.4912(2) -0.03034(17) 0.30113(14) 0.0277(5) Uani d 1 . .
    C C41 0.5181(2) -0.05140(17) 0.23136(14) 0.0270(5) Uani d 1 . .
    C C42 0.4342(2) -0.0700(2) 0.19637(15) 0.0335(6) Uani d 1 . .
    H H42 0.3577 -0.0702 0.2165 0.040 Uiso calc 1 . .
    C C43 0.4656(3) -0.0883(2) 0.13095(16) 0.0386(7) Uani d 1 . .
    H H43 0.4098 -0.1004 0.1069 0.046 Uiso calc 1 . .
    C C44 0.5790(3) -0.0888(2) 0.10143(15) 0.0363(6) Uani d 1 . .
    H H44 0.5993 -0.1017 0.0579 0.044 Uiso calc 1 . .
    C C45 0.6626(3) -0.0702(2) 0.13595(15) 0.0372(6) Uani d 1 . .
    H H45 0.7390 -0.0704 0.1156 0.045 Uiso calc 1 . .
    C C46 0.6328(2) -0.05105(19) 0.20101(14) 0.0318(6) Uani d 1 . .
    H H46 0.6890 -0.0381 0.2243 0.038 Uiso calc 1 . .
    C C47 -0.1892(2) -0.19473(18) 0.82823(14) 0.0286(5) Uani d 1 . .
    C C48 -0.1499(3) -0.2807(2) 0.85981(18) 0.0390(7) Uani d 1 . .
    H H48 -0.0744 -0.2903 0.8685 0.047 Uiso calc 1 . .
    C C49 -0.2220(3) -0.3531(2) 0.87866(19) 0.0438(7) Uani d 1 . .
    H H49 -0.1947 -0.4108 0.8999 0.053 Uiso calc 1 . .
    C C50 -0.3332(3) -0.3397(2) 0.86602(17) 0.0403(7) Uani d 1 . .
    C C51 -0.3757(3) -0.2545(2) 0.8359(2) 0.0524(9) Uani d 1 . .
    H H51 -0.4516 -0.2453 0.8281 0.063 Uiso calc 1 . .
    C C52 -0.3028(3) -0.1831(2) 0.81779(18) 0.0443(8) Uani d 1 . .
    H H52 -0.3311 -0.1255 0.7980 0.053 Uiso calc 1 . .
    C C53 -0.5086(3) -0.4242(2) 0.90406(17) 0.0421(7) Uani d 1 . .
    C C54 -0.5539(3) -0.5112(2) 0.90958(16) 0.0406(7) Uani d 1 . .
    C C55 -0.4853(3) -0.5802(2) 0.9032(2) 0.0503(8) Uani d 1 . .
    H H55 -0.4064 -0.5733 0.8939 0.060 Uiso calc 1 . .
    C C56 -0.5330(4) -0.6598(2) 0.9106(2) 0.0546(9) Uani d 1 . .
    H H56 -0.4862 -0.7065 0.9070 0.065 Uiso calc 1 . .
    C C57 -0.6484(4) -0.6697(2) 0.9231(2) 0.0564(10) Uani d 1 . .
    H H57 -0.6801 -0.7230 0.9273 0.068 Uiso calc 1 . .
    C C58 -0.7180(4) -0.6020(3) 0.9294(2) 0.0645(11) Uani d 1 . .
    H H58 -0.7968 -0.6095 0.9381 0.077 Uiso calc 1 . .
    C C59 -0.6714(3) -0.5221(3) 0.9230(2) 0.0569(9) Uani d 1 . .
    H H59 -0.7188 -0.4761 0.9276 0.068 Uiso calc 1 . .
    C C60 -0.1324(2) 0.14297(17) 0.96558(14) 0.0259(5) Uani d 1 . .
    C C61 -0.2385(3) 0.1815(3) 0.96601(17) 0.0497(9) Uani d 1 . .
    H H61 -0.2750 0.1961 0.9235 0.060 Uiso calc 1 . .
    C C62 -0.2926(3) 0.1991(3) 1.02882(18) 0.0536(10) Uani d 1 . .
    H H62 -0.3642 0.2256 1.0285 0.064 Uiso calc 1 . .
    C C63 -0.2372(2) 0.17610(19) 1.09139(14) 0.0302(6) Uani d 1 . .
    C C64 -0.1345(3) 0.1347(2) 1.09347(15) 0.0357(6) Uani d 1 . .
    H H64 -0.0995 0.1177 1.1368 0.043 Uiso calc 1 . .
    C C65 -0.0820(2) 0.1179(2) 1.03035(15) 0.0351(6) Uani d 1 . .
    H H65 -0.0117 0.0892 1.0317 0.042 Uiso calc 1 . .
    C C66 -0.2559(3) 0.2544(2) 1.17485(17) 0.0384(7) Uani d 1 . .
    C C67 -0.3283(3) 0.2608(2) 1.24327(17) 0.0400(7) Uani d 1 . .
    C C68 -0.4151(3) 0.2020(2) 1.28323(16) 0.0421(7) Uani d 1 . .
    H H68 -0.4283 0.1548 1.2689 0.051 Uiso calc 1 . .
    C C69 -0.4840(3) 0.2123(2) 1.34514(17) 0.0492(8) Uani d 1 . .
    H H69 -0.5436 0.1725 1.3713 0.059 Uiso calc 1 . .
    C C70 -0.4646(3) 0.2796(3) 1.3675(2) 0.0557(9) Uani d 1 . .
    H H70 -0.5107 0.2861 1.4089 0.067 Uiso calc 1 . .
    C C71 -0.3776(4) 0.3377(3) 1.3292(3) 0.0747(13) Uani d 1 . .
    H H71 -0.3635 0.3832 1.3455 0.090 Uiso calc 1 . .
    C C72 -0.3088(4) 0.3300(3) 1.2656(3) 0.0710(13) Uani d 1 . .
    H H72 -0.2508 0.3710 1.2388 0.085 Uiso calc 1 . .
    C C73 -0.0926(2) 0.15633(19) 0.60209(15) 0.0313(6) Uani d 1 . .
    H H73 -0.0385 0.1233 0.5830 0.038 Uiso calc 1 . .
    C C74 -0.1770(2) 0.19815(19) 0.56027(15) 0.0312(6) Uani d 1 . .
    H H74 -0.1802 0.1935 0.5138 0.037 Uiso calc 1 . .
    C C75 -0.2573(2) 0.24745(17) 0.58849(14) 0.0270(5) Uani d 1 . .
    C C76 -0.2488(3) 0.25382(19) 0.65738(16) 0.0352(6) Uani d 1 . .
    H H76 -0.3008 0.2872 0.6775 0.042 Uiso calc 1 . .
    C C77 -0.1611(3) 0.20943(19) 0.69524(15) 0.0337(6) Uani d 1 . .
    H H77 -0.1551 0.2135 0.7415 0.040 Uiso calc 1 . .
    C C78 -0.3504(2) 0.28922(18) 0.54773(15) 0.0305(6) Uani d 1 . .
    N N7A 0.7563(4) 0.3550(3) 0.7825(2) 0.0788(11) Uani d 0.666(4) A 1
    C C84A 0.9540(5) 0.4908(4) 0.8050(3) 0.0925(15) Uani d 0.666(4) A 1
    H H84A 0.9669 0.5093 0.7524 0.111 Uiso calc 0.666(4) A 1
    C C79A 0.8132(5) 0.3884(4) 0.8153(4) 0.0667(17) Uani d 0.666(4) A 1
    C C80A 0.8777(5) 0.4256(4) 0.8530(3) 0.0574(14) Uani d 0.666(4) A 1
    C C81A 0.8662(5) 0.3948(4) 0.9316(3) 0.0591(15) Uani d 0.666(4) A 1
    H H81A 0.8120 0.3507 0.9591 0.071 Uiso calc 0.666(4) A 1
    C C82A 0.9266(4) 0.4238(3) 0.9694(2) 0.0357(10) Uani d 0.666(4) A 1
    H H82A 0.9196 0.3968 1.0219 0.043 Uiso calc 0.666(4) A 1
    C C83A 1.0147(7) 0.5281(5) 0.8528(3) 0.088(2) Uani d 0.666(4) A 1
    H H83A 1.0638 0.5763 0.8271 0.106 Uiso calc 0.666(4) A 1
    N N8A 1.0013(5) 0.4952(4) 0.9309(3) 0.0880(19) Uani d 0.666(4) A 1
    N N7B 0.7563(4) 0.3550(3) 0.7825(2) 0.0788(11) Uani d 0.334(4) A 2
    C C84B 0.9540(5) 0.4908(4) 0.8050(3) 0.0925(15) Uani d 0.334(4) A 2
    H H84B 0.9100 0.4837 0.8513 0.111 Uiso calc 0.334(4) A 2
    C C79B 0.8307(7) 0.3948(6) 0.7609(6) 0.040(2) Uani d 0.334(4) A 2
    C C80B 0.9278(6) 0.4483(5) 0.7439(4) 0.040(2) Uani d 0.334(4) A 2
    C C81B 0.9994(8) 0.4646(7) 0.6751(5) 0.050(3) Uani d 0.334(4) A 2
    H H81B 0.9835 0.4396 0.6412 0.060 Uiso calc 0.334(4) A 2
    C C82B 1.0924(8) 0.5176(8) 0.6587(5) 0.067(3) Uani d 0.334(4) A 2
    H H82B 1.1398 0.5287 0.6129 0.080 Uiso calc 0.334(4) A 2
    C C83B 1.0481(10) 0.5365(9) 0.7763(6) 0.085(5) Uani d 0.334(4) A 2
    H H83B 1.0732 0.5615 0.8077 0.101 Uiso calc 0.334(4) A 2
    N N8B 1.1183(9) 0.5547(9) 0.7068(7) 0.084(4) Uani d 0.334(4) A 2
loop_
    _atom_site_aniso_label
    _atom_site_aniso_U_11
    _atom_site_aniso_U_22
    _atom_site_aniso_U_33
    _atom_site_aniso_U_12
    _atom_site_aniso_U_13
    _atom_site_aniso_U_23
    Zn 0.02045(14) 0.02657(15) 0.01861(14) -0.00220(11) -0.00024(10)
                                                                    -0.01128(11)
    O1 0.0395(12) 0.0347(11) 0.0588(13) -0.0150(9) 0.0040(10) -0.0255(10)
    O2 0.0441(13) 0.0425(12) 0.0554(13) -0.0144(10) 0.0045(10) -0.0260(11)
    O3 0.0303(10) 0.0484(12) 0.0277(9) -0.0014(9) 0.0008(8) -0.0255(9)
    O4 0.0392(11) 0.0552(13) 0.0337(10) -0.0123(10) -0.0009(9) -0.0236(10)
    O5 0.0488(14) 0.0451(13) 0.0556(14) -0.0205(11) -0.0048(11) -0.0133(11)
    O6 0.0612(16) 0.0465(14) 0.0564(15) -0.0133(12) 0.0021(12) -0.0215(12)
    O7 0.0407(11) 0.0425(11) 0.0265(9) 0.0017(9) 0.0049(8) -0.0216(8)
    O8 0.0506(14) 0.0699(17) 0.0618(15) -0.0147(13) 0.0104(12) -0.0425(14)
    N1 0.0225(10) 0.0279(11) 0.0231(10) -0.0039(8) 0.0016(8) -0.0152(8)
    N2 0.0225(10) 0.0315(11) 0.0210(9) -0.0017(8) -0.0002(8) -0.0142(8)
    N3 0.0241(10) 0.0282(11) 0.0185(9) -0.0020(8) -0.0008(8) -0.0098(8)
    N4 0.0223(10) 0.0274(11) 0.0209(9) -0.0008(8) -0.0016(8) -0.0115(8)
    N5 0.0249(11) 0.0290(11) 0.0210(10) -0.0018(9) -0.0022(8) -0.0087(8)
    N6 0.0347(13) 0.0369(13) 0.0413(13) 0.0010(11) -0.0129(11) -0.0134(11)
    C1 0.0222(12) 0.0275(12) 0.0236(11) -0.0024(10) 0.0004(9) -0.0122(10)
    C2 0.0274(13) 0.0320(14) 0.0280(12) -0.0082(11) 0.0080(10) -0.0157(11)
    C3 0.0287(13) 0.0333(14) 0.0242(12) -0.0051(11) 0.0058(10) -0.0145(11)
    C4 0.0220(12) 0.0295(13) 0.0208(11) -0.0012(10) 0.0006(9) -0.0127(10)
    C5 0.0223(12) 0.0309(13) 0.0203(11) 0.0008(10) -0.0024(9) -0.0130(10)
    C6 0.0245(12) 0.0271(12) 0.0220(11) 0.0015(10) -0.0044(9) -0.0129(10)
    C7 0.0349(14) 0.0309(14) 0.0280(12) -0.0020(11) -0.0037(11) -0.0175(11)
    C8 0.0329(14) 0.0285(13) 0.0296(13) -0.0060(11) -0.0028(11) -0.0139(11)
    C9 0.0238(12) 0.0270(12) 0.0228(11) -0.0021(10) -0.0056(9) -0.0099(10)
    C10 0.0260(12) 0.0275(13) 0.0222(11) -0.0029(10) -0.0056(10) -0.0069(10)
    C11 0.0234(12) 0.0289(13) 0.0200(11) -0.0015(10) -0.0010(9) -0.0070(10)
    C12 0.0304(14) 0.0352(14) 0.0219(12) -0.0071(11) 0.0041(10) -0.0072(10)
    C13 0.0289(13) 0.0376(15) 0.0208(11) -0.0017(11) 0.0044(10) -0.0109(11)
    C14 0.0218(12) 0.0314(13) 0.0170(10) 0.0022(10) -0.0017(9) -0.0082(9)
    C15 0.0221(12) 0.0332(13) 0.0194(11) 0.0029(10) -0.0032(9) -0.0125(10)
    C16 0.0219(12) 0.0357(14) 0.0233(11) 0.0014(10) -0.0026(9) -0.0163(10)
    C17 0.0294(13) 0.0410(15) 0.0299(13) -0.0022(11) -0.0020(11) -0.0229(12)
    C18 0.0294(13) 0.0366(14) 0.0330(13) -0.0041(11) -0.0025(11) -0.0221(12)
    C19 0.0235(12) 0.0292(13) 0.0258(12) 0.0003(10) -0.0029(10) -0.0151(10)
    C20 0.0230(12) 0.0253(12) 0.0257(12) -0.0024(10) -0.0010(9) -0.0115(10)
    C21 0.0233(12) 0.0276(13) 0.0267(12) -0.0019(10) 0.0006(10) -0.0146(10)
    C22 0.0332(14) 0.0288(13) 0.0301(13) -0.0058(11) -0.0032(11) -0.0100(11)
    C23 0.0294(14) 0.0388(15) 0.0373(15) -0.0059(12) -0.0052(11) -0.0186(12)
    C24 0.0305(14) 0.0293(14) 0.0435(15) -0.0081(11) 0.0039(12) -0.0200(12)
    C25 0.0455(17) 0.0241(13) 0.0376(15) -0.0029(12) -0.0013(13) -0.0110(11)
    C26 0.0340(14) 0.0307(14) 0.0324(14) -0.0020(11) -0.0053(11) -0.0123(11)
    C27 0.0375(15) 0.0279(14) 0.0375(15) -0.0087(12) -0.0033(12) -0.0084(12)
    C28 0.0418(17) 0.0369(16) 0.0526(19) -0.0152(14) -0.0006(14) -0.0168(14)
    C29 0.0462(19) 0.0424(18) 0.059(2) -0.0122(15) -0.0067(16) -0.0218(16)
    C30 0.0646(13) 0.0625(13) 0.0665(13) -0.0052(9) -0.0099(9) -0.0277(9)
    C31 0.0778(15) 0.0762(15) 0.0818(15) -0.0080(9) -0.0104(9) -0.0324(10)
    C32 0.0905(18) 0.0908(17) 0.0940(17) -0.0060(10) -0.0093(10) -0.0364(11)
    C33 0.0699(14) 0.0694(14) 0.0734(14) -0.0073(9) -0.0060(9) -0.0300(10)
    C34 0.0257(12) 0.0262(12) 0.0216(11) -0.0039(10) 0.0003(9) -0.0124(9)
    C35 0.0319(14) 0.0458(16) 0.0281(13) 0.0122(12) -0.0077(11) -0.0201(12)
    C36 0.0365(15) 0.0481(17) 0.0243(12) 0.0084(13) -0.0079(11) -0.0192(12)
    C37 0.0290(13) 0.0325(13) 0.0226(11) -0.0017(11) 0.0003(10) -0.0172(10)
    C38 0.0329(14) 0.0423(16) 0.0302(13) 0.0118(12) -0.0039(11) -0.0187(12)
    C39 0.0337(14) 0.0446(16) 0.0230(12) 0.0085(12) -0.0072(11) -0.0161(11)
    C40 0.0326(14) 0.0276(13) 0.0219(11) -0.0018(11) -0.0016(10) -0.0087(10)
    C41 0.0322(13) 0.0264(13) 0.0207(11) -0.0011(10) 0.0006(10) -0.0083(10)
    C42 0.0275(13) 0.0440(16) 0.0317(14) -0.0025(12) 0.0028(11) -0.0194(12)
    C43 0.0396(16) 0.0504(18) 0.0321(14) -0.0048(14) -0.0032(12) -0.0225(13)
    C44 0.0425(16) 0.0438(16) 0.0234(12) -0.0011(13) 0.0038(11) -0.0163(12)
    C45 0.0327(15) 0.0459(17) 0.0259(13) 0.0005(13) 0.0061(11) -0.0092(12)
    C46 0.0309(14) 0.0370(15) 0.0238(12) -0.0022(11) -0.0014(10) -0.0076(11)
    C47 0.0316(14) 0.0302(13) 0.0218(11) -0.0064(11) -0.0030(10) -0.0065(10)
    C48 0.0350(15) 0.0332(15) 0.0482(17) -0.0037(12) -0.0092(13) -0.0124(13)
    C49 0.0437(18) 0.0293(15) 0.0535(19) -0.0054(13) -0.0060(15) -0.0092(13)
    C50 0.0431(17) 0.0391(16) 0.0362(15) -0.0175(13) -0.0035(13) -0.0093(13)
    C51 0.0408(18) 0.0473(19) 0.057(2) -0.0148(15) -0.0201(16) 0.0016(16)
    C52 0.0375(16) 0.0365(16) 0.0474(18) -0.0070(13) -0.0160(14) 0.0025(13)
    C53 0.0491(18) 0.0435(17) 0.0311(14) -0.0138(15) -0.0040(13) -0.0095(13)
    C54 0.0521(19) 0.0385(16) 0.0308(14) -0.0159(14) -0.0067(13) -0.0097(12)
    C55 0.049(2) 0.049(2) 0.0509(19) -0.0127(16) -0.0099(16) -0.0130(16)
    C56 0.068(2) 0.0427(19) 0.056(2) -0.0078(17) -0.0140(18) -0.0178(16)
    C57 0.077(3) 0.046(2) 0.0474(19) -0.0231(19) -0.0098(18) -0.0156(16)
    C58 0.051(2) 0.072(3) 0.073(3) -0.030(2) 0.0084(19) -0.033(2)
    C59 0.054(2) 0.054(2) 0.064(2) -0.0143(17) 0.0069(18) -0.0286(18)
    C60 0.0249(12) 0.0333(13) 0.0218(11) 0.0006(10) 0.0009(9) -0.0144(10)
    C61 0.0401(17) 0.087(3) 0.0298(15) 0.0263(17) -0.0125(13) -0.0308(16)
    C62 0.0407(18) 0.091(3) 0.0364(16) 0.0330(18) -0.0110(14) -0.0339(18)
    C63 0.0333(14) 0.0372(15) 0.0227(12) 0.0006(11) 0.0031(10) -0.0167(11)
    C64 0.0385(15) 0.0495(17) 0.0237(12) 0.0112(13) -0.0078(11) -0.0189(12)
    C65 0.0325(14) 0.0500(17) 0.0276(13) 0.0164(13) -0.0082(11) -0.0204(12)
    C66 0.0389(16) 0.0473(17) 0.0350(15) 0.0039(14) -0.0037(13) -0.0234(13)
    C67 0.0428(17) 0.0503(18) 0.0373(15) 0.0135(14) -0.0097(13) -0.0284(14)
    C68 0.058(2) 0.0424(17) 0.0270(14) 0.0111(15) -0.0031(13) -0.0165(12)
    C69 0.058(2) 0.059(2) 0.0285(15) 0.0131(17) 0.0002(14) -0.0174(14)
    C70 0.057(2) 0.081(3) 0.0406(18) 0.013(2) -0.0009(16) -0.0400(19)
    C71 0.082(3) 0.092(3) 0.081(3) -0.005(3) 0.004(2) -0.073(3)
    C72 0.065(3) 0.090(3) 0.082(3) -0.018(2) 0.014(2) -0.066(3)
    C73 0.0283(13) 0.0413(15) 0.0292(13) 0.0026(11) -0.0018(10) -0.0199(12)
    C74 0.0328(14) 0.0410(15) 0.0237(12) 0.0005(12) -0.0051(10) -0.0161(11)
    C75 0.0259(13) 0.0257(13) 0.0272(12) -0.0026(10) -0.0039(10) -0.0067(10)
    C76 0.0418(16) 0.0355(15) 0.0314(14) 0.0117(12) -0.0072(12) -0.0168(12)
    C77 0.0420(16) 0.0356(15) 0.0267(13) 0.0074(12) -0.0068(11) -0.0156(11)
    C78 0.0315(14) 0.0291(13) 0.0312(13) -0.0034(11) -0.0042(11) -0.0111(11)
    N7A 0.090(3) 0.087(3) 0.073(3) 0.026(2) -0.023(2) -0.044(2)
    C84A 0.0921(16) 0.0923(16) 0.0925(16) 0.0005(4) -0.0132(4) -0.0337(6)
    C79A 0.068(4) 0.064(4) 0.070(5) 0.016(3) -0.010(3) -0.030(3)
    C80A 0.0572(15) 0.0570(15) 0.0577(15) 0.0006(5) -0.0081(5) -0.0211(7)
    C81A 0.0590(15) 0.0586(15) 0.0594(15) 0.0005(5) -0.0082(5) -0.0217(7)
    C82A 0.0360(11) 0.0361(11) 0.0358(11) -0.0003(5) -0.0057(5) -0.0140(6)
    C83A 0.088(2) 0.088(2) 0.089(2) 0.0000(5) -0.0125(6) -0.0325(9)
    N8A 0.0878(19) 0.0880(19) 0.0884(19) 0.0007(5) -0.0131(6) -0.0327(8)
    N7B 0.090(3) 0.087(3) 0.073(3) 0.026(2) -0.023(2) -0.044(2)
    C84B 0.0921(16) 0.0923(16) 0.0925(16) 0.0005(4) -0.0132(4) -0.0337(6)
    C79B 0.042(5) 0.050(6) 0.039(5) 0.015(4) -0.018(4) -0.027(5)
    C80B 0.043(5) 0.037(5) 0.052(5) 0.014(4) -0.021(4) -0.028(4)
    C81B 0.054(6) 0.049(6) 0.057(6) 0.018(5) -0.032(5) -0.024(5)
    C82B 0.057(7) 0.068(8) 0.081(9) 0.019(6) -0.013(6) -0.035(7)
    C83B 0.070(9) 0.100(11) 0.123(13) -0.009(8) -0.040(9) -0.075(10)
    N8B 0.061(7) 0.103(10) 0.116(10) -0.012(6) -0.017(7) -0.070(9)
_geom_special_details
;
 All esds (except the esd in the dihedral angle between two l.s. planes)
 are estimated using the full covariance matrix.  The cell esds are taken
 into account individually in the estimation of esds in distances, angles
 and torsion angles; correlations between esds in cell parameters are only
 used when they are defined by crystal symmetry.  An approximate (isotropic)
 treatment of cell esds is used for estimating esds involving l.s. planes.
;
loop_
    _geom_bond_atom_site_label_1
    _geom_bond_atom_site_label_2
    _geom_bond_site_symmetry_2
    _geom_bond_distance
    _geom_bond_publ_flag
    Zn N1 . 2.053(2) ?
    Zn N2 . 2.060(2) ?
    Zn N3 . 2.060(2) ?
    Zn N4 . 2.068(2) ?
    Zn N5 . 2.159(2) ?
    O1 C27 . 1.342(4) ?
    O1 C24 . 1.416(3) ?
    O2 C27 . 1.198(3) ?
    O3 C40 . 1.361(3) ?
    O3 C37 . 1.409(3) ?
    O4 C40 . 1.194(3) ?
    O5 C53 . 1.351(4) ?
    O5 C50 . 1.413(3) ?
    O6 C53 . 1.199(4) ?
    O7 C66 . 1.358(3) ?
    O7 C63 . 1.405(3) ?
    O8 C66 . 1.191(4) ?
    N1 C1 . 1.367(3) ?
    N1 C4 . 1.368(3) ?
    N2 C19 . 1.368(3) ?
    N2 C16 . 1.373(3) ?
    N3 C11 . 1.367(3) ?
    N3 C14 . 1.371(3) ?
    N4 C6 . 1.370(3) ?
    N4 C9 . 1.373(3) ?
    N5 C77 . 1.327(3) ?
    N5 C73 . 1.334(3) ?
    N6 C78 . 1.138(4) ?
    C1 C20 . 1.406(3) ?
    C1 C2 . 1.445(3) ?
    C2 C3 . 1.348(3) ?
    C2 H2 . 0.9300 ?
    C3 C4 . 1.440(3) ?
    C3 H3 . 0.9300 ?
    C4 C5 . 1.396(3) ?
    C5 C6 . 1.405(3) ?
    C5 C34 . 1.501(3) ?
    C6 C7 . 1.443(3) ?
    C7 C8 . 1.352(4) ?
    C7 H7 . 0.9300 ?
    C8 C9 . 1.446(3) ?
    C8 H8 . 0.9300 ?
    C9 C10 . 1.405(3) ?
    C10 C11 . 1.406(3) ?
    C10 C47 . 1.495(3) ?
    C11 C12 . 1.449(3) ?
    C12 C13 . 1.355(4) ?
    C12 H12 . 0.9300 ?
    C13 C14 . 1.439(3) ?
    C13 H13 . 0.9300 ?
    C14 C15 . 1.406(3) ?
    C15 C16 . 1.401(3) ?
    C15 C60 . 1.504(3) ?
    C16 C17 . 1.446(4) ?
    C17 C18 . 1.349(4) ?
    C17 H17 . 0.9300 ?
    C18 C19 . 1.447(3) ?
    C18 H18 . 0.9300 ?
    C19 C20 . 1.409(3) ?
    C20 C21 . 1.502(3) ?
    C21 C26 . 1.388(4) ?
    C21 C22 . 1.388(4) ?
    C22 C23 . 1.386(4) ?
    C22 H22 . 0.9300 ?
    C23 C24 . 1.366(4) ?
    C23 H23 . 0.9300 ?
    C24 C25 . 1.375(4) ?
    C25 C26 . 1.391(4) ?
    C25 H25 . 0.9300 ?
    C26 H26 . 0.9300 ?
    C27 C28 . 1.486(4) ?
    C28 C29 . 1.378(5) ?
    C28 C33 . 1.379(5) ?
    C29 C30 . 1.387(5) ?
    C29 H29 . 0.9300 ?
    C30 C31 . 1.365(6) ?
    C30 H30 . 0.9300 ?
    C31 C32 . 1.381(7) ?
    C31 H31 . 0.9300 ?
    C32 C33 . 1.388(7) ?
    C32 H32 . 0.9300 ?
    C33 H33 . 0.9300 ?
    C34 C35 . 1.384(4) ?
    C34 C39 . 1.384(4) ?
    C35 C36 . 1.394(4) ?
    C35 H35 . 0.9300 ?
    C36 C37 . 1.371(4) ?
    C36 H36 . 0.9300 ?
    C37 C38 . 1.376(4) ?
    C38 C39 . 1.389(4) ?
    C38 H38 . 0.9300 ?
    C39 H39 . 0.9300 ?
    C40 C41 . 1.486(3) ?
    C41 C42 . 1.386(4) ?
    C41 C46 . 1.394(4) ?
    C42 C43 . 1.388(4) ?
    C42 H42 . 0.9300 ?
    C43 C44 . 1.377(4) ?
    C43 H43 . 0.9300 ?
    C44 C45 . 1.378(4) ?
    C44 H44 . 0.9300 ?
    C45 C46 . 1.386(4) ?
    C45 H45 . 0.9300 ?
    C46 H46 . 0.9300 ?
    C47 C48 . 1.382(4) ?
    C47 C52 . 1.386(4) ?
    C48 C49 . 1.389(4) ?
    C48 H48 . 0.9300 ?
    C49 C50 . 1.370(5) ?
    C49 H49 . 0.9300 ?
    C50 C51 . 1.381(5) ?
    C51 C52 . 1.384(4) ?
    C51 H51 . 0.9300 ?
    C52 H52 . 0.9300 ?
    C53 C54 . 1.494(4) ?
    C54 C55 . 1.375(5) ?
    C54 C59 . 1.386(5) ?
    C55 C56 . 1.384(5) ?
    C55 H55 . 0.9300 ?
    C56 C57 . 1.359(5) ?
    C56 H56 . 0.9300 ?
    C57 C58 . 1.365(6) ?
    C57 H57 . 0.9300 ?
    C58 C59 . 1.388(5) ?
    C58 H58 . 0.9300 ?
    C59 H59 . 0.9300 ?
    C60 C61 . 1.373(4) ?
    C60 C65 . 1.379(4) ?
    C61 C62 . 1.394(4) ?
    C61 H61 . 0.9300 ?
    C62 C63 . 1.380(4) ?
    C62 H62 . 0.9300 ?
    C63 C64 . 1.356(4) ?
    C64 C65 . 1.387(4) ?
    C64 H64 . 0.9300 ?
    C65 H65 . 0.9300 ?
    C66 C67 . 1.490(4) ?
    C67 C68 . 1.368(5) ?
    C67 C72 . 1.381(5) ?
    C68 C69 . 1.393(4) ?
    C68 H68 . 0.9300 ?
    C69 C70 . 1.350(5) ?
    C69 H69 . 0.9300 ?
    C70 C71 . 1.358(6) ?
    C70 H70 . 0.9300 ?
    C71 C72 . 1.403(5) ?
    C71 H71 . 0.9300 ?
    C72 H72 . 0.9300 ?
    C73 C74 . 1.370(4) ?
    C73 H73 . 0.9300 ?
    C74 C75 . 1.384(4) ?
    C74 H74 . 0.9300 ?
    C75 C76 . 1.385(4) ?
    C75 C78 . 1.442(4) ?
    C76 C77 . 1.375(4) ?
    C76 H76 . 0.9300 ?
    C77 H77 . 0.9300 ?
    N7A C79A . 1.254(6) ?
    C84A C80A . 1.380(8) ?
    C84A C83A . 1.547(9) ?
    C84A H84A . 0.9300 ?
    C79A C80A . 1.419(4) ?
    C80A C81A . 1.391(7) ?
    C81A C82A . 1.309(7) ?
    C81A H81A . 0.9300 ?
    C82A N8A . 1.392(4) ?
    C82A H82A . 0.9300 ?
    C83A N8A . 1.378(4) ?
    C83A H83A . 0.9300 ?
    C79B C80B . 1.402(5) ?
    C80B C81B . 1.398(5) ?
    C81B C82B . 1.358(12) ?
    C81B H81B . 0.9300 ?
    C82B N8B . 1.352(12) ?
    C82B H82B . 0.9300 ?
    C83B N8B . 1.398(5) ?
    C83B H83B . 0.9300 ?
loop_
    _geom_angle_atom_site_label_1
    _geom_angle_atom_site_label_2
    _geom_angle_atom_site_label_3
    _geom_angle_site_symmetry_1
    _geom_angle_site_symmetry_3
    _geom_angle
    _geom_angle_publ_flag
    N1 Zn N2 . . 89.25(8) ?
    N1 Zn N3 . . 167.78(8) ?
    N2 Zn N3 . . 89.16(8) ?
    N1 Zn N4 . . 89.14(8) ?
    N2 Zn N4 . . 160.84(8) ?
    N3 Zn N4 . . 88.39(8) ?
    N1 Zn N5 . . 96.43(8) ?
    N2 Zn N5 . . 100.65(8) ?
    N3 Zn N5 . . 95.77(8) ?
    N4 Zn N5 . . 98.50(8) ?
    C27 O1 C24 . . 117.7(2) ?
    C40 O3 C37 . . 119.1(2) ?
    C53 O5 C50 . . 121.6(3) ?
    C66 O7 C63 . . 117.6(2) ?
    C1 N1 C4 . . 106.66(19) ?
    C1 N1 Zn . . 126.96(15) ?
    C4 N1 Zn . . 125.78(16) ?
    C19 N2 C16 . . 106.7(2) ?
    C19 N2 Zn . . 126.39(15) ?
    C16 N2 Zn . . 126.62(17) ?
    C11 N3 C14 . . 106.86(19) ?
    C11 N3 Zn . . 127.11(16) ?
    C14 N3 Zn . . 125.72(16) ?
    C6 N4 C9 . . 106.7(2) ?
    C6 N4 Zn . . 125.86(16) ?
    C9 N4 Zn . . 127.11(16) ?
    C77 N5 C73 . . 118.3(2) ?
    C77 N5 Zn . . 120.75(17) ?
    C73 N5 Zn . . 120.78(18) ?
    N1 C1 C20 . . 125.2(2) ?
    N1 C1 C2 . . 109.7(2) ?
    C20 C1 C2 . . 125.0(2) ?
    C3 C2 C1 . . 106.7(2) ?
    C3 C2 H2 . . 126.7 ?
    C1 C2 H2 . . 126.7 ?
    C2 C3 C4 . . 107.4(2) ?
    C2 C3 H3 . . 126.3 ?
    C4 C3 H3 . . 126.3 ?
    N1 C4 C5 . . 125.3(2) ?
    N1 C4 C3 . . 109.5(2) ?
    C5 C4 C3 . . 124.9(2) ?
    C4 C5 C6 . . 125.7(2) ?
    C4 C5 C34 . . 116.6(2) ?
    C6 C5 C34 . . 117.7(2) ?
    N4 C6 C5 . . 125.4(2) ?
    N4 C6 C7 . . 109.6(2) ?
    C5 C6 C7 . . 124.9(2) ?
    C8 C7 C6 . . 107.1(2) ?
    C8 C7 H7 . . 126.5 ?
    C6 C7 H7 . . 126.5 ?
    C7 C8 C9 . . 107.1(2) ?
    C7 C8 H8 . . 126.5 ?
    C9 C8 H8 . . 126.5 ?
    N4 C9 C10 . . 125.8(2) ?
    N4 C9 C8 . . 109.4(2) ?
    C10 C9 C8 . . 124.8(2) ?
    C9 C10 C11 . . 124.6(2) ?
    C9 C10 C47 . . 117.7(2) ?
    C11 C10 C47 . . 117.7(2) ?
    N3 C11 C10 . . 125.9(2) ?
    N3 C11 C12 . . 109.6(2) ?
    C10 C11 C12 . . 124.4(2) ?
    C13 C12 C11 . . 106.6(2) ?
    C13 C12 H12 . . 126.7 ?
    C11 C12 H12 . . 126.7 ?
    C12 C13 C14 . . 107.4(2) ?
    C12 C13 H13 . . 126.3 ?
    C14 C13 H13 . . 126.3 ?
    N3 C14 C15 . . 126.0(2) ?
    N3 C14 C13 . . 109.5(2) ?
    C15 C14 C13 . . 124.4(2) ?
    C16 C15 C14 . . 125.2(2) ?
    C16 C15 C60 . . 117.9(2) ?
    C14 C15 C60 . . 116.9(2) ?
    N2 C16 C15 . . 125.4(2) ?
    N2 C16 C17 . . 109.6(2) ?
    C15 C16 C17 . . 125.0(2) ?
    C18 C17 C16 . . 107.0(2) ?
    C18 C17 H17 . . 126.5 ?
    C16 C17 H17 . . 126.5 ?
    C17 C18 C19 . . 107.2(2) ?
    C17 C18 H18 . . 126.4 ?
    C19 C18 H18 . . 126.4 ?
    N2 C19 C20 . . 126.1(2) ?
    N2 C19 C18 . . 109.5(2) ?
    C20 C19 C18 . . 124.4(2) ?
    C1 C20 C19 . . 125.0(2) ?
    C1 C20 C21 . . 117.7(2) ?
    C19 C20 C21 . . 117.2(2) ?
    C26 C21 C22 . . 118.6(2) ?
    C26 C21 C20 . . 122.4(2) ?
    C22 C21 C20 . . 118.9(2) ?
    C23 C22 C21 . . 120.9(3) ?
    C23 C22 H22 . . 119.5 ?
    C21 C22 H22 . . 119.5 ?
    C24 C23 C22 . . 118.8(3) ?
    C24 C23 H23 . . 120.6 ?
    C22 C23 H23 . . 120.6 ?
    C23 C24 C25 . . 122.5(3) ?
    C23 C24 O1 . . 117.9(3) ?
    C25 C24 O1 . . 119.5(3) ?
    C24 C25 C26 . . 118.1(3) ?
    C24 C25 H25 . . 120.9 ?
    C26 C25 H25 . . 120.9 ?
    C21 C26 C25 . . 121.1(3) ?
    C21 C26 H26 . . 119.4 ?
    C25 C26 H26 . . 119.4 ?
    O2 C27 O1 . . 123.5(3) ?
    O2 C27 C28 . . 124.9(3) ?
    O1 C27 C28 . . 111.6(3) ?
    C29 C28 C33 . . 120.2(3) ?
    C29 C28 C27 . . 122.8(3) ?
    C33 C28 C27 . . 117.1(3) ?
    C28 C29 C30 . . 120.0(3) ?
    C28 C29 H29 . . 120.0 ?
    C30 C29 H29 . . 120.0 ?
    C31 C30 C29 . . 119.7(4) ?
    C31 C30 H30 . . 120.1 ?
    C29 C30 H30 . . 120.1 ?
    C30 C31 C32 . . 120.7(5) ?
    C30 C31 H31 . . 119.6 ?
    C32 C31 H31 . . 119.6 ?
    C31 C32 C33 . . 119.6(5) ?
    C31 C32 H32 . . 120.2 ?
    C33 C32 H32 . . 120.2 ?
    C28 C33 C32 . . 119.7(4) ?
    C28 C33 H33 . . 120.2 ?
    C32 C33 H33 . . 120.2 ?
    C35 C34 C39 . . 118.7(2) ?
    C35 C34 C5 . . 120.5(2) ?
    C39 C34 C5 . . 120.8(2) ?
    C34 C35 C36 . . 120.6(2) ?
    C34 C35 H35 . . 119.7 ?
    C36 C35 H35 . . 119.7 ?
    C37 C36 C35 . . 119.2(2) ?
    C37 C36 H36 . . 120.4 ?
    C35 C36 H36 . . 120.4 ?
    C36 C37 C38 . . 121.6(2) ?
    C36 C37 O3 . . 115.9(2) ?
    C38 C37 O3 . . 122.2(2) ?
    C37 C38 C39 . . 118.5(2) ?
    C37 C38 H38 . . 120.7 ?
    C39 C38 H38 . . 120.7 ?
    C34 C39 C38 . . 121.4(2) ?
    C34 C39 H39 . . 119.3 ?
    C38 C39 H39 . . 119.3 ?
    O4 C40 O3 . . 123.7(2) ?
    O4 C40 C41 . . 124.9(2) ?
    O3 C40 C41 . . 111.4(2) ?
    C42 C41 C46 . . 120.2(2) ?
    C42 C41 C40 . . 122.5(2) ?
    C46 C41 C40 . . 117.2(2) ?
    C41 C42 C43 . . 119.4(3) ?
    C41 C42 H42 . . 120.3 ?
    C43 C42 H42 . . 120.3 ?
    C44 C43 C42 . . 120.3(3) ?
    C44 C43 H43 . . 119.8 ?
    C42 C43 H43 . . 119.8 ?
    C43 C44 C45 . . 120.5(3) ?
    C43 C44 H44 . . 119.7 ?
    C45 C44 H44 . . 119.7 ?
    C44 C45 C46 . . 120.0(3) ?
    C44 C45 H45 . . 120.0 ?
    C46 C45 H45 . . 120.0 ?
    C45 C46 C41 . . 119.6(3) ?
    C45 C46 H46 . . 120.2 ?
    C41 C46 H46 . . 120.2 ?
    C48 C47 C52 . . 118.0(3) ?
    C48 C47 C10 . . 122.1(2) ?
    C52 C47 C10 . . 119.9(2) ?
    C47 C48 C49 . . 120.6(3) ?
    C47 C48 H48 . . 119.7 ?
    C49 C48 H48 . . 119.7 ?
    C50 C49 C48 . . 120.0(3) ?
    C50 C49 H49 . . 120.0 ?
    C48 C49 H49 . . 120.0 ?
    C49 C50 C51 . . 120.7(3) ?
    C49 C50 O5 . . 115.1(3) ?
    C51 C50 O5 . . 124.0(3) ?
    C50 C51 C52 . . 118.5(3) ?
    C50 C51 H51 . . 120.7 ?
    C52 C51 H51 . . 120.7 ?
    C51 C52 C47 . . 122.0(3) ?
    C51 C52 H52 . . 119.0 ?
    C47 C52 H52 . . 119.0 ?
    O6 C53 O5 . . 124.2(3) ?
    O6 C53 C54 . . 125.1(3) ?
    O5 C53 C54 . . 110.8(3) ?
    C55 C54 C59 . . 119.2(3) ?
    C55 C54 C53 . . 123.4(3) ?
    C59 C54 C53 . . 117.3(3) ?
    C54 C55 C56 . . 120.4(3) ?
    C54 C55 H55 . . 119.8 ?
    C56 C55 H55 . . 119.8 ?
    C57 C56 C55 . . 120.0(4) ?
    C57 C56 H56 . . 120.0 ?
    C55 C56 H56 . . 120.0 ?
    C56 C57 C58 . . 120.5(3) ?
    C56 C57 H57 . . 119.7 ?
    C58 C57 H57 . . 119.7 ?
    C57 C58 C59 . . 120.1(4) ?
    C57 C58 H58 . . 119.9 ?
    C59 C58 H58 . . 119.9 ?
    C54 C59 C58 . . 119.7(4) ?
    C54 C59 H59 . . 120.2 ?
    C58 C59 H59 . . 120.2 ?
    C61 C60 C65 . . 118.5(2) ?
    C61 C60 C15 . . 121.1(2) ?
    C65 C60 C15 . . 120.3(2) ?
    C60 C61 C62 . . 121.4(3) ?
    C60 C61 H61 . . 119.3 ?
    C62 C61 H61 . . 119.3 ?
    C63 C62 C61 . . 118.3(3) ?
    C63 C62 H62 . . 120.9 ?
    C61 C62 H62 . . 120.9 ?
    C64 C63 C62 . . 121.4(2) ?
    C64 C63 O7 . . 120.5(2) ?
    C62 C63 O7 . . 117.8(2) ?
    C63 C64 C65 . . 119.4(3) ?
    C63 C64 H64 . . 120.3 ?
    C65 C64 H64 . . 120.3 ?
    C60 C65 C64 . . 121.0(3) ?
    C60 C65 H65 . . 119.5 ?
    C64 C65 H65 . . 119.5 ?
    O8 C66 O7 . . 123.3(3) ?
    O8 C66 C67 . . 126.1(3) ?
    O7 C66 C67 . . 110.6(3) ?
    C68 C67 C72 . . 119.1(3) ?
    C68 C67 C66 . . 122.3(3) ?
    C72 C67 C66 . . 118.5(3) ?
    C67 C68 C69 . . 120.6(3) ?
    C67 C68 H68 . . 119.7 ?
    C69 C68 H68 . . 119.7 ?
    C70 C69 C68 . . 120.4(4) ?
    C70 C69 H69 . . 119.8 ?
    C68 C69 H69 . . 119.8 ?
    C69 C70 C71 . . 119.8(3) ?
    C69 C70 H70 . . 120.1 ?
    C71 C70 H70 . . 120.1 ?
    C70 C71 C72 . . 120.8(3) ?
    C70 C71 H71 . . 119.6 ?
    C72 C71 H71 . . 119.6 ?
    C67 C72 C71 . . 119.2(4) ?
    C67 C72 H72 . . 120.4 ?
    C71 C72 H72 . . 120.4 ?
    N5 C73 C74 . . 122.7(2) ?
    N5 C73 H73 . . 118.7 ?
    C74 C73 H73 . . 118.7 ?
    C73 C74 C75 . . 118.7(2) ?
    C73 C74 H74 . . 120.6 ?
    C75 C74 H74 . . 120.6 ?
    C74 C75 C76 . . 119.0(2) ?
    C74 C75 C78 . . 120.3(2) ?
    C76 C75 C78 . . 120.7(2) ?
    C77 C76 C75 . . 118.1(3) ?
    C77 C76 H76 . . 121.0 ?
    C75 C76 H76 . . 121.0 ?
    N5 C77 C76 . . 123.3(2) ?
    N5 C77 H77 . . 118.4 ?
    C76 C77 H77 . . 118.4 ?
    N6 C78 C75 . . 177.9(3) ?
    C80A C84A C83A . . 108.8(5) ?
    C80A C84A H84A . . 125.6 ?
    C83A C84A H84A . . 125.6 ?
    N7A C79A C80A . . 179.5(7) ?
    C84A C80A C81A . . 124.3(5) ?
    C84A C80A C79A . . 114.1(5) ?
    C81A C80A C79A . . 121.5(6) ?
    C82A C81A C80A . . 124.3(5) ?
    C82A C81A H81A . . 117.9 ?
    C80A C81A H81A . . 117.9 ?
    C81A C82A N8A . . 119.8(4) ?
    C81A C82A H82A . . 120.1 ?
    N8A C82A H82A . . 120.1 ?
    N8A C83A C84A . . 124.8(5) ?
    N8A C83A H83A . . 117.6 ?
    C84A C83A H83A . . 117.6 ?
    C83A N8A C82A . . 117.6(4) ?
    C81B C80B C79B . . 119.3(8) ?
    C82B C81B C80B . . 118.8(8) ?
    C82B C81B H81B . . 120.6 ?
    C80B C81B H81B . . 120.6 ?
    N8B C82B C81B . . 122.3(5) ?
    N8B C82B H82B . . 118.9 ?
    C81B C82B H82B . . 118.9 ?
    N8B C83B H83B . . 114.2 ?
    C82B N8B C83B . . 118.7(8) ?
loop_
    _geom_hbond_atom_site_label_D
    _geom_hbond_atom_site_label_H
    _geom_hbond_atom_site_label_A
    _geom_hbond_site_symmetry_A
    _geom_hbond_distance_DH
    _geom_hbond_distance_HA
    _geom_hbond_distance_DA
    _geom_hbond_angle_DHA
    C2 H2 N6 1_655 0.93 2.45 3.284(4) 149
    C25 H25 N6 2_566 0.93 2.52 3.393(4) 157
    C68 H68 O4 1_456 0.93 2.41 3.150(4) 136
    C72 H72 N8B 2_667 0.93 2.58 3.226(15) 127
    C82A H82A O8 1_655 0.93 2.38 3.226(5) 152
    C22 H22 Cg13 2_656 0.93 2.82 3.650(3) 150
    C49 H49 Cg18 1_445 0.93 2.61 3.448(4) 151
    C65 H65 Cg3 2_557 0.93 2.65 3.457(4) 145
_shelx_hkl_file
;
   0   0  -3 37.9908 34.3798   5
   0   0   3-17.5886 35.3644   7
   0   0   4 165534. 1670.98   4
   0   0  -4 172501. 1715.26   5
   0   0   4 170473. 1712.12   7
   0   0   5 33362.3 485.009   7
   0   0  -5 33927.3 488.709   5
   0   0   5 33167.2 448.254   4
   0   0   6 9825.41 245.925   7
   0   0  -6 9822.88 228.065   4
   0   0  -6 9830.58 247.773   5
   0   0   6 9858.96 220.960   4
   0   0   7 209.434 61.3344   7
   0   0  -7 92.5108 56.6783   4
   0   0   7 244.956 51.1531   4
   0   0  -7 333.494 67.9277   5
   0   0  -8-50.0417 79.3974   4
   0   0   8 131.470 73.6266   7
   0   0   8 6.98680 49.1172   4
   0   0  -8 72.0268 73.5097   5
   0   0  -9-133.922 82.4357   4
   0   0   9 9.19346 48.3094   3
   0   0   9 14.8435 54.3415   4
   0   0   9 60.7850 67.5875   7
   0   0  -9 70.6422 78.9161   5
   0   0  10 4570.51 172.127   3
   0   0 -10 4547.64 201.988   4
   0   0  10 4823.43 191.465   4
   0   0  11 6612.06 216.861   3
   0   0 -11 6665.62 252.442   4
   0   0 -12 6128.43 255.348   4
   0   0  12 5900.15 263.704   5
   0   0 -12 6315.97 271.742   2
   0   0  12 6326.86 220.731   3
   0   0 -13 4162.03 228.353   4
   0   0  13 3966.51 182.594   3
   0   0 -13 3834.52 232.900   2
   0   0  13 3803.73 226.156   5
   0   0 -14 3269.14 219.224   2
   0   0  14 2920.93 205.257   5
   0   0 -14 3325.61 210.318   4
   0   0 -15 6598.70 310.709   2
   0   0 -15 6013.58 288.359   4
   0   0  15 5894.75 301.169   5
   0   0 -16 6500.02 330.293   2
   0   0 -16 6914.27 318.741   4
   0   0 -17 3565.41 251.315   2
   0   0 -17 3736.67 247.151   4
   0   0 -18 1700.49 186.895   4
   0   0 -18 2014.83 209.986   2
   0   0 -19 136.084 100.593   4
   0   0 -19 241.752 123.818   2
   0   0 -20 1558.92 197.485   4
   0   0 -20 1843.21 218.621   2
   0   0 -21 999.308 165.762   4
   0   0 -21 1246.53 188.230   2
   0   0 -22-28.3192 110.984   4
   0   0 -22 37.4256 116.872   2
   0   0  22 213.027 147.882   8
   0   0 -23 1389.00 190.506   4
   0   0  23 1372.95 212.461   8
   0   0 -23 1478.54 213.425   2
   0   0 -24 430.927 141.545   4
   0  -1  23 258.586 132.439   8
   0   1 -23-9.60056 116.956   4
   0   1 -22 135.661 126.876   2
   0   1 -22-46.8350 122.452   4
   0   1 -21 972.504 178.365   4
   0   1 -21 1323.60 195.280   2
   0   1 -20 10.5993 114.244   4
   0   1 -20 85.1116 123.698   2
   0   1 -19 1622.39 194.996   4
   0   1 -19 1835.61 201.918   2
   0   1 -18 206.766 112.560   4
   0   1 -18 175.680 108.296   2
   0   1 -17 496.230 124.157   2
   0   1 -17 603.488 134.982   4
   0   1 -16 5989.03 311.901   4
   0  -1  16 5442.98 305.688   5
   0   1 -16 6110.29 311.475   2
   0   1 -15 5663.07 289.651   4
   0  -1  15 5588.63 304.228   5
   0   1 -15 5830.69 290.794   2
   0   1 -14 230.249 108.160   2
   0  -1  14 30.1930 97.6493   5
   0   1 -14 108.958 89.9668   4
   0   1 -13 3228.30 210.147   2
   0   1 -13 3405.93 209.573   4
   0  -1  13 3320.65 223.192   5
   0   1 -12 178.273 87.7282   4
   0  -1  12-6.10298 95.1993   5
   0   1 -12 86.2214 85.2555   2
   0   1 -11 286.367 90.6610   4
   0  -1  11 161.919 82.7670   5
   0   1 -10 14411.8 375.553   4
   0  -1   9 79.2732 60.1362   4
   0   1  -9 97.4584 80.9559   4
   0  -1   9-114.808 82.2984   7
   0   1  -8 6966.33 236.203   4
   0   1  -8 6882.37 250.755   5
   0  -1   8 7237.20 226.829   4
   0  -1   8 6918.73 242.913   7
   0   1  -8 6847.43 233.686   2
   0  -1   7 10741.0 264.911   4
   0   1  -7 10623.3 277.444   4
   0  -1   7 10476.2 285.923   7
   0   1  -7 10830.2 296.082   5
   0  -1   6 8267.01 216.495   4
   0   1  -6 8201.02 237.779   5
   0  -1   6 8123.63 230.089   7
   0  -1   5 70827.4 858.613   7
   0   1  -5 69908.7 869.804   5
   0  -1   5 71385.6 837.379   4
   0   1  -4 19509.6 336.236   5
   0  -1   4 19258.3 311.868   2
   0  -1   4 20107.6 328.902   7
   0  -1   4 19616.0 316.490   4
   0  -1   3 100.511 37.4027   4
   0  -1   3-20.7013 38.3689   2
   0   1  -3 48.5912 41.9836   5
   0  -1   2 645.480 40.6693   2
   0  -1  -3 2211.12 71.9901   5
   0   1   4 52649.6 567.389   3
   0  -1  -4 53729.7 613.320   5
   0   1   4 53079.9 577.323   4
   0  -1  -4 53332.8 565.141   3
   0   1   4 54609.5 639.560   7
   0   1   5 59814.6 656.414   3
   0  -1  -5 61401.2 715.370   5
   0  -1  -5 60167.1 678.351   4
   0   1   5 61348.0 741.307   7
   0   1   5 59761.7 670.585   4
   0  -1  -6 8727.98 216.238   5
   0  -1  -6 8430.68 192.636   4
   0   1   6 8419.31 224.050   7
   0   1   6 8488.55 172.759   3
   0   1   6 8653.52 186.741   4
   0  -1  -7 7182.79 191.333   4
   0   1   7 7172.95 183.795   4
   0   1   7 7367.93 219.146   7
   0   1   7 6880.80 167.222   3
   0  -1  -7 7050.16 211.048   5
   0   1   8 2685.00 153.008   7
   0   1   8 2893.02 126.288   4
   0  -1  -8 2814.67 148.335   5
   0  -1  -8 2472.51 126.595   4
   0   1   8 2836.02 115.130   3
   0   1   9 11984.1 312.734   5
   0  -1  -9 11903.2 293.194   4
   0   1   9 12368.4 283.258   4
   0   1   9 12203.6 332.810   7
   0  -1  -9 12443.5 328.263   5
   0   1   9 11887.6 257.934   3
   0   1  10 1259.82 91.1222   3
   0   1  10 1307.02 102.372   4
   0  -1 -10 1228.19 122.072   5
   0  -1 -10 1020.34 101.681   4
   0   1  11 627.584 72.3631   3
   0  -1 -11 719.219 96.8117   4
   0   1  11 767.806 85.0401   4
   0   1  12-14.4164 50.5399   3
   0  -1 -12 48.5150 89.6880   7
   0  -1 -12 71.8137 85.3176   2
   0   1  12-97.1170 96.9050   5
   0  -1 -12-41.1751 73.6844   4
   0   1  13 1704.23 159.875   5
   0  -1 -13 1519.78 142.742   4
   0  -1 -13 1783.26 185.605   7
   0   1  13 1749.81 119.388   3
   0  -1 -13 1797.96 167.905   2
   0   1  14 22879.7 467.408   3
   0  -1 -14 24089.5 588.292   2
   0  -1 -14 24584.2 541.096   4
   0  -1 -15 1296.77 154.613   4
   0  -1 -15 1506.60 173.441   2
   0  -1 -16 326.161 122.932   2
   0  -1 -16 293.808 109.216   4
   0  -1 -17 1407.92 165.106   4
   0  -1 -17 1495.96 191.496   2
   0  -1 -18 925.683 150.742   2
   0  -1 -18 1027.13 150.650   4
   0  -1 -19 1797.34 186.836   4
   0  -1 -19 1996.52 214.756   2
   0   1  20 1548.98 202.138   8
   0  -1 -20 1513.11 184.008   4
   0  -1 -20 1739.51 216.255   2
   0  -1 -21 488.458 147.731   2
   0   1  21 933.456 182.636   8
   0  -1 -21 609.388 137.248   4
   0  -1 -22 428.662 125.928   4
   0  -1 -22 494.028 146.837   2
   0  -1 -23 1053.66 188.421   2
   0  -1 -23 918.490 164.843   4
   0   1  23 1181.48 192.434   8
   0  -1 -24-237.627 135.092   4
   0   2 -22 166.613 129.751   2
   0   2 -22-40.3639 126.236   4
   0   2 -21 56.3531 114.410   4
   0   2 -21 165.920 121.779   2
   0   2 -20 686.472 158.577   4
   0   2 -20 437.659 137.905   2
   0   2 -19 1168.63 177.101   4
   0   2 -19 1141.48 173.845   2
   0   2 -18 1041.58 166.598   2
   0   2 -18 879.902 164.029   4
   0  -2  17 15.1568 111.532   5
   0   2 -17 188.463 122.232   4
   0   2 -17 31.8174 103.575   2
   0   2 -16 4581.27 273.626   2
   0   2 -16 4254.58 272.134   4
   0  -2  16 3794.69 269.782   5
   0   2 -15 12930.3 444.263   4
   0   2 -15 12466.7 423.121   2
   0  -2  15 12014.9 443.105   5
   0   2 -14 2556.39 198.518   2
   0  -2  14 2044.19 199.278   5
   0   2 -14 2320.63 198.196   4
   0   2 -13 86.5726 91.6913   4
   0   2 -13 1.95222 91.2365   2
   0  -2  13 125.847 98.2708   5
   0  -2  12 31.9922 105.573   5
   0   2 -12 238.870 91.0100   2
   0   2 -12 176.914 91.6720   4
   0   2 -11 2973.87 192.630   4
   0  -2  11 3155.09 208.689   5
   0   2 -10 2735.04 183.603   4
   0   2  -9 17453.0 425.587   4
   0  -2   9 18059.6 433.246   7
   0   2  -8 1658.51 135.770   4
   0  -2   8 1610.73 122.031   4
   0   2  -8 1530.00 117.653   2
   0  -2   8 1495.38 125.740   7
   0   2  -7 3730.30 163.546   2
   0  -2   7 3960.83 173.890   4
   0   2  -7 4034.95 191.415   5
   0  -2   7 4222.81 186.177   7
   0  -2   6 484.950 87.6797   7
   0   2  -6 302.094 64.3377   2
   0  -2   6 302.086 64.4700   4
   0   2  -6 338.718 73.8255   5
   0   2  -5 101.591 55.7746   5
   0  -2   5 80.9558 41.8994   4
   0   2  -5 38.4991 46.5712   2
   0  -2   5 60.3998 42.3023   2
   0  -2   4 314.598 53.1612   4
   0  -2   4 217.514 40.3159   2
   0   2  -4 223.744 51.4621   5
   0  -2   3 172.613 35.3585   2
   0   2  -3 208.752 54.7214   5
   0  -2   3 241.640 48.9581   4
   0   2  -2 37104.9 419.882   6
   0   2  -2 36573.7 495.335   1
   0  -2   2 37215.2 470.844   4
   0   2  -2 37153.0 472.644   5
   0  -2   2 35841.8 413.181   2
   0  -2   1 58783.0 646.221   4
   0  -2  -3 14986.7 207.574   8
   0  -2  -4 12093.1 195.417   5
   0   2   4 12125.9 180.366   3
   0  -2  -4 12312.2 170.775   4
   0  -2  -4 12204.9 193.872   8
   0  -2  -4 12242.8 180.006   3
   0   2   5 13328.4 264.523   7
   0  -2  -5 13060.2 203.198   3
   0   2   5 12912.2 202.872   3
   0  -2  -5 12947.5 200.502   4
   0   2   5 13055.2 202.554   4
   0  -2  -5 13720.5 234.870   5
   0  -2  -6 115634. 1181.04   4
   0   2   6 115680. 1214.68   8
   0   2   6 115460. 1168.64   3
   0   2   6 119081. 1288.67   7
   0  -2  -6 115055. 1229.13   5
   0  -2  -6 114203. 1165.92   3
   0   2   6 114200. 1175.70   4
   0   2   7 67124.7 766.491   4
   0   2   7 69986.2 874.414   7
   0  -2  -7 67092.2 772.372   4
   0  -2  -7 65985.1 746.424   3
   0   2   7 66510.2 751.613   3
   0  -2  -7 68165.1 822.946   5
   0  -2  -8 519.190 66.9341   4
   0  -2  -8 507.967 75.0336   5
   0   2   8 464.626 74.0604   7
   0   2   8 566.366 63.7551   4
   0   2   8 587.291 58.8817   3
   0  -2  -9 15004.6 308.210   4
   0   2   9 15322.5 301.955   4
   0  -2  -9 14539.0 346.731   5
   0   2   9 15289.8 370.068   7
   0   2   9 14845.3 282.303   3
   0   2  10 42529.0 592.020   3
   0  -2 -10 43171.6 636.872   4
   0   2  10 44146.9 625.782   4
   0   2  10 43782.0 723.130   7
   0  -2 -10 44440.8 702.225   5
   0  -2 -11 284.248 73.7754   4
   0  -2 -11 279.255 81.5909   5
   0   2  11 230.019 54.3262   3
   0   2  11 239.908 59.0247   4
   0  -2 -12 1653.60 126.837   4
   0  -2 -12 1770.14 163.868   7
   0   2  12 1827.33 110.565   3
   0   2  12 1814.06 122.320   4
   0   2  13-59.1916 48.7006   3
   0  -2 -13 33.3625 102.380   7
   0  -2 -13 89.6775 79.1834   4
   0  -2 -13 50.6109 103.285   2
   0  -2 -14 33327.0 625.453   4
   0  -2 -14 32099.9 710.805   7
   0   2  14 30625.1 546.277   3
   0  -2 -14 32456.1 692.374   2
   0  -2 -15 858.256 125.734   4
   0   2  15 650.953 90.9466   3
   0  -2 -15 1160.28 176.366   7
   0  -2 -15 834.664 161.804   2
   0  -2 -16 3371.45 251.239   7
   0  -2 -16 2773.04 197.000   4
   0  -2 -16 3057.69 231.198   2
   0   2  16 3037.98 212.836   8
   0  -2 -17 678.780 148.839   2
   0   2  17 686.648 130.785   8
   0  -2 -17 666.242 118.910   4
   0  -2 -18-22.4775 89.6197   4
   0   2  18 122.965 106.142   8
   0  -2 -18 120.976 121.462   2
   0  -2 -19 474.860 120.347   4
   0  -2 -19 508.317 142.141   2
   0   2  19 611.005 141.884   8
   0  -2 -20 2865.00 222.868   4
   0  -2 -20 2810.61 254.331   2
   0   2  20 2705.79 243.391   8
   0   2  21 617.329 150.668   8
   0  -2 -21 398.167 137.920   2
   0  -2 -21 708.482 145.490   4
   0  -2 -22 1951.05 236.956   2
   0  -2 -22 2453.03 226.211   4
   0   2  22 2129.46 232.766   8
   0  -2 -23 728.865 142.439   4
   0  -2 -23 642.673 165.373   2
   0  -2 -24-15.5280 110.207   4
   0   3 -22-67.8459 136.175   2
   0   3 -21-8.45030 120.140   4
   0   3 -21 65.9072 126.681   2
   0   3 -20 2916.53 272.854   4
   0   3 -20 3021.63 260.633   2
   0   3 -19 215.172 129.699   4
   0   3 -19 227.645 127.411   2
   0   3 -18 1755.91 206.598   4
   0  -3  18 1546.76 212.467   5
   0   3 -18 1713.32 192.557   2
   0  -3  17 2621.47 242.861   5
   0   3 -17 2635.89 233.059   4
   0   3 -17 2632.15 221.618   2
   0   3 -16 451.946 129.356   2
   0  -3  16 106.995 131.674   5
   0   3 -16 286.388 121.508   4
   0   3 -15 6909.65 318.492   2
   0   3 -15 7114.82 347.472   4
   0  -3  15 6640.79 344.182   5
   0   3 -14 3532.72 225.582   2
   0  -3  14 3487.48 248.852   5
   0   3 -14 3385.07 242.371   4
   0   3 -13 193.198 104.671   4
   0   3 -13 152.821 87.5385   2
   0  -3  13 97.1474 109.035   5
   0   3 -12 3382.43 221.355   4
   0   3 -12 3246.36 198.549   2
   0  -3  12 3371.51 227.842   5
   0   3 -11 71.6402 89.2983   4
   0   3 -11 19.6293 81.8433   2
   0  -3  11 248.531 101.604   5
   0   3 -10 3227.43 196.860   4
   0   3  -9 5418.20 218.910   6
   0   3  -9 5346.49 241.196   4
   0   3  -8 4246.16 180.159   2
   0  -3   8 4310.09 204.888   7
   0   3  -8 4719.72 193.167   6
   0   3  -7 7017.07 223.332   6
   0   3  -7 6906.55 255.064   5
   0  -3   7 7054.55 250.430   7
   0  -3   7 7001.22 237.659   4
   0   3  -7 6433.46 208.377   2
   0   3  -6-9.38616 73.0845   5
   0  -3   6 69.5125 64.0866   4
   0   3  -6 2.69848 68.3468   6
   0   3  -6-59.1018 62.0538   2
   0   3  -5 21503.9 360.331   2
   0  -3   5 22915.4 376.568   2
   0   3  -5 22266.7 374.119   6
   0  -3   5 23047.5 422.118   4
   0   3  -5 22694.9 435.885   5
   0  -3   4 3602.90 120.379   2
   0   3  -4 3448.55 117.115   2
   0   3  -4 3718.61 123.436   6
   0   3  -4 3740.77 152.180   5
   0  -3   4 3667.91 146.416   4
   0   3  -3 972.101 101.208   1
   0   3  -3 742.661 53.2951   2
   0  -3   3 819.559 70.2097   4
   0   3  -3 691.495 55.8208   6
   0   3  -3 814.900 72.8731   5
   0  -3   3 834.994 55.4799   2
   0  -3   2 27164.2 402.454   4
   0  -3   2 25731.5 320.469   2
   0   3  -2 26174.7 322.001   2
   0   3  -2 26559.7 397.431   5
   0   3  -2 26868.8 333.799   6
   0   3  -2 26646.9 427.511   1
   0   3  -1 126469. 1335.33   1
   0  -3   1 119981. 1187.10   2
   0  -3   1 125328. 1203.01   6
   0   3  -1 125266. 1281.29   5
   0  -3   1 125235. 1291.73   4
   0   3   0 3231.52 95.3076   5
   0  -3   0 3173.84 98.2981   4
   0  -3  -1 17917.2 245.071   4
   0  -3  -1 18115.9 269.248   8
   0  -3  -2 11864.9 163.604   4
   0  -3  -2 11873.7 196.078   8
   0   3   3 36020.8 424.931   3
   0  -3  -3 35354.8 425.261   8
   0   3   4 1790.35 68.3897   3
   0  -3  -4 1873.30 71.4909   8
   0  -3  -4 1889.17 70.7230   3
   0  -3  -5 30615.0 389.116   3
   0  -3  -5 31989.3 360.334   4
   0   3   5 31322.9 388.209   3
   0   3   5 32969.4 414.185   8
   0  -3  -5 31247.1 402.557   8
   0  -3  -6 6026.05 136.176   3
   0  -3  -6 6200.71 127.467   4
   0   3   6 6140.46 138.030   3
   0   3   6 6272.21 156.797   8
   0  -3  -6 6001.74 150.597   5
   0   3   7 13990.7 238.500   3
   0  -3  -7 14104.7 233.651   4
   0  -3  -7 14114.7 242.150   3
   0   3   7 13813.0 267.260   8
   0  -3  -7 14325.1 271.468   5
   0  -3  -8 28579.1 398.810   3
   0  -3  -8 28268.1 451.722   5
   0  -3  -8 29061.1 407.206   4
   0   3   8 28181.0 403.709   4
   0   3   8 28062.3 399.585   3
   0   3   8 28362.1 446.787   8
   0   3   9 4960.66 204.327   7
   0   3   9 5097.43 180.951   8
   0  -3  -9 5004.72 151.187   3
   0  -3  -9 4716.89 156.879   4
   0   3   9 4940.98 147.095   3
   0   3   9 4887.35 152.788   4
   0  -3  -9 4945.70 184.272   5
   0   3  10 1224.36 79.4962   3
   0  -3 -10 1282.18 114.156   5
   0   3  10 1378.44 114.798   8
   0  -3 -10 1211.14 94.8006   4
   0   3  10 1169.12 86.2871   4
   0  -3 -11 7631.14 227.443   4
   0   3  11 7560.21 218.664   4
   0  -3 -11 7483.90 255.755   5
   0   3  11 7510.81 245.277   8
   0   3  11 7430.42 204.662   3
   0   3  12 889.396 86.0671   4
   0  -3 -12 672.653 84.7874   4
   0   3  12 800.987 104.047   8
   0   3  12 765.422 74.9908   3
   0  -3 -13 16432.6 386.375   4
   0  -3 -13 17441.5 479.817   7
   0  -3 -13 17228.6 472.201   2
   0   3  13 16594.2 375.705   4
   0   3  13 16307.0 342.723   3
   0  -3 -14 7115.84 323.193   7
   0  -3 -14 6826.67 305.718   2
   0  -3 -14 6578.49 254.380   4
   0   3  14 6468.53 213.368   3
   0   3  15 2916.42 151.335   3
   0  -3 -15 2885.19 230.508   7
   0  -3 -15 3351.28 191.875   4
   0  -3 -15 3054.68 233.984   2
   0  -3 -16 13169.8 389.932   4
   0  -3 -16 14413.0 474.041   2
   0   3  16 12497.5 331.097   3
   0  -3 -16 13296.1 481.404   7
   0   3  16 12856.6 411.544   8
   0   3  17-198.953 108.080   8
   0  -3 -17 66.4981 85.9290   4
   0  -3 -17 137.453 131.972   2
   0  -3 -17 173.781 143.027   7
   0  -3 -18 254.007 95.8511   4
   0   3  18 712.536 139.990   8
   0  -3 -18 618.668 170.204   7
   0  -3 -18 457.307 141.994   2
   0  -3 -19 1566.50 162.203   4
   0  -3 -19 1781.20 205.919   2
   0   3  19 1780.88 190.894   8
   0  -3 -20-39.3063 97.9062   4
   0   3  20 165.860 115.652   8
   0  -3 -20 10.0321 117.887   2
   0  -3 -21 93.9151 127.103   2
   0  -3 -21-50.6382 105.190   4
   0   3  21 81.8315 109.886   8
   0  -3 -22 280.894 136.079   2
   0  -3 -22 367.380 115.662   4
   0   3  22 349.210 133.002   8
   0  -3 -23 124.609 107.872   4
   0  -3 -23 299.732 143.146   2
   0   4 -21 634.712 160.996   2
   0   4 -20 1016.54 170.716   2
   0   4 -20 841.749 174.303   4
   0   4 -19 911.936 166.952   2
   0   4 -19 1036.80 180.947   4
   0   4 -18 583.822 152.752   4
   0  -4  18 593.110 163.960   5
   0   4 -18 608.847 139.502   2
   0   4 -17 6032.74 355.119   4
   0  -4  17 5345.28 341.584   5
   0   4 -17 5976.77 322.598   2
   0   4 -16 252.444 126.423   4
   0   4 -16 240.761 106.222   2
   0  -4  16 231.888 127.214   5
   0   4 -15 143.337 119.876   4
   0   4 -15 113.170 95.7108   2
   0  -4  15-2.29490 111.830   5
   0  -4  14 4839.11 302.084   5
   0   4 -14 4611.41 285.944   4
   0   4 -14 4903.65 258.844   2
   0   4 -13 15.7659 90.1643   2
   0  -4  13 48.9803 121.125   5
   0   4 -13 166.971 114.061   4
   0  -4  12 1248.77 158.595   5
   0   4 -12 1460.10 168.351   4
   0   4 -12 1470.37 143.450   2
   0   4 -11 6837.83 266.105   2
   0   4 -11 7304.73 316.135   4
   0  -4  11 6852.48 313.393   5
   0   4 -10 3572.53 220.621   4
   0  -4  10 3854.82 231.878   5
   0   4  -9 167.382 90.5889   4
   0   4  -8 9923.51 282.979   6
   0   4  -8 9814.62 275.193   2
   0   4  -7 8641.91 241.262   2
   0   4  -7 8983.84 252.067   6
   0   4  -6 40292.0 578.358   2
   0  -4   6 41034.0 591.987   2
   0   4  -6 40824.4 597.747   6
   0  -4   6 41439.8 664.011   4
   0   4  -6 41414.1 689.066   5
   0  -4   5 1703.20 98.9556   2
   0   4  -5 1801.09 128.493   5
   0   4  -5 1662.92 104.457   6
   0  -4   5 1799.48 121.656   4
   0   4  -5 1755.32 99.2992   2
   0   4  -4 8509.70 246.466   5
   0   4  -4 8121.76 192.308   6
   0   4  -4 8641.64 275.791   1
   0  -4   4 7956.50 187.008   2
   0  -4   4 8575.01 242.874   4
   0   4  -4 8276.67 186.707   2
   0  -4   3 33026.1 427.773   2
   0  -4   3 34533.0 529.788   4
   0   4  -3 34090.7 441.865   6
   0   4  -3 34129.8 525.584   5
   0   4  -3 34112.7 427.884   2
   0   4  -3 34504.5 566.381   1
   0   4  -2 26874.6 422.519   5
   0   4  -2 26571.3 329.734   2
   0  -4   2 27161.2 432.370   4
   0  -4   2 26192.3 342.352   6
   0   4  -2 26940.2 466.638   1
   0  -4   2 26381.0 328.527   2
   0   4  -1 117998. 1234.20   5
   0  -4   1 120809. 1249.85   4
   0  -4   1 113075. 1112.84   2
   0   4  -1 113865. 1116.90   2
   0   4  -1 116789. 1308.01   1
   0  -4   1 117938. 1133.86   6
   0  -4   0 2847.97 65.4408   2
   0   4   0 2792.05 102.454   5
   0  -4   0 2955.89 107.313   4
   0  -4   0 2538.78 98.0516   5
   0  -4  -1 8710.08 168.938   5
   0  -4  -1 8783.44 173.727   4
   0  -4  -2 15757.6 263.106   8
   0  -4  -2 15476.0 227.105   4
   0  -4  -3 65927.3 736.425   8
   0   4   4 7390.48 161.912   8
   0  -4  -4 7155.70 156.290   3
   0  -4  -4 7472.43 162.727   8
   0   4   4 7381.27 161.771   3
   0  -4  -5 38673.3 475.755   3
   0   4   5 38059.7 479.456   3
   0   4   5 39481.9 490.515   8
   0  -4  -5 38411.8 488.386   8
   0   4   6 2485.60 91.9587   3
   0   4   6 2538.66 102.051   8
   0  -4  -6 2256.53 84.0884   3
   0  -4  -6 2544.74 72.2607   4
   0  -4  -6 2457.07 91.6360   8
   0  -4  -7 28.9247 45.0274   3
   0   4   7 221.480 51.4840   8
   0   4   7 189.671 38.6473   3
   0  -4  -7 361.488 58.7843   8
   0  -4  -7 162.337 39.6470   5
   0  -4  -7 201.186 34.6236   4
   0  -4  -8 8971.50 213.945   5
   0   4   8 8942.30 192.888   3
   0  -4  -8 8815.03 178.832   4
   0   4   8 9032.95 223.145   8
   0  -4  -8 8548.16 193.682   3
   0   4   9 12599.1 285.936   8
   0   4   9 13208.8 251.163   3
   0  -4  -9 12762.8 287.093   5
   0  -4  -9 12428.3 251.011   3
   0  -4  -9 12784.4 242.631   4
   0   4  10 12577.1 299.186   8
   0   4  10 12887.7 256.890   3
   0  -4 -10 12439.6 262.221   4
   0  -4 -10 12628.7 257.642   3
   0  -4 -10 12610.9 303.041   5
   0   4  11 1808.80 120.870   8
   0  -4 -11 1644.51 102.004   4
   0  -4 -11 1699.39 123.297   5
   0  -4 -11 1668.44 97.8940   3
   0   4  11 1585.19 92.4745   3
   0  -4 -12 10970.6 273.387   4
   0   4  12 10878.4 307.500   8
   0   4  12 11023.2 256.668   3
   0  -4 -12 11056.7 316.335   5
   0   4  13 33335.5 519.494   3
   0   4  13 32539.2 546.814   4
   0  -4 -13 33493.9 690.237   7
   0  -4 -13 32868.5 555.405   4
   0   4  14 2496.03 141.400   4
   0  -4 -14 2487.21 205.751   7
   0  -4 -14 2803.06 206.134   2
   0  -4 -14 2319.95 145.647   4
   0   4  14 2515.38 130.252   3
   0  -4 -15 6925.97 325.063   7
   0  -4 -15 6686.22 321.572   2
   0   4  15 6360.79 216.721   3
   0  -4 -15 6752.04 254.918   4
   0  -4 -16 2759.19 179.650   4
   0   4  16 2444.34 143.242   3
   0  -4 -16 2855.80 235.833   2
   0   4  16 2558.58 191.235   8
   0  -4 -16 2351.98 221.104   7
   0   4  17 5700.95 280.301   8
   0  -4 -17 5146.90 244.137   4
   0  -4 -17 5328.84 318.950   7
   0  -4 -17 5620.19 325.006   2
   0  -4 -18 541.737 158.514   7
   0  -4 -18 921.318 171.582   2
   0   4  18 530.528 120.743   8
   0  -4 -18 510.581 106.270   4
   0  -4 -19 142.866 142.664   7
   0  -4 -19 1.51658 83.3651   4
   0  -4 -19-39.6952 115.825   2
   0   4  19 99.4887 95.1111   8
   0   4  20 1228.97 161.068   8
   0  -4 -20 1363.89 153.246   4
   0  -4 -20 1413.73 190.576   2
   0  -4 -20 1452.42 227.227   7
   0  -4 -21 111.437 93.4481   4
   0   4  21-105.935 107.041   8
   0  -4 -21-70.7419 125.949   2
   0  -4 -22 973.395 187.750   2
   0  -4 -22 963.594 151.632   4
   0  -4 -23-136.498 142.164   2
   0   5 -20 409.848 159.851   4
   0   5 -20 431.774 142.254   2
   0   5 -19 71.0898 132.463   4
   0   5 -19 237.830 122.051   2
   0  -5  19 231.396 146.717   5
   0   5 -18 921.385 177.383   4
   0   5 -18 792.570 146.358   2
   0  -5  18 923.943 187.252   5
   0   5 -17 653.877 137.250   2
   0  -5  17 244.367 139.854   5
   0   5 -17 570.928 145.673   4
   0  -5  16 658.449 151.673   5
   0   5 -16 1199.25 158.890   2
   0   5 -16 826.100 159.577   4
   0   5 -15 1880.72 179.434   2
   0  -5  15 1687.05 211.209   5
   0   5 -15 1963.96 209.057   4
   0   5 -14 2872.57 236.941   4
   0   5 -14 2757.55 204.820   2
   0  -5  14 2860.15 249.405   5
   0   5 -13 3578.78 263.389   4
   0  -5  13 3730.40 265.136   5
   0   5 -13 3880.01 226.166   2
   0   5 -12 3519.49 245.225   4
   0   5 -12 3552.60 205.752   2
   0  -5  12 3425.85 246.986   5
   0  -5  11 1596.47 178.106   5
   0   5 -11 1696.65 142.461   2
   0   5 -11 1895.69 178.371   4
   0   5 -10-21.7138 101.800   4
   0  -5  10 134.516 110.236   5
   0   5  -9 1156.49 162.461   1
   0   5  -9 1062.25 137.331   4
   0  -5   9 666.688 120.320   5
   0   5  -8 15574.1 370.851   6
   0   5  -8 16395.5 482.461   1
   0   5  -8 15205.0 352.755   2
   0   5  -7 3888.93 166.747   6
   0   5  -7 3984.70 164.319   2
   0   5  -7 4786.47 257.194   1
   0   5  -6 24605.7 418.354   2
   0  -5   6 24490.6 423.306   2
   0   5  -6 25751.1 565.728   1
   0   5  -6 24475.3 434.514   6
   0   5  -5 96.6109 63.4720   5
   0   5  -5 86.1197 49.7216   2
   0  -5   5 230.898 72.7391   4
   0   5  -5 132.790 64.8747   6
   0  -5   5 134.458 47.9062   2
   0  -5   4 3450.42 121.259   2
   0   5  -4 3705.15 132.358   6
   0  -5   4 3683.98 171.204   4
   0   5  -4 3918.32 212.563   1
   0   5  -4 3666.21 125.319   2
   0   5  -4 3711.42 174.637   5
   0  -5   3 2799.16 154.809   5
   0   5  -3 2797.02 96.6627   2
   0  -5   3 2958.25 147.704   4
   0  -5   3 2779.61 97.0377   2
   0   5  -3 2785.52 141.831   5
   0   5  -3 2952.97 176.817   1
   0  -5   2 10732.2 265.046   4
   0   5  -2 10478.7 256.206   5
   0  -5   2 10482.0 266.074   5
   0  -5   2 10193.0 173.671   2
   0   5  -2 10365.5 177.302   2
   0   5  -2 11067.5 301.781   1
   0  -5   2 10277.5 189.106   6
   0   5  -1 35180.1 502.011   5
   0  -5   1 34300.3 405.887   6
   0  -5   1 35730.2 521.105   4
   0  -5   1 33259.7 383.460   2
   0   5  -1 34695.6 567.262   1
   0  -5   1 34775.5 512.152   5
   0  -5   0 512.354 60.0062   5
   0  -5   0 693.697 64.4515   4
   0   5   0 594.156 57.5175   5
   0  -5   0 650.836 36.4544   2
   0   5   1 24964.5 365.745   5
   0  -5  -1 25309.0 370.118   5
   0  -5  -1 25889.7 378.282   4
   0  -5  -2 10035.9 193.784   4
   0  -5  -2 10203.8 224.363   8
   0  -5  -2 10121.7 189.561   5
   0  -5  -3 2960.51 90.4990   4
   0  -5  -3 3017.08 115.449   8
   0   5   4 44.2273 40.9834   8
   0  -5  -4 17.4365 33.3229   8
   0  -5  -4 33.1166 31.7161   3
   0   5   5 5204.92 147.673   8
   0   5   5 5156.86 146.635   3
   0  -5  -5 4838.10 138.847   3
   0  -5  -5 5262.29 148.696   8
   0   5   6 3501.14 125.105   8
   0  -5  -6 3729.24 124.460   3
   0   5   6 3201.83 115.321   3
   0  -5  -6 3544.87 121.857   8
   0  -5  -7 4788.18 144.676   8
   0   5   7 4944.94 153.107   8
   0   5   7 4819.00 143.332   3
   0  -5  -7 4653.90 136.023   3
   0  -5  -7 4870.86 108.303   4
   0   5   8 29595.4 424.760   3
   0  -5  -8 29232.2 423.235   3
   0  -5  -8 29234.8 371.201   4
   0   5   8 29774.0 455.607   8
   0  -5  -8 29126.2 437.385   8
   0  -5  -9 1432.64 87.7819   3
   0   5   9 1542.52 85.0780   3
   0  -5  -9 1716.55 80.3950   4
   0  -5  -9 1575.87 98.7810   5
   0   5   9 1607.39 105.223   8
   0  -5 -10 13979.3 258.758   4
   0   5  10 13974.1 314.309   8
   0   5  10 14014.1 272.447   3
   0  -5 -10 13962.1 282.169   3
   0  -5 -10 14105.2 310.364   5
   0   5  11 18884.0 387.343   8
   0  -5 -11 18776.3 329.718   4
   0  -5 -11 18311.5 338.791   3
   0   5  11 18888.7 338.807   3
   0  -5 -11 18562.7 383.479   5
   0   5  12 774.872 69.9469   3
   0  -5 -12 781.048 88.9733   5
   0  -5 -12 694.509 73.4682   4
   0   5  12 644.256 81.0480   8
   0  -5 -12 748.381 75.9618   3
   0   5  13 20348.6 376.233   3
   0  -5 -13 20332.1 374.716   3
   0  -5 -13 20218.2 388.957   4
   0  -5 -13 20738.7 528.549   2
   0   5  13 19362.5 436.793   8
   0  -5 -13 21312.0 531.942   7
   0   5  14 2108.91 119.344   3
   0  -5 -14 1859.45 121.805   4
   0  -5 -14 1788.01 172.621   7
   0  -5 -14 1953.80 183.651   2
   0  -5 -15 21799.2 595.107   7
   0  -5 -15 22462.5 581.118   2
   0  -5 -15 21952.5 452.996   4
   0   5  15 20701.8 408.507   3
   0   5  16 94.3483 51.5136   3
   0  -5 -16 198.856 132.359   2
   0  -5 -16 90.6828 111.860   7
   0  -5 -17 22223.2 616.430   2
   0   5  17 21204.1 537.432   8
   0  -5 -17 21570.0 486.535   4
   0  -5 -17 21657.6 632.798   7
   0  -5 -18 1491.69 205.324   2
   0   5  18 1480.51 158.661   8
   0  -5 -18 1511.41 144.452   4
   0  -5 -18 1377.51 197.811   7
   0  -5 -19 5318.25 323.864   2
   0  -5 -19 5852.47 351.886   7
   0  -5 -19 5299.61 254.263   4
   0   5  19 4765.98 270.928   8
   0  -5 -20 183.521 120.155   2
   0   5  20-31.5981 100.094   8
   0  -5 -20 137.119 86.3350   4
   0   5  21 393.770 119.603   8
   0  -5 -21 665.284 175.872   7
   0  -5 -21 563.184 117.299   4
   0  -5 -21 425.812 143.438   2
   0  -5 -22 4931.19 356.049   7
   0  -5 -22 4540.94 333.756   2
   0  -5 -22 5002.87 267.810   4
   0  -5 -23 301.656 155.352   2
   0   6 -19 484.714 166.889   4
   0   6 -18 903.922 149.372   2
   0  -6  18 767.265 180.941   5
   0   6 -18 986.559 183.067   4
   0   6 -17-130.438 134.378   4
   0   6 -17 97.6922 98.4292   2
   0  -6  17-91.4180 156.555   5
   0   6 -16 350.555 135.283   4
   0   6 -16 347.823 111.259   2
   0  -6  16 416.626 141.406   5
   0   6 -15-110.077 136.904   4
   0  -6  15 101.036 123.383   5
   0   6 -15 39.1895 90.7291   2
   0   6 -15 250.804 163.875   1
   0  -6  14 114.038 125.947   5
   0   6 -14 105.571 116.495   4
   0   6 -14 284.324 95.4216   2
   0   6 -13 6261.07 390.476   1
   0  -6  13 5928.19 345.955   5
   0   6 -13 6611.24 344.608   4
   0   6 -13 6074.34 276.040   2
   0   6 -12 352.461 174.908   1
   0   6 -12-0.28010 81.6140   2
   0  -6  12 42.6858 114.133   5
   0   6 -12 4.13010 109.093   4
   0   6 -11 3760.25 247.023   4
   0   6 -11 4294.62 302.172   1
   0  -6  11 3935.11 259.209   5
   0   6 -11 3851.42 203.637   2
   0   6 -10 43.3098 126.243   1
   0  -6  10-117.313 112.548   5
   0   6 -10 9.85034 108.379   4
   0  -6   9 139.285 103.060   5
   0   6  -9 118.291 92.1804   4
   0   6  -9 247.327 129.037   1
   0   6  -8 15179.4 441.931   4
   0  -6   8 15270.2 452.986   5
   0   6  -8 15105.8 364.182   6
   0   6  -8 15017.6 348.859   2
   0   6  -8 15899.9 494.106   1
   0   6  -7 1787.81 122.120   6
   0   6  -7 2101.17 206.220   1
   0   6  -7 1869.67 116.937   2
   0  -6   7 1871.38 168.107   5
   0  -6   6 8810.88 322.290   5
   0   6  -6 8560.80 236.819   6
   0   6  -6 8688.46 348.371   1
   0   6  -6 8317.10 220.481   2
   0  -6   5 29.7376 43.9775   2
   0   6  -5-7.67899 47.4528   2
   0   6  -5 43.9698 50.7181   6
   0  -6   4 515.155 103.054   5
   0   6  -4 485.447 121.397   1
   0   6  -4 373.181 52.1762   2
   0   6  -4 380.225 84.0347   5
   0  -6   4 394.582 53.6814   2
   0  -6   3 16819.5 390.650   5
   0   6  -3 17045.5 380.913   5
   0  -6   3 17488.2 389.675   4
   0  -6   3 16590.5 269.237   2
   0   6  -3 17137.5 271.932   2
   0   6  -3 16931.7 428.592   1
   0  -6   2 7472.12 236.991   4
   0   6  -2 6949.02 261.102   1
   0   6  -2 7253.67 147.256   2
   0  -6   2 7010.99 142.471   2
   0  -6   2 7139.52 234.790   5
   0   6  -2 7516.87 227.434   5
   0  -6   2 6908.52 158.996   6
   0   6  -1 16558.0 391.699   1
   0  -6   1 17280.6 353.190   4
   0  -6   1 16791.2 345.240   5
   0  -6   1 15607.2 222.224   2
   0   6  -1 16855.7 335.427   5
   0  -6   1 16513.3 246.652   6
   0  -6   0 77.9818 47.3005   4
   0   6   0 57.5161 47.7377   5
   0  -6   0 45.7099 54.0592   5
   0  -6   0 85.3015 24.7908   2
   0  -6  -1-1.75496 41.7373   4
   0  -6  -1 133.232 49.4397   5
   0   6   1-3.07611 43.6619   5
   0   6   1 81.4950 48.8184   4
   0  -6  -2 18752.0 305.120   5
   0  -6  -2 18626.4 350.640   8
   0  -6  -2 18843.5 315.182   4
   0  -6  -3 320.113 54.8364   8
   0  -6  -3 366.419 44.6400   4
   0  -6  -3 347.358 48.5434   5
   0  -6  -3 269.901 54.3647   3
   0  -6  -4 16480.3 311.985   3
   0  -6  -4 16748.6 259.725   4
   0  -6  -4 17067.0 316.731   8
   0   6   4 17404.3 313.752   8
   0  -6  -5 2216.90 107.038   8
   0   6   5 2286.48 109.873   8
   0  -6  -5 2292.86 106.400   3
   0  -6  -6 74633.0 873.652   8
   0   6   6 74360.7 872.984   8
   0  -6  -6 73098.8 865.609   3
   0   6   7 51773.7 671.234   8
   0  -6  -7 51893.8 660.236   3
   0   6   7 52238.8 665.384   3
   0  -6  -7 50621.4 670.852   8
   0   6   8 22214.0 381.166   8
   0  -6  -8 21287.1 290.668   4
   0   6   8 22369.6 370.238   3
   0  -6  -8 21534.6 363.653   3
   0  -6  -8 22296.6 375.080   8
   0   6   9 53.5024 41.4116   3
   0  -6  -9-2.78060 46.9528   8
   0   6   9 25.4761 55.4042   8
   0  -6  -9 67.1012 34.9093   4
   0  -6 -10 21161.9 370.123   3
   0  -6 -10 21738.1 318.566   4
   0   6  10 22005.9 374.356   3
   0  -6 -10 21585.3 382.166   5
   0   6  10 21342.2 399.745   8
   0  -6 -10 21891.2 483.754   2
   0   6  11 796.864 69.9524   3
   0  -6 -11 920.226 86.5845   5
   0   6  11 880.627 86.8364   8
   0  -6 -11 985.905 84.6530   3
   0  -6 -11 998.146 71.7797   4
   0  -6 -11 971.824 125.325   2
   0  -6 -12 5473.29 261.949   2
   0  -6 -12 5951.42 171.203   4
   0  -6 -12 5861.52 186.334   3
   0   6  12 5794.27 213.272   8
   0  -6 -12 5666.86 206.841   5
   0   6  12 5723.38 181.549   3
   0  -6 -13 4445.75 193.807   5
   0  -6 -13 4732.44 254.472   2
   0  -6 -13 4187.53 242.952   7
   0   6  13 4533.97 200.496   8
   0  -6 -13 4518.61 169.406   3
   0   6  13 4183.43 156.116   3
   0  -6 -13 4510.18 161.325   4
   0  -6 -14 3750.82 156.538   3
   0  -6 -14 3610.92 231.596   2
   0  -6 -14 3651.80 155.535   4
   0   6  14 3452.19 147.262   3
   0  -6 -14 3546.70 237.529   7
   0  -6 -15 4169.00 264.031   7
   0  -6 -15 4061.66 173.350   4
   0  -6 -15 4019.73 254.314   2
   0   6  15 3904.38 161.158   3
   0   6  16 6450.27 216.656   3
   0  -6 -16 6366.33 324.004   7
   0  -6 -16 6789.67 335.398   2
   0  -6 -16 6742.00 241.187   4
   0  -6 -17 5072.62 298.679   2
   0  -6 -17 5560.19 227.836   4
   0  -6 -17 5377.69 316.362   7
   0  -6 -18 797.524 165.690   7
   0  -6 -18 807.093 112.571   4
   0   6  18 759.607 127.911   8
   0  -6 -18 669.835 147.514   2
   0  -6 -19 3434.91 280.332   7
   0  -6 -19 3286.36 262.833   2
   0   6  19 3350.93 227.075   8
   0  -6 -19 3419.34 195.322   4
   0  -6 -20 168.138 147.789   7
   0   6  20-79.0488 103.821   8
   0  -6 -20-71.3562 120.474   2
   0  -6 -20 5.47646 77.5259   4
   0  -6 -21 349.472 98.1517   4
   0  -6 -21 334.161 162.273   7
   0  -6 -21 386.352 135.111   2
   0  -6 -22 117.586 150.633   7
   0  -6 -22 96.6854 130.857   2
   0  -6 -23 623.189 185.604   7
   0  -6 -23 245.039 132.031   2
   0   7 -18 343.024 157.967   4
   0   7 -17 342.106 128.656   4
   0  -7  17 326.989 146.370   5
   0  -7  16 645.786 174.846   5
   0   7 -16 205.375 131.779   4
   0   7 -16 358.403 116.319   2
   0   7 -15 247.730 123.051   4
   0   7 -15 133.863 87.9128   2
   0  -7  15 25.8999 128.547   5
   0   7 -14 971.790 131.361   2
   0  -7  14 684.620 156.207   5
   0   7 -14 721.930 146.494   4
   0   7 -13 208.199 123.366   4
   0  -7  13 183.301 129.536   5
   0   7 -13 387.811 98.1850   2
   0   7 -12 484.731 175.945   1
   0  -7  12 170.348 129.206   5
   0   7 -12 204.937 88.0556   2
   0   7 -12 156.880 119.248   4
   0   7 -11 3056.92 233.437   4
   0  -7  11 3056.38 253.621   5
   0   7 -11 2977.15 179.247   2
   0   7 -11 3743.44 294.884   1
   0   7 -10 222.020 147.380   1
   0   7 -10-0.51332 115.118   4
   0  -7  10 50.0623 107.341   5
   0  -7   9 2878.87 220.302   5
   0   7  -9 2999.66 221.206   4
   0   7  -9 3266.06 257.391   1
   0   7  -8 156.337 87.0225   4
   0   7  -8 320.700 77.7386   6
   0  -7   8 351.152 115.927   5
   0   7  -8 369.561 81.0381   2
   0   7  -8 374.596 133.635   1
   0   7  -7 7167.57 221.981   2
   0   7  -7 6651.95 292.378   4
   0  -7   7 6982.95 309.497   5
   0   7  -7 6995.89 343.120   1
   0   7  -7 6768.38 225.610   6
   0   7  -6 792.527 75.6521   2
   0  -7   6 772.694 128.746   5
   0   7  -6 890.301 155.217   1
   0   7  -5 1074.20 79.4585   2
   0  -7   5 895.148 73.0003   2
   0  -7   5 866.957 121.283   5
   0   7  -5 1173.12 148.513   1
   0   7  -4 1937.15 175.178   1
   0  -7   4 1764.87 152.554   5
   0   7  -4 1976.93 93.3020   2
   0  -7   4 1923.42 93.2647   2
   0  -7   3 20.5486 85.9198   5
   0   7  -3-54.2841 118.604   1
   0   7  -3 59.8623 37.9104   2
   0  -7   3 100.573 37.7457   2
   0   7  -3 92.3234 62.3907   5
   0  -7   2 16568.2 383.362   4
   0   7  -2 15842.4 362.198   5
   0  -7   2 15638.2 240.572   2
   0   7  -2 15899.9 427.565   1
   0  -7   2 16516.0 384.275   5
   0  -7   2 16397.6 268.920   6
   0   7  -1 293.756 70.2944   4
   0  -7   1 311.043 50.9081   6
   0  -7   1 313.317 35.4362   2
   0  -7   1 422.696 87.4968   5
   0   7  -1 357.912 75.7258   5
   0  -7   1 312.236 66.4056   4
   0  -7   0 5685.41 117.767   2
   0  -7   0 6122.12 202.855   5
   0   7   0 5704.14 199.865   4
   0  -7   0 6348.08 208.216   4
   0   7   0 5947.70 192.332   5
   0   7   1 5246.03 169.609   5
   0   7   1 4739.97 172.684   4
   0  -7  -1 5335.30 179.116   5
   0  -7  -1 5435.33 181.259   4
   0  -7  -2 20854.8 361.993   5
   0  -7  -2 21327.0 412.275   8
   0   7   2 20696.7 356.853   4
   0  -7  -2 21545.6 372.729   4
   0  -7  -3 3984.89 136.411   4
   0  -7  -3 3881.91 163.007   8
   0  -7  -3 3629.08 156.281   3
   0  -7  -3 3867.25 134.989   5
   0  -7  -4 31891.5 509.935   8
   0  -7  -4 30359.9 502.634   3
   0  -7  -4 32446.9 436.419   5
   0  -7  -4 31678.4 436.462   4
   0  -7  -5 9702.63 248.209   3
   0  -7  -5 9851.36 248.337   8
   0  -7  -5 9842.22 193.298   4
   0   7   5 10234.2 247.923   8
   0  -7  -6 41704.1 599.272   8
   0   7   6 42303.6 591.154   8
   0  -7  -6 41521.7 592.382   3
   0  -7  -7 8558.74 227.601   8
   0  -7  -7 8748.85 226.471   3
   0   7   7 8672.99 225.817   8
   0  -7  -8 25645.7 425.258   3
   0  -7  -8 25041.2 433.013   8
   0   7   8 24974.0 427.951   8
   0   7   8 25550.8 429.281   3
   0  -7  -9 4168.52 154.271   3
   0   7   9 4099.31 163.941   8
   0   7   9 4043.38 153.817   3
   0  -7  -9 4157.25 106.846   4
   0  -7  -9 4429.93 159.943   8
   0  -7 -10 23338.6 323.652   4
   0   7  10 24068.5 413.426   3
   0   7  10 23782.3 430.454   8
   0  -7 -10 22777.1 403.672   3
   0  -7 -10 23586.5 414.561   8
   0  -7 -11 8017.61 173.429   4
   0  -7 -11 8811.96 311.920   2
   0  -7 -11 7822.31 220.596   5
   0   7  11 8419.20 227.883   3
   0  -7 -11 8148.32 226.826   8
   0   7  11 7895.70 241.274   8
   0  -7 -11 7884.41 220.428   3
   0  -7 -12 2298.45 128.303   5
   0  -7 -12 2177.70 177.544   2
   0   7  12 2183.86 130.980   8
   0  -7 -12 2311.46 124.636   3
   0   7  12 2229.01 120.203   3
   0  -7 -12 2414.59 103.238   4
   0   7  13 5344.35 184.934   3
   0  -7 -13 5740.57 197.405   3
   0  -7 -13 5929.77 278.484   2
   0   7  13 5156.10 209.040   8
   0  -7 -13 5636.94 208.690   5
   0  -7 -13 5625.59 167.490   4
   0  -7 -13 5509.28 271.520   7
   0  -7 -14 304.136 72.8594   5
   0  -7 -14 223.306 53.7385   4
   0   7  14 319.328 60.2866   3
   0  -7 -14 151.185 97.7721   2
   0  -7 -14 218.241 61.8775   3
   0   7  14 325.778 78.4128   8
   0  -7 -14 347.200 122.229   7
   0  -7 -15 3122.11 233.986   2
   0  -7 -15 2849.20 138.916   4
   0  -7 -15 2969.60 146.093   3
   0   7  15 2789.38 140.782   3
   0  -7 -15 2939.96 235.110   7
   0  -7 -16 469.789 147.838   7
   0   7  16 259.457 61.5872   3
   0  -7 -16 354.946 79.9105   3
   0  -7 -16 218.157 67.8362   4
   0  -7 -16 299.626 118.343   2
   0  -7 -17 1311.65 185.705   2
   0  -7 -17 1469.75 120.919   4
   0  -7 -17 1352.94 176.603   7
   0  -7 -18 104.988 126.820   2
   0   7  18 145.767 93.8584   8
   0  -7 -18 296.105 86.7643   4
   0  -7 -18 162.244 125.060   7
   0  -7 -19 621.142 99.9323   4
   0  -7 -19 607.078 152.832   7
   0  -7 -19 579.481 143.714   2
   0   7  19 536.958 109.277   8
   0   7  20 10.3472 87.0163   8
   0  -7 -20 99.5757 75.3159   4
   0  -7 -20-19.2949 129.576   7
   0  -7 -20 22.7076 122.328   2
   0  -7 -21 1062.53 203.270   7
   0  -7 -21 995.165 173.644   2
   0  -7 -22 220.165 162.082   7
   0  -7 -22 385.112 166.275   2
   0  -7 -23 2035.61 241.746   2
   0  -7 -23 1979.29 252.397   7
   0  -7 -24 2097.80 267.320   7
   0   8 -17 3728.01 329.203   4
   0  -8  16-262.418 165.087   5
   0   8 -16-233.580 169.550   4
   0  -8  15 59.3305 135.827   5
   0   8 -15-165.777 169.382   4
   0  -8  14-6.87498 128.995   5
   0   8 -14-20.3635 132.462   4
   0   8 -14 92.2740 88.4984   2
   0   8 -13 88.9272 114.641   4
   0   8 -13 175.896 91.6242   2
   0  -8  13-19.4008 136.261   5
   0   8 -13 317.242 188.749   1
   0   8 -12 881.208 159.107   4
   0  -8  12 991.005 180.765   5
   0   8 -12 1036.95 195.593   1
   0   8 -12 1112.90 129.481   2
   0   8 -11 2572.48 265.978   1
   0   8 -11 2150.31 208.378   4
   0   8 -11 2382.90 166.503   2
   0  -8  11 2280.84 234.032   5
   0   8 -10 202.966 165.958   1
   0  -8  10 294.750 130.497   5
   0   8 -10-131.663 129.746   4
   0   8  -9 0.04310 115.543   4
   0   8  -9 161.165 152.660   1
   0  -8   9 471.706 138.143   5
   0   8  -8 2.73318 59.6307   2
   0   8  -8 75.9328 118.995   1
   0   8  -8-1.77127 99.6150   4
   0  -8   8 107.832 109.472   5
   0   8  -7 25573.1 687.228   1
   0   8  -7 25859.3 617.414   4
   0  -8   7 26481.7 633.237   5
   0   8  -7 25566.7 457.709   2
   0   8  -6 5269.17 179.105   2
   0   8  -6 5638.50 307.960   1
   0   8  -6 5490.58 272.544   4
   0  -8   6 5290.65 273.136   5
   0   8  -5 12345.6 261.440   2
   0  -8   5 12024.8 390.987   5
   0   8  -5 12333.9 434.213   1
   0   8  -5 11790.2 378.294   4
   0  -8   4 706.944 61.1904   2
   0   8  -4 565.474 125.679   1
   0  -8   4 639.580 107.297   5
   0   8  -4 791.427 64.4541   2
   0   8  -4 815.889 123.156   4
   0   8  -3 4414.42 245.793   1
   0  -8   3 4241.83 214.690   5
   0  -8   3 4159.23 122.458   2
   0  -8   2 456.004 43.2725   2
   0  -8   2 515.945 100.064   5
   0   8  -2 522.657 81.4091   5
   0   8  -2 178.279 113.036   1
   0   8  -1 3009.09 154.766   5
   0  -8   1 2884.55 162.073   5
   0  -8   1 2941.56 160.554   4
   0  -8   1 2511.69 79.4778   2
   0  -8   1 2982.28 103.792   6
   0  -8   0 5532.39 119.637   2
   0   8   0 5836.92 203.156   5
   0  -8   0 6108.87 219.225   4
   0  -8   0 6368.53 219.732   5
   0  -8  -1 2422.23 134.958   5
   0  -8  -1 2493.97 134.534   4
   0   8   1 2256.37 130.498   4
   0  -8  -1 2447.64 149.601   8
   0  -8  -1 2309.18 80.7731   2
   0  -8  -2 2556.53 130.595   4
   0  -8  -2 2759.85 132.478   5
   0  -8  -2 2592.26 148.115   8
   0  -8  -3 16163.8 367.673   8
   0  -8  -3 16371.9 319.658   4
   0  -8  -3 15791.0 305.199   5
   0  -8  -4 5656.19 166.993   4
   0  -8  -4 5577.08 167.408   5
   0  -8  -4 5626.55 204.209   8
   0  -8  -4 5418.32 198.810   3
   0  -8  -5 1515.59 108.099   3
   0  -8  -5 1473.92 106.844   8
   0  -8  -5 1253.56 80.5763   5
   0  -8  -5 1485.81 81.9633   4
   0  -8  -6 9877.60 263.931   3
   0   8   6 10227.6 261.156   8
   0  -8  -6 9951.09 263.953   8
   0  -8  -6 9724.16 200.611   4
   0  -8  -7 1655.57 111.485   3
   0  -8  -7 1767.81 113.207   8
   0  -8  -7 1571.99 73.7640   4
   0   8   7 1646.31 111.665   8
   0   8   8 8980.47 243.421   8
   0  -8  -8 9208.60 248.860   8
   0  -8  -8 9156.83 247.188   3
   0   8   9 366.301 64.7849   8
   0  -8  -9 270.511 60.4573   3
   0  -8  -9 348.966 65.9644   8
   0   8  10 16815.6 358.887   8
   0   8  10 16773.9 351.956   3
   0  -8 -10 16597.2 345.318   3
   0  -8 -10 17162.3 356.784   8
   0  -8 -10 16252.9 249.004   4
   0  -8 -11-162.057 75.1385   3
   0  -8 -11-32.9476 84.0787   2
   0   8  11-45.5655 59.3722   8
   0  -8 -11-28.6413 30.0424   4
   0   8  11 30.8778 41.0926   3
   0  -8 -11-137.695 65.6753   8
   0  -8 -11 22.5342 40.3338   5
   0  -8 -12 58.4603 46.7542   5
   0  -8 -12-105.373 67.9658   3
   0  -8 -12 85.1631 92.5503   2
   0   8  12 57.7614 44.7014   3
   0   8  12 42.2012 53.8431   8
   0  -8 -12 50.7377 88.1011   7
   0  -8 -12 149.638 59.9296   8
   0  -8 -12 104.601 38.0904   4
   0  -8 -13 1576.64 160.931   7
   0  -8 -13 1874.49 122.214   5
   0   8  13 2032.44 122.311   3
   0  -8 -13 1889.98 122.567   3
   0  -8 -13 2108.77 96.4506   4
   0   8  13 1530.65 122.740   8
   0  -8 -13 1818.69 176.477   2
   0  -8 -14 187.611 66.7120   5
   0   8  14 145.629 65.6890   8
   0  -8 -14 126.894 48.0490   4
   0  -8 -14 33.2090 99.9486   2
   0  -8 -14 296.719 76.3376   3
   0  -8 -14 226.054 107.983   7
   0   8  14 121.632 51.3120   3
   0  -8 -15 2110.03 199.324   2
   0   8  15 1759.06 117.936   3
   0  -8 -15 2166.60 196.918   7
   0  -8 -15 1756.23 104.118   4
   0  -8 -15 1803.36 122.225   3
   0  -8 -16 573.833 83.6744   3
   0  -8 -16 474.597 136.287   2
   0  -8 -16 505.588 130.504   7
   0  -8 -16 584.292 73.1952   4
   0  -8 -17 1161.67 106.402   3
   0  -8 -17 1159.76 102.713   4
   0  -8 -17 1079.11 168.595   7
   0  -8 -17 1211.12 170.065   2
   0  -8 -18 1501.20 189.680   7
   0  -8 -18 1759.10 127.224   4
   0  -8 -18 1683.51 202.846   2
   0  -8 -19 154.543 121.844   7
   0  -8 -19 233.715 119.144   2
   0  -8 -19 277.011 77.6603   4
   0   8  19 240.970 86.1584   8
   0  -8 -20 2039.34 232.342   2
   0  -8 -20 1949.93 224.909   7
   0  -8 -21 94.3756 133.614   7
   0  -8 -21 63.3001 115.984   2
   0  -8 -22 130.402 136.464   7
   0  -8 -22 34.1237 127.654   2
   0  -8 -23 884.397 173.700   2
   0  -8 -23 1348.47 223.211   7
   0  -9  15 340.296 154.037   5
   0   9 -15 431.597 148.405   4
   0  -9  14 558.194 173.308   5
   0   9 -14 313.636 131.253   4
   0  -9  13 2738.18 278.816   5
   0   9 -13 2470.11 247.225   4
   0   9 -12 5178.46 381.986   1
   0   9 -12 4435.65 316.249   4
   0  -9  12 5074.10 337.583   5
   0  -9  11 1029.27 180.722   5
   0   9 -11 1286.98 211.273   1
   0   9 -11 890.966 113.239   2
   0   9 -11 701.880 147.869   4
   0   9 -10 2446.51 227.002   4
   0   9 -10 2854.84 273.787   1
   0  -9  10 3150.51 262.445   5
   0   9  -9 4107.32 309.935   1
   0   9  -9 4028.07 270.129   4
   0  -9   9 4182.01 285.622   5
   0   9  -8 432.188 76.2877   2
   0  -9   8 507.142 142.282   5
   0   9  -8 454.371 124.487   4
   0   9  -8 468.484 156.967   1
   0   9  -7 526.611 127.186   4
   0   9  -7 607.674 76.9440   2
   0   9  -7 644.662 146.549   1
   0  -9   7 587.348 147.192   5
   0  -9   6 2902.53 228.061   5
   0   9  -6 2714.50 203.131   4
   0   9  -6 2491.62 229.898   1
   0   9  -6 2532.14 123.555   2
   0   9  -5 1958.78 204.268   1
   0   9  -5 2417.51 112.713   2
   0   9  -5 2125.03 175.918   4
   0  -9   5 2262.09 186.597   5
   0  -9   4 2126.98 96.4545   2
   0  -9   4 1807.58 159.240   5
   0   9  -4 2084.43 185.661   1
   0   9  -4 2213.04 176.388   4
   0  -9   3 200.724 87.5861   5
   0  -9   3 205.257 37.6622   2
   0   9  -3 47.2563 92.8717   4
   0   9  -3 12.8239 132.183   1
   0  -9   2 473.552 99.2401   5
   0   9  -2 340.431 84.4929   4
   0  -9   2 434.126 41.5850   2
   0  -9   1 191.567 45.8323   6
   0  -9   1 166.339 80.2600   5
   0  -9   1 90.5684 24.5358   2
   0  -9   0 2564.72 151.401   5
   0  -9   0 2379.32 77.0838   2
   0   9   0 2505.78 142.465   5
   0  -9   0 2572.26 91.5647   6
   0  -9   0 2659.43 155.415   4
   0  -9  -1 3548.41 168.235   5
   0  -9  -1 3561.10 170.102   4
   0  -9  -1 3370.59 98.4214   2
   0  -9  -2 449.506 72.3344   5
   0  -9  -2 483.275 80.4185   8
   0  -9  -2 486.378 73.8641   4
   0  -9  -3 30705.7 505.914   4
   0  -9  -3 31080.7 567.107   8
   0  -9  -3 30608.4 493.771   5
   0  -9  -4 73.8818 61.6883   8
   0  -9  -4 165.437 54.9335   5
   0  -9  -4 82.5723 74.1636   3
   0  -9  -4 184.389 52.3169   4
   0  -9  -5 23746.4 394.611   4
   0  -9  -5 24090.8 471.637   8
   0  -9  -5 23568.5 386.536   5
   0  -9  -5 23212.8 461.384   3
   0  -9  -6 211.754 43.1574   4
   0  -9  -6 230.183 62.7470   8
   0  -9  -6 192.646 64.2399   3
   0  -9  -7 7622.50 241.529   8
   0   9   7 7696.71 237.965   8
   0  -9  -7 7443.27 177.708   4
   0  -9  -7 7805.95 245.278   3
   0  -9  -8 1862.68 120.798   8
   0  -9  -8 1739.27 79.9189   4
   0   9   8 1815.44 118.263   8
   0  -9  -8 1677.97 112.901   3
   0   9   9 15310.4 343.828   8
   0  -9  -9 15639.1 357.320   8
   0  -9  -9 15360.9 349.100   3
   0  -9 -10 16665.7 365.221   3
   0   9  10 16059.3 357.710   8
   0  -9 -10 16854.2 369.198   8
   0  -9 -11 275.709 36.2631   4
   0  -9 -11 232.643 91.1535   2
   0  -9 -11 157.969 52.0892   3
   0   9  11 348.650 71.6339   8
   0  -9 -11 280.675 65.3881   8
   0   9  12 361.853 70.3226   8
   0  -9 -12 401.703 43.0590   4
   0   9  12 355.451 63.0969   3
   0  -9 -12 386.246 100.107   7
   0  -9 -12 380.159 60.6529   8
   0  -9 -12 358.151 57.3142   5
   0  -9 -12 539.175 117.391   2
   0  -9 -12 212.026 60.6375   3
   0  -9 -13 3056.13 210.042   2
   0  -9 -13 2805.19 204.841   7
   0  -9 -13 2992.66 152.346   3
   0   9  13 2743.10 158.160   8
   0  -9 -13 3088.92 155.309   8
   0   9  13 2971.36 152.732   3
   0  -9 -13 3024.86 145.887   5
   0  -9 -13 2921.69 103.226   4
   0   9  14 1273.97 104.242   3
   0  -9 -14 1154.82 74.7256   4
   0  -9 -14 1239.37 106.105   3
   0  -9 -14 1162.96 102.744   5
   0  -9 -14 1125.96 151.355   7
   0  -9 -14 1186.01 160.166   2
   0   9  14 1060.78 111.599   8
   0  -9 -15 1765.67 129.657   3
   0   9  15 1631.06 116.450   3
   0  -9 -15 1374.28 118.236   5
   0  -9 -15 1399.83 173.201   2
   0  -9 -15 1550.83 176.589   7
   0  -9 -15 1528.27 89.7537   4
   0  -9 -16 2125.47 203.626   2
   0  -9 -16 1997.78 135.665   3
   0  -9 -16 2447.59 219.028   7
   0  -9 -16 2021.13 107.292   4
   0  -9 -17 1672.32 125.509   3
   0  -9 -17 1600.25 107.712   4
   0  -9 -17 1715.64 196.000   2
   0  -9 -17 1492.40 192.544   7
   0  -9 -18 3087.53 153.266   4
   0  -9 -18 3402.76 170.283   3
   0  -9 -18 3109.27 256.626   7
   0  -9 -18 3213.06 263.132   2
   0  -9 -19 495.843 142.838   2
   0  -9 -19 611.275 149.743   7
   0  -9 -20 5247.39 340.749   2
   0  -9 -20 5272.04 345.385   7
   0  -9 -21 12.6594 138.536   7
   0  -9 -21-7.06023 125.688   2
   0  -9 -22 249.999 140.992   7
   0  -9 -22 346.106 153.517   2
   0  -9 -23 145.388 167.128   7
   0  -9 -23-109.944 139.162   2
   0 -10  14 3078.42 310.002   5
   0  10 -14 2666.05 276.508   4
   0  10 -13 2013.08 241.293   4
   0 -10  13 2168.07 251.122   5
   0  10 -12 3024.22 276.941   4
   0 -10  12 3257.82 288.839   5
   0 -10  11 3262.29 285.795   5
   0  10 -11 3388.97 312.123   1
   0  10 -11 3167.82 268.076   4
   0  10 -10 1217.54 201.166   1
   0 -10  10 1168.77 201.424   5
   0  10 -10 950.988 162.106   4
   0  10  -9 257.759 139.352   1
   0  10  -9 39.3068 131.445   4
   0 -10   9 367.247 142.395   5
   0  10  -8 1077.59 100.078   2
   0  10  -8 1062.29 188.911   1
   0  10  -8 999.731 153.559   4
   0 -10   8 1094.69 170.065   5
   0  10  -7 374.524 126.210   4
   0 -10   7 454.888 130.191   5
   0  10  -7 497.777 66.8710   2
   0  10  -7 456.161 154.218   1
   0  10  -6 2537.54 206.981   4
   0  10  -6 2685.03 125.732   2
   0  10  -6 2604.65 248.030   1
   0 -10   6 2712.59 219.475   5
   0 -10   5 4501.97 265.350   5
   0  10  -5 4493.93 256.233   4
   0  10  -5 4058.87 287.064   1
   0  10  -4-87.9662 150.157   1
   0  10  -4-77.3361 98.0295   4
   0 -10   4-77.7123 126.600   5
   0 -10   3 2361.41 90.7975   2
   0 -10   3 2161.86 173.358   5
   0  10  -3 2348.25 177.035   4
   0  10  -2 39.3958 79.5511   4
   0 -10   2-90.4504 98.3281   5
   0 -10   2 64.0737 26.5483   2
   0 -10   1 4801.56 225.853   5
   0  10  -1 4460.05 217.113   4
   0 -10   1 4315.94 104.632   2
   0 -10   1 4958.59 137.398   6
   0 -10   0 874.916 109.431   5
   0 -10   0 797.169 46.3257   2
   0 -10   0 919.531 62.4037   6
   0 -10  -1 1091.88 112.090   5
   0 -10  -1 1080.53 57.2874   2
   0 -10  -2 38.7619 29.9800   2
   0 -10  -2 59.6066 53.2004   4
   0 -10  -3 9407.61 301.657   3
   0 -10  -3 9193.91 253.422   5
   0 -10  -3 9783.94 277.067   4
   0 -10  -4 600.454 94.0274   3
   0 -10  -4 519.461 64.6389   5
   0 -10  -4 447.109 74.4116   8
   0 -10  -4 617.107 75.6100   4
   0 -10  -5 13703.0 365.087   8
   0 -10  -5 13085.7 349.339   3
   0 -10  -5 13340.6 289.723   5
   0 -10  -5 13134.7 297.337   4
   0 -10  -6-5.52174 37.5061   4
   0 -10  -6 40.4330 44.8892   5
   0 -10  -6-58.0647 68.3850   3
   0 -10  -6 85.8318 57.8086   8
   0 -10  -7 4049.12 187.867   3
   0 -10  -7 4147.91 140.938   4
   0 -10  -7 4173.95 189.746   8
   0 -10  -8 629.857 60.6060   4
   0 -10  -8 470.030 73.8506   3
   0 -10  -8 525.967 77.9296   8
   0  10   9 32517.2 563.334   8
   0 -10  -9 33334.8 577.164   8
   0 -10  -9 33131.9 575.258   3
   0 -10  -9 31314.1 433.491   4
   0 -10 -10-22.5862 36.0020   4
   0 -10 -10 93.6410 56.6588   8
   0 -10 -10 99.3377 69.3990   3
   0  10  10 56.2493 57.0338   8
   0  10  11 2095.31 134.193   8
   0 -10 -11 2199.25 134.982   3
   0 -10 -11 2128.37 161.236   2
   0 -10 -11 2380.31 140.833   8
   0 -10 -12 5420.84 258.292   2
   0  10  12 5224.65 208.546   8
   0 -10 -12 5549.77 206.748   8
   0 -10 -12 5470.32 271.900   7
   0 -10 -12 5211.65 206.235   3
   0 -10 -12 4805.51 122.007   4
   0 -10 -13 227.752 55.9830   5
   0 -10 -13 209.320 33.6530   4
   0 -10 -13 124.193 100.726   7
   0 -10 -13 176.448 63.0576   3
   0  10  13 214.373 72.0870   8
   0 -10 -13 195.584 99.9117   2
   0 -10 -13 211.157 55.2001   8
   0 -10 -14 8171.29 245.872   5
   0 -10 -14 8518.07 273.279   3
   0 -10 -14 9352.01 366.185   2
   0 -10 -14 8637.37 264.468   8
   0 -10 -14 8591.61 357.852   7
   0 -10 -14 7920.61 176.764   4
   0  10  14 8570.84 279.522   8
   0 -10 -15 4879.87 206.364   3
   0 -10 -15 4330.30 275.987   2
   0 -10 -15 4523.49 134.613   4
   0 -10 -15 4874.98 281.862   7
   0 -10 -15 4537.79 192.514   5
   0 -10 -16 6679.58 336.626   7
   0 -10 -16 6762.88 335.381   2
   0 -10 -16 5973.10 168.166   4
   0 -10 -16 6893.61 250.180   3
   0 -10 -17 1336.90 175.786   7
   0 -10 -17 1457.92 189.968   2
   0 -10 -17 1399.02 90.1852   4
   0 -10 -17 1589.56 127.613   3
   0 -10 -18 388.098 80.2849   3
   0 -10 -18 510.165 141.519   2
   0 -10 -18 419.972 141.390   7
   0 -10 -19 2369.99 241.232   7
   0 -10 -19 1967.49 219.092   2
   0 -10 -20 1619.97 216.997   7
   0 -10 -20 1241.82 194.597   2
   0 -10 -21 793.879 177.196   2
   0 -10 -21 486.006 149.537   7
   0 -10 -22 813.069 171.337   2
   0 -10 -22 980.093 187.610   7
   0 -10 -23 32.9010 147.733   2
   0 -10 -23-33.1457 144.830   7
   0 -11  14 907.254 200.081   5
   0 -11  13 889.775 192.773   5
   0  11 -13 868.763 195.368   4
   0 -11  12 1292.98 211.192   5
   0  11 -12 1324.22 204.325   4
   0 -11  11 532.644 163.977   5
   0  11 -11 404.667 147.335   4
   0  11 -10 993.279 200.853   1
   0 -11  10 703.946 163.072   5
   0  11 -10 837.789 166.016   4
   0  11  -9-169.936 165.432   1
   0 -11   9 14.8781 125.353   5
   0  11  -9-66.8977 133.250   4
   0  11  -8 203.155 111.490   4
   0 -11   8 352.109 153.980   5
   0  11  -8 89.9196 145.569   1
   0 -11   7 2450.70 229.382   5
   0  11  -7 2307.20 208.745   4
   0  11  -7 2478.41 252.355   1
   0  11  -6-102.181 163.518   1
   0  11  -6 3.85510 113.127   4
   0 -11   6 97.1042 115.814   5
   0  11  -5-48.5594 145.612   1
   0 -11   5 270.133 129.279   5
   0  11  -5 71.0137 100.253   4
   0 -11   4 3431.69 237.797   5
   0  11  -4 4007.17 243.736   4
   0 -11   3 4732.01 262.461   5
   0  11  -3 4461.43 249.321   4
   0 -11   2 6552.68 287.783   5
   0  11  -2 6156.56 277.992   4
   0 -11   2 5482.66 124.097   2
   0 -11   1 8828.03 323.030   5
   0  11  -1 8384.29 309.605   4
   0 -11   1 7291.15 137.837   2
   0  11   0 549.176 97.1874   4
   0 -11   0 472.292 35.2268   2
   0 -11   0 614.265 58.8062   6
   0 -11   0 725.171 116.158   5
   0 -11  -1 1135.53 57.5372   2
   0 -11  -1 1153.96 123.802   5
   0 -11  -2 4432.29 198.814   5
   0 -11  -2 4215.09 121.649   2
   0 -11  -3 19.4880 52.3750   4
   0 -11  -3-46.4817 85.1978   3
   0 -11  -3-107.032 80.0600   5
   0 -11  -4 1677.71 110.163   5
   0 -11  -4 1625.52 146.247   3
   0 -11  -4 1946.72 126.638   4
   0 -11  -5 6.85842 74.4328   3
   0 -11  -5-19.1794 55.0366   5
   0 -11  -5 57.4261 50.0284   4
   0 -11  -6 6940.89 214.653   4
   0 -11  -6 7406.07 213.095   5
   0 -11  -6 7081.76 267.463   3
   0 -11  -6 7244.40 270.176   8
   0 -11  -7 7089.73 261.131   3
   0 -11  -7 7154.11 267.150   8
   0 -11  -7 7289.15 203.917   5
   0 -11  -7 7078.23 203.179   4
   0 -11  -8 475.229 58.3476   4
   0 -11  -8 451.362 63.5089   5
   0 -11  -8 514.083 85.7686   8
   0 -11  -8 355.151 73.0976   3
   0 -11  -9 37416.2 647.566   3
   0 -11  -9 37668.8 652.849   8
   0 -11  -9 36390.8 504.470   4
   0 -11 -10 6345.24 240.406   3
   0 -11 -10 5622.93 152.501   4
   0 -11 -10 6484.25 241.021   8
   0 -11 -11 2536.83 154.797   3
   0 -11 -11 2658.63 155.932   8
   0 -11 -11 2322.06 92.0454   4
   0  11  11 2542.08 154.077   8
   0 -11 -11 2602.44 180.136   2
   0 -11 -12 106.832 59.0353   8
   0  11  12 132.883 69.5402   8
   0 -11 -12 35.4827 93.4543   2
   0 -11 -12 47.1797 27.8343   4
   0 -11 -12 39.1207 24.8529   4
   0 -11 -12-37.4258 73.2308   3
   0 -11 -13-4.81234 77.0712   3
   0 -11 -13 153.036 97.7621   2
   0 -11 -13 129.845 28.5348   4
   0 -11 -13 116.687 53.0118   8
   0 -11 -13 22.8401 103.027   7
   0 -11 -14 3017.91 165.907   3
   0 -11 -14 2827.26 154.655   8
   0 -11 -14 2976.27 218.448   2
   0 -11 -14 2506.98 87.9996   4
   0 -11 -14 2875.31 221.195   7
   0 -11 -14 2750.49 139.109   5
   0 -11 -15-64.7553 87.0463   3
   0 -11 -15 22.5935 27.7593   4
   0 -11 -15-10.3737 104.943   2
   0 -11 -15-43.2898 112.024   7
   0 -11 -16 505.616 137.629   2
   0 -11 -16 304.072 126.628   7
   0 -11 -16 542.086 96.4309   3
   0 -11 -17 4096.61 203.571   3
   0 -11 -17 4149.17 284.387   7
   0 -11 -17 4167.40 283.175   2
   0 -11 -18 65.7956 118.472   2
   0 -11 -18-62.2177 120.096   7
   0 -11 -18 251.672 74.5484   3
   0 -11 -19 6554.10 361.431   2
   0 -11 -19 6308.26 368.923   7
   0 -11 -20 285.461 140.860   2
   0 -11 -20 618.309 161.861   7
   0 -11 -21 732.544 168.366   2
   0 -11 -21 761.736 179.010   7
   0 -11 -22 420.176 158.465   7
   0 -11 -22 163.929 133.270   2
   0 -11 -23 2219.35 254.924   2
   0 -11 -23 2164.99 262.192   7
   0 -12  12 1556.46 235.868   5
   0  12 -12 1625.54 226.481   4
   0  12 -11-110.481 137.346   4
   0 -12  11-24.9285 144.657   5
   0 -12  10-1.24504 125.621   5
   0  12 -10-9.95687 136.584   4
   0  12  -9 827.739 164.094   4
   0 -12   9 963.585 183.544   5
   0  12  -8 820.807 183.626   1
   0  12  -8 898.167 173.643   4
   0 -12   8 1134.72 197.836   5
   0 -12   7 249.930 139.753   5
   0  12  -7 80.5522 142.319   1
   0  12  -7 268.093 125.251   4
   0 -12   6 1943.21 212.016   5
   0  12  -6 2056.39 209.264   4
   0  12  -6 1966.07 241.382   1
   0 -12   5 158.177 118.476   5
   0  12  -5 111.313 103.805   4
   0  12  -4 954.912 142.019   4
   0 -12   4 1256.65 166.128   5
   0 -12   3 706.706 141.599   5
   0  12  -3 562.631 117.359   4
   0 -12   2 48.7484 100.978   5
   0  12  -2-349.411 123.019   4
   0 -12   1 8928.84 332.943   5
   0  12  -1 8693.31 326.924   4
   0 -12   0 4759.45 241.060   5
   0  12   0 4461.41 231.805   4
   0 -12   0 4973.87 136.614   6
   0 -12  -1-84.2127 47.2574   6
   0 -12  -1 13.9131 20.3594   2
   0 -12  -2 7857.17 281.554   5
   0 -12  -2 7477.30 162.906   2
   0 -12  -3 244.762 85.2357   3
   0 -12  -3 363.297 47.0646   2
   0 -12  -3 383.106 83.8070   5
   0 -12  -4 1207.85 134.491   3
   0 -12  -4 1093.03 107.820   4
   0 -12  -4 976.842 96.8972   5
   0 -12  -5 10996.5 359.048   3
   0 -12  -5 11234.3 294.565   5
   0 -12  -5 11641.3 312.768   4
   0 -12  -6 6865.47 227.033   4
   0 -12  -6 7257.55 283.733   3
   0 -12  -6 7308.65 226.571   5
   0 -12  -7 759.349 80.7665   5
   0 -12  -7 761.791 77.4986   4
   0 -12  -7 765.025 111.701   3
   0 -12  -8 5111.40 175.307   4
   0 -12  -8 5199.29 177.239   5
   0 -12  -8 5557.94 243.701   3
   0 -12  -9 1764.32 142.728   3
   0 -12  -9 1845.35 145.295   8
   0 -12  -9 1759.22 98.8426   4
   0 -12  -9 1774.95 105.458   5
   0 -12 -10 31.6201 38.2643   4
   0 -12 -10 112.367 72.8598   8
   0 -12 -11-5.46031 86.6651   3
   0 -12 -11 33.1939 92.5097   2
   0 -12 -11 7.91626 31.6993   4
   0 -12 -11 84.0265 65.1034   8
   0 -12 -12 6171.87 279.576   2
   0 -12 -12 6250.60 250.343   3
   0 -12 -12 6035.75 243.445   8
   0 -12 -12 4936.94 135.483   4
   0 -12 -13 482.192 79.0799   3
   0 -12 -13 445.795 39.5665   4
   0 -12 -13 441.965 42.6545   4
   0 -12 -13 619.151 89.5481   8
   0 -12 -13 574.481 124.458   2
   0 -12 -14 4119.75 204.604   3
   0 -12 -14 4567.95 262.168   2
   0 -12 -14 3948.33 259.731   7
   0 -12 -15 14797.9 404.958   3
   0 -12 -15 16546.9 515.593   2
   0 -12 -15 15465.7 515.280   7
   0 -12 -16 139.405 127.728   2
   0 -12 -16-52.2971 117.071   7
   0 -12 -16 245.380 85.1804   3
   0 -12 -17 12486.3 483.864   7
   0 -12 -17 12587.4 367.382   3
   0 -12 -17 13627.8 489.358   2
   0 -12 -18-130.243 128.051   2
   0 -12 -18 78.8194 118.263   7
   0 -12 -18 117.886 84.0490   3
   0 -12 -19 1016.85 169.859   2
   0 -12 -19 1151.50 193.059   7
   0 -12 -20 32.6237 110.874   7
   0 -12 -20-4.17256 119.911   2
   0 -12 -21 469.874 170.264   7
   0 -12 -21 316.214 131.079   2
   0 -12 -22-73.8240 135.112   7
   0 -12 -22 50.2857 128.211   2
   0 -12 -23 6173.83 399.936   2
   0 -13  11-36.1986 140.464   5
   0  13 -11 98.4790 135.586   4
   0 -13  10 346.682 149.340   5
   0  13 -10 235.084 137.374   4
   0  13  -9 34.3932 147.817   4
   0 -13   9 383.791 149.481   5
   0 -13   8 125.473 138.173   5
   0  13  -8 20.0245 118.783   4
   0 -13   7 1902.02 221.592   5
   0  13  -7 2027.86 220.617   4
   0 -13   6 676.439 155.266   5
   0  13  -6 717.654 149.687   4
   0 -13   5 347.031 128.358   5
   0  13  -5 426.217 126.684   4
   0  13  -4 2448.33 214.129   4
   0 -13   4 2668.82 229.662   5
   0  13  -3 161.792 99.1127   4
   0 -13   3-96.7150 118.216   5
   0  13  -2 1367.66 152.769   4
   0 -13   2 1996.29 191.048   5
   0  13  -1 3103.63 211.925   4
   0 -13   1 3758.68 239.220   5
   0 -13   0 189.246 99.2410   5
   0 -13  -1 41.4774 15.5686   2
   0 -13  -1 64.5969 89.3995   5
   0 -13  -1 101.044 45.2038   6
   0 -13  -2 205.416 85.6088   5
   0 -13  -2 382.149 109.859   3
   0 -13  -2 305.854 35.8306   2
   0 -13  -3 3863.95 203.608   5
   0 -13  -3 3744.00 120.748   2
   0 -13  -3 3843.75 230.032   3
   0 -13  -4 12790.6 420.846   3
   0 -13  -4 13509.7 361.403   5
   0 -13  -5 263.914 105.232   3
   0 -13  -5 302.217 71.4977   5
   0 -13  -6 6734.27 242.213   4
   0 -13  -6 6980.83 237.113   5
   0 -13  -6 6916.96 291.547   3
   0 -13  -7 7.58888 83.8072   3
   0 -13  -7 199.405 57.7802   4
   0 -13  -7 207.483 65.1857   5
   0 -13  -8 2941.15 146.617   5
   0 -13  -8 2968.30 145.456   4
   0 -13  -8 3080.40 205.035   3
   0 -13  -9 2364.67 173.664   3
   0 -13  -9 2078.90 114.265   4
   0 -13  -9 2123.85 121.853   5
   0 -13 -10 3449.12 135.048   4
   0 -13 -10 3439.18 198.511   3
   0 -13 -10 3470.42 199.968   2
   0 -13 -10 3439.93 144.522   5
   0 -13 -11 106.224 41.9019   4
   0 -13 -11 31.5168 83.1931   3
   0 -13 -11 46.6962 84.3491   2
   0 -13 -12 100.148 79.2384   3
   0 -13 -12 142.830 86.8430   2
   0 -13 -13 160.492 100.944   2
   0 -13 -13 16.0450 26.1944   4
   0 -13 -13-25.4212 86.7256   3
   0 -13 -14 252.361 104.594   7
   0 -13 -14 249.307 75.7411   3
   0 -13 -14 220.293 110.473   2
   0 -13 -15 13407.6 488.869   7
   0 -13 -15 14425.6 409.299   3
   0 -13 -15 14714.2 487.601   2
   0 -13 -16 9091.73 325.579   3
   0 -13 -16 9136.59 410.686   7
   0 -13 -16 9448.41 397.726   2
   0 -13 -17 1038.31 166.406   7
   0 -13 -17 1264.23 128.251   3
   0 -13 -17 1133.04 172.386   2
   0 -13 -18 1209.91 131.562   3
   0 -13 -18 1119.73 182.954   2
   0 -13 -18 1076.39 179.638   7
   0 -13 -19 1301.76 197.367   7
   0 -13 -19 1220.19 184.398   2
   0 -13 -20 225.366 131.890   7
   0 -13 -20-1.51982 120.231   2
   0 -13 -21 967.694 176.510   2
   0 -13 -21 1188.84 205.354   7
   0 -13 -22 487.479 163.302   7
   0 -13 -22 111.626 129.004   2
   0 -13 -23 1877.02 230.600   2
   0 -14  10 110.333 139.406   5
   0  14  -9 790.704 173.488   4
   0 -14   9 749.460 180.141   5
   0 -14   8 832.851 187.762   5
   0  14  -8 936.473 186.582   4
   0  14  -7-50.8928 139.173   4
   0 -14   7 238.848 142.504   5
   0 -14   6 68.1361 118.562   5
   0  14  -6-284.759 142.347   4
   0 -14   5 1226.42 187.858   5
   0  14  -5 1236.89 174.816   4
   0  14  -4 2153.64 217.055   4
   0 -14   4 2102.37 218.025   5
   0 -14   3 771.327 148.708   5
   0  14  -3 852.372 154.744   4
   0  14  -2 514.568 126.098   4
   0 -14   2 300.600 113.843   5
   0 -14   1 2444.44 204.383   5
   0 -14   0 20.6374 102.248   5
   0 -14  -1 14246.5 433.127   5
   0 -14  -1 12698.2 229.944   6
   0 -14  -2 850.919 147.499   3
   0 -14  -2 627.829 116.988   5
   0 -14  -2 427.617 46.5586   6
   0 -14  -3 1737.73 149.316   5
   0 -14  -3 1400.13 167.629   3
   0 -14  -4 1397.60 157.854   3
   0 -14  -4 1211.72 129.482   5
   0 -14  -5 121.977 103.898   3
   0 -14  -5 82.7577 72.1825   5
   0 -14  -6 4762.23 259.197   3
   0 -14  -6 4383.46 198.008   5
   0 -14  -7 346.992 78.7159   4
   0 -14  -7 499.945 87.4974   5
   0 -14  -7 291.852 106.058   3
   0 -14  -8 13044.3 322.533   5
   0 -14  -8 13934.4 425.348   3
   0 -14  -8 13309.6 332.320   4
   0 -14  -9 9536.84 259.163   5
   0 -14  -9 9966.46 358.120   3
   0 -14  -9 9307.84 305.875   2
   0 -14 -10 2271.02 123.539   5
   0 -14 -10 2043.51 157.427   2
   0 -14 -10 2334.72 176.119   3
   0 -14 -11-6.97256 56.2612   5
   0 -14 -11-167.065 116.307   2
   0 -14 -11-21.5589 98.3286   3
   0 -14 -12 223.527 54.3598   5
   0 -14 -12 128.880 78.8651   3
   0 -14 -12 287.330 97.8951   2
   0 -14 -13-62.5574 96.9767   3
   0 -14 -13 23.7229 94.7168   2
   0 -14 -14 3114.36 226.045   2
   0 -14 -14 2721.65 184.092   3
   0 -14 -15 18.4897 111.459   7
   0 -14 -15-22.2821 100.014   2
   0 -14 -15-31.4497 83.8431   3
   0 -14 -16 2015.40 201.815   2
   0 -14 -16 1642.93 194.772   7
   0 -14 -16 1696.70 152.286   3
   0 -14 -17 2169.14 215.857   2
   0 -14 -17 2055.75 220.534   7
   0 -14 -17 2001.99 163.383   3
   0 -14 -18 1706.42 192.928   2
   0 -14 -18 2180.42 230.668   7
   0 -14 -18 1843.08 157.796   3
   0 -14 -19 546.905 155.424   7
   0 -14 -19 465.853 132.145   2
   0 -14 -20 1496.14 211.063   7
   0 -14 -20 1671.84 209.932   2
   0 -14 -21 581.290 169.186   7
   0 -14 -21 484.564 149.132   2
   0 -14 -22 225.176 137.749   2
   0 -15   9 652.213 180.887   5
   0 -15   8 738.692 191.596   5
   0  15  -8 570.207 161.631   4
   0 -15   7 301.684 146.288   5
   0  15  -7 320.686 145.080   4
   0  15  -6 283.688 127.213   4
   0 -15   6 158.456 130.501   5
   0  15  -5 1243.11 191.495   4
   0 -15   5 890.652 173.730   5
   0 -15   4-138.885 133.776   5
   0  15  -4 94.5593 111.702   4
   0 -15   3 537.451 134.309   5
   0  15  -3 741.721 155.453   4
   0 -15   2-201.603 138.457   5
   0 -15   1 70.3445 104.785   5
   0 -15   0 4.97295 102.837   5
   0 -15  -1 2765.06 206.924   5
   0 -15  -1 2796.17 235.040   3
   0 -15  -2 1471.74 181.592   3
   0 -15  -2 1534.02 157.827   5
   0 -15  -3 5098.07 254.252   5
   0 -15  -3 4633.43 279.500   3
   0 -15  -4 453.348 99.4601   5
   0 -15  -4 372.237 119.162   3
   0 -15  -5 2095.88 188.632   3
   0 -15  -5 1752.83 97.0128   2
   0 -15  -5 2135.14 154.632   5
   0 -15  -6 1102.15 91.5817   2
   0 -15  -6 1071.08 112.644   5
   0 -15  -6 1004.98 144.053   3
   0 -15  -7 275.340 105.874   3
   0 -15  -7 494.710 77.2146   2
   0 -15  -7 627.036 99.7316   5
   0 -15  -8 324.209 64.2775   2
   0 -15  -8 611.545 93.2317   5
   0 -15  -8 614.998 128.262   3
   0 -15  -9 971.291 98.4324   5
   0 -15  -9 1360.70 157.291   3
   0 -15  -9 759.748 101.042   2
   0 -15 -10 13328.0 315.927   5
   0 -15 -10 14720.4 447.373   3
   0 -15 -10 13486.0 392.785   2
   0 -15 -11 446.615 110.402   3
   0 -15 -11 225.170 83.4113   2
   0 -15 -11 414.952 67.6583   5
   0 -15 -12 7374.30 315.752   3
   0 -15 -12 7461.72 311.413   2
   0 -15 -13 2433.80 189.136   3
   0 -15 -13 2193.04 182.326   2
   0 -15 -14 28.9705 95.0032   3
   0 -15 -14 155.744 94.0251   2
   0 -15 -15 248.146 117.904   7
   0 -15 -15 353.261 96.6598   3
   0 -15 -15 488.177 120.939   2
   0 -15 -16 2942.05 251.930   7
   0 -15 -16 3046.90 203.701   3
   0 -15 -16 2680.93 227.524   2
   0 -15 -17 85.9369 87.8831   3
   0 -15 -17 147.022 116.780   7
   0 -15 -17 182.889 120.502   2
   0 -15 -18 1600.07 195.497   2
   0 -15 -18 1544.53 212.806   7
   0 -15 -19 187.727 131.312   7
   0 -15 -19 142.278 116.998   2
   0 -15 -20 186.967 131.566   7
   0 -15 -20 201.295 138.389   2
   0 -15 -21 167.859 141.850   7
   0 -15 -21 35.6846 133.216   2
   0 -15 -22 2948.40 283.956   2
   0 -16   8 581.488 168.290   5
   0 -16   7 46.5225 129.787   5
   0  16  -7 220.946 146.145   4
   0 -16   6 1866.61 237.155   5
   0  16  -6 1776.28 226.537   4
   0 -16   5-28.3101 130.415   5
   0 -16   4 516.085 147.751   5
   0 -16   3 263.799 130.466   5
   0 -16   2 1414.97 195.936   5
   0 -16   1 220.389 122.607   5
   0 -16   1 296.758 132.658   3
   0 -16   0 30.8995 105.974   5
   0 -16   0-20.4713 109.014   3
   0 -16  -1 4822.22 315.726   3
   0 -16  -1 4808.28 277.051   5
   0 -16  -2 415.060 111.888   5
   0 -16  -2 361.689 125.681   3
   0 -16  -3 29.7458 110.843   3
   0 -16  -3 92.2046 88.6478   5
   0 -16  -4-187.421 118.712   3
   0 -16  -4 43.1594 84.7620   5
   0 -16  -5 138.684 80.0846   5
   0 -16  -5-123.405 117.828   3
   0 -16  -6 2951.86 176.670   5
   0 -16  -6 2964.50 229.590   3
   0 -16  -7 4040.30 199.928   5
   0 -16  -7 4539.62 276.055   3
   0 -16  -8-77.0109 68.7605   2
   0 -16  -8 72.4126 66.9444   5
   0 -16  -8-32.7783 97.0998   3
   0 -16  -9 2382.38 210.183   3
   0 -16  -9 2441.82 156.774   2
   0 -16  -9 2363.52 145.892   5
   0 -16 -10 3034.84 183.979   2
   0 -16 -10 3179.27 229.629   3
   0 -16 -11 130.336 81.0336   2
   0 -16 -11 150.106 93.7169   3
   0 -16 -12 3128.37 220.456   3
   0 -16 -12 2822.64 197.563   2
   0 -16 -13 360.441 108.402   2
   0 -16 -13 236.747 93.7322   3
   0 -16 -14 802.371 129.711   3
   0 -16 -14 632.919 124.919   2
   0 -16 -15 2936.47 214.215   3
   0 -16 -15 2817.53 221.228   2
   0 -16 -16 126.223 98.5405   2
   0 -16 -16 16.3117 116.368   7
   0 -16 -16-99.5944 101.181   3
   0 -16 -17 3644.77 235.063   3
   0 -16 -17 3944.82 303.160   7
   0 -16 -17 4160.32 276.855   2
   0 -16 -18 1079.77 173.838   2
   0 -16 -18 918.465 171.070   7
   0 -16 -19 730.950 152.729   2
   0 -16 -19 721.343 167.346   7
   0 -16 -20 512.628 153.421   2
   0 -16 -20 488.964 153.435   7
   0 -16 -21 1358.72 212.482   2
   0 -16 -22 5432.02 363.290   2
   0 -17   7-20.0555 140.425   5
   0 -17   6 1630.15 227.762   5
   0 -17   5 278.173 152.058   5
   0 -17   4 1237.12 203.121   5
   0 -17   3 129.029 120.661   5
   0 -17   3 0.70323 120.810   3
   0 -17   2 1678.69 206.819   5
   0 -17   2 1120.82 194.937   3
   0 -17   1 605.749 147.725   5
   0 -17   1 525.342 150.982   3
   0 -17   0 442.519 127.171   3
   0 -17   0 460.233 121.845   5
   0 -17  -1 1141.54 170.577   5
   0 -17  -1 959.417 175.093   3
   0 -17  -2 1145.24 157.638   5
   0 -17  -2 1028.47 177.782   3
   0 -17  -3 12364.0 495.948   3
   0 -17  -3 12951.5 431.075   5
   0 -17  -4 217.628 106.631   5
   0 -17  -4 143.272 121.188   3
   0 -17  -5 2006.35 171.716   5
   0 -17  -5 1852.31 203.527   3
   0 -17  -6 1458.45 142.153   5
   0 -17  -6 1056.98 157.810   3
   0 -17  -7 23.5479 107.590   3
   0 -17  -8-28.2479 96.2733   3
   0 -17  -9 11078.0 437.049   3
   0 -17 -10 46.7538 112.041   3
   0 -17 -11 1060.53 154.428   3
   0 -17 -11 895.171 117.653   2
   0 -17 -12 179.535 83.5864   2
   0 -17 -12 87.2859 94.5341   3
   0 -17 -13 731.151 127.602   3
   0 -17 -13 773.736 125.277   2
   0 -17 -14 639.533 119.807   2
   0 -17 -14 712.090 137.171   3
   0 -17 -15 61.7920 95.4918   2
   0 -17 -15 261.532 101.447   3
   0 -17 -16 22.6337 91.9598   3
   0 -17 -16-27.1877 134.385   7
   0 -17 -16 59.4963 95.9434   2
   0 -17 -17 304.956 136.405   7
   0 -17 -17 404.420 118.717   2
   0 -17 -17 452.133 107.347   3
   0 -17 -18 642.650 143.054   2
   0 -17 -18 752.941 171.063   7
   0 -17 -19 299.813 117.608   2
   0 -17 -19 269.466 144.252   7
   0 -17 -20-47.1235 125.067   2
   0 -17 -21 1512.27 208.178   2
   0 -17 -22 272.579 144.717   2
   0 -18   6 552.506 174.454   5
   0 -18   5 1.27740 129.327   5
   0 -18   4-51.5978 133.387   5
   0 -18   3 271.234 125.552   5
   0 -18   2 2272.64 252.075   3
   0 -18   2 2148.55 230.684   5
   0 -18   1 26.0558 120.738   3
   0 -18   1-89.3410 129.988   5
   0 -18   0 982.893 180.767   3
   0 -18   0 1080.42 166.544   5
   0 -18  -1-18.4449 111.487   5
   0 -18  -1-154.367 133.754   3
   0 -18  -2-52.8435 104.558   5
   0 -18  -2 10.1023 116.832   3
   0 -18  -3 532.169 134.870   5
   0 -18  -3 398.675 131.200   3
   0 -18  -4 1127.71 181.228   3
   0 -18  -5 1408.45 195.216   3
   0 -18  -6 2517.67 248.667   3
   0 -18  -7 4967.37 318.508   3
   0 -18  -8 1547.13 204.975   3
   0 -18  -9 4427.98 289.030   3
   0 -18 -10 188.479 129.054   3
   0 -18 -11 1758.13 192.313   3
   0 -18 -12-1.57563 101.533   3
   0 -18 -13 1318.19 171.332   3
   0 -18 -14-24.3583 95.6063   3
   0 -18 -15-51.8440 96.5117   3
   0 -18 -16-128.991 129.788   7
   0 -18 -16-105.525 105.789   2
   0 -18 -16-101.438 100.108   3
   0 -18 -17 74.6368 129.878   7
   0 -18 -17 343.851 126.239   2
   0 -18 -18 345.748 151.835   7
   0 -18 -18 27.1245 106.623   2
   0 -18 -19 152.424 113.966   2
   0 -18 -20 65.6061 114.520   2
   0 -18 -21 3070.90 274.661   2
   0 -19   4-107.940 147.118   5
   0 -19   3-69.6556 138.182   5
   0 -19   2-57.5871 130.957   5
   0 -19  -1 408.213 166.463   3
   0 -19  -2 2379.83 259.493   3
   0 -19  -3 32.7777 124.274   3
   0 -19  -4 1065.39 189.679   3
   0 -19  -5 196.875 137.735   3
   0 -19  -6 689.652 157.084   3
   0 -19  -7-3.32353 109.397   3
   0 -19  -8 2381.39 234.898   3
   0 -19  -9 831.641 168.988   3
   0 -19 -10 316.115 132.993   3
   0 -19 -11 642.108 153.520   3
   0 -19 -12 1330.41 175.893   3
   0 -19 -13 982.203 163.042   3
   0 -19 -14 570.442 135.906   3
   0 -19 -15 101.807 103.489   3
   0 -19 -16 424.368 122.988   3
   0 -20  -4 833.303 174.999   3
   0 -20  -5 439.343 158.471   3
   0 -20  -6 164.417 133.919   3
   0 -20  -7 1057.35 190.068   3
   0 -20  -8 590.263 156.448   3
   0 -20  -9 145.214 118.306   3
   0 -20 -10 199.920 117.780   3
   0 -20 -11 44.5888 111.970   3
   0 -20 -12 1918.75 208.742   3
   0 -20 -13-24.0642 115.679   3
   0 -20 -14 96.7771 114.690   3
   0 -20 -15 477.307 135.960   3
   0 -20 -16 84.9834 103.407   3
   0 -21  -9 441.984 158.817   3
   0 -21 -10 219.787 142.945   3
   0 -21 -11 113.369 121.264   3
   0 -21 -12-189.982 131.958   3
   0 -21 -13-39.4751 120.786   3
   0 -21 -14 167.601 119.134   3
   0 -21 -15 252.762 126.174   3
   1 -21 -16 621.040 155.887   3
   1 -21 -15 175.647 125.213   3
   1 -21 -14 621.576 161.993   3
   1 -21 -13 463.791 142.149   3
   1 -21 -12 1190.39 201.962   3
   1 -21 -11 402.464 143.745   3
   1 -21 -10 854.178 174.271   3
   1 -20 -16 216.420 118.484   3
   1 -20 -15 64.4778 104.764   3
   1 -20 -14 858.977 162.340   3
   1 -20 -13 82.5422 105.605   3
   1 -20 -12 388.202 138.746   3
   1 -20 -11 1903.41 214.678   3
   1 -20 -10 3905.82 303.565   3
   1 -20  -9 873.669 185.744   3
   1 -20  -8 2851.69 272.327   3
   1 -20  -7 7.83926 123.467   3
   1 -20  -6-15.7391 119.482   3
   1 -20  -5 536.924 155.335   3
   1 -19 -17 155.054 138.964   3
   1 -19 -16 670.248 150.258   3
   1 -19 -15 113.361 112.603   3
   1 -19 -14 784.471 153.173   3
   1 -19 -13 384.376 136.496   3
   1 -19 -12 138.189 121.973   3
   1 -19 -11 3687.99 273.837   3
   1 -19 -10 643.713 154.192   3
   1 -19  -9 908.346 166.213   3
   1 -19  -8 1677.39 208.705   3
   1 -19  -7 285.762 130.318   3
   1 -19  -6 1925.59 221.523   3
   1 -19  -5-168.356 133.429   3
   1 -19  -4 824.943 172.198   3
   1 -19  -3-67.2261 135.468   3
   1 -19  -2 804.470 181.155   3
   1 -19  -1-62.4852 127.866   3
   1 -18 -21 2317.92 248.599   2
   1 -18 -20 315.716 143.690   2
   1 -18 -19 893.723 166.486   2
   1 -18 -18 16.1806 106.365   2
   1 -18 -17 2714.13 232.858   3
   1 -18 -17 2388.66 231.979   2
   1 -18 -17 2390.57 268.001   7
   1 -18 -16 97.0073 97.3267   2
   1 -18 -16 66.8263 97.2454   3
   1 -18 -15 88.9415 93.5846   2
   1 -18 -15-79.0656 105.756   3
   1 -18 -14 21.1674 105.215   3
   1 -18 -14 22.5484 100.116   2
   1 -18 -13 947.528 153.665   3
   1 -18 -12 736.870 141.984   3
   1 -18 -11 5300.53 308.626   3
   1 -18 -10 1569.09 190.436   3
   1 -18  -9 417.750 133.019   3
   1 -18  -8-22.9406 114.162   3
   1 -18  -7-3.69474 121.714   3
   1 -18  -6 88.7999 118.644   3
   1 -18  -5 130.503 126.765   3
   1 -18  -4 124.815 115.279   3
   1 -18  -3 4291.95 314.677   3
   1 -18  -2 1345.80 201.010   3
   1 -18  -1 1108.39 182.094   3
   1 -18   0-38.7709 120.151   3
   1 -18   0 8.81050 108.156   5
   1 -18   1-15.3744 137.255   3
   1 -18   1 14.8176 112.511   5
   1 -18   2-35.9188 109.964   5
   1 -18   2-167.693 143.792   3
   1 -18   3 107.008 124.710   5
   1 -18   4 1598.77 219.412   5
   1 -18   5 129.884 137.437   5
   1 -18   6 1508.17 223.277   5
   1 -17 -21 645.119 168.534   2
   1 -17 -20 1887.86 216.306   2
   1 -17 -19 304.745 130.262   2
   1 -17 -18 30.7194 119.285   7
   1 -17 -18 117.793 114.199   2
   1 -17 -17 992.125 149.610   3
   1 -17 -17 834.250 181.753   7
   1 -17 -17 970.416 165.265   2
   1 -17 -16 54.0356 101.468   2
   1 -17 -16 69.9712 110.525   3
   1 -17 -15 1300.89 170.298   3
   1 -17 -15 1063.08 154.611   2
   1 -17 -14 388.837 113.997   3
   1 -17 -14 211.337 94.6293   2
   1 -17 -13-8.15561 89.3345   2
   1 -17 -13-76.6308 106.139   3
   1 -17 -12 1223.06 168.249   3
   1 -17 -12 1019.83 134.048   2
   1 -17 -11 4589.86 282.587   3
   1 -17 -11 4069.90 229.068   2
   1 -17 -10-113.461 129.705   3
   1 -17  -9 4487.79 278.161   3
   1 -17  -8 341.593 120.085   3
   1 -17  -7 3396.38 253.596   3
   1 -17  -6 509.839 132.841   3
   1 -17  -5-107.278 116.118   3
   1 -17  -4 1502.61 187.370   3
   1 -17  -4 1309.34 138.756   5
   1 -17  -3 124.503 128.981   3
   1 -17  -3 197.910 96.3590   5
   1 -17  -2 432.404 115.064   5
   1 -17  -2 353.533 135.218   3
   1 -17  -1 1243.48 188.063   3
   1 -17  -1 1575.03 171.158   5
   1 -17   0 101.030 120.997   3
   1 -17   0 141.807 104.225   5
   1 -17   1 1185.47 169.273   5
   1 -17   1 886.074 173.177   3
   1 -17   2-169.944 139.454   3
   1 -17   2-77.9944 111.788   5
   1 -17   3 174.055 125.902   3
   1 -17   3 618.188 147.729   5
   1 -17   4 913.154 167.797   5
   1 -17   4 779.966 173.048   3
   1 -17   5 767.303 171.357   5
   1 -17   6 2730.29 271.378   5
   1 -17   7 182.669 154.916   5
   1 -16 -21 88.3629 119.752   2
   1 -16 -20 830.623 165.866   2
   1 -16 -19-18.7496 129.759   7
   1 -16 -19-90.2874 123.767   2
   1 -16 -18 401.192 134.355   2
   1 -16 -18 470.742 152.611   7
   1 -16 -18 543.556 123.121   3
   1 -16 -17-132.877 116.969   3
   1 -16 -17 21.9677 107.907   2
   1 -16 -17-44.6588 127.783   7
   1 -16 -16 77.0589 107.267   3
   1 -16 -16-27.3408 113.831   2
   1 -16 -15 362.312 106.560   3
   1 -16 -15 335.643 111.009   2
   1 -16 -14 1121.25 150.976   2
   1 -16 -14 1414.17 171.770   3
   1 -16 -13 1565.03 168.797   2
   1 -16 -13 1840.73 183.719   3
   1 -16 -12 4880.65 280.249   3
   1 -16 -11 4156.14 258.352   3
   1 -16 -10 3546.96 240.292   3
   1 -16  -9 2186.13 203.232   3
   1 -16  -8 2974.58 228.422   3
   1 -16  -7 3386.68 243.188   3
   1 -16  -6 983.952 105.621   5
   1 -16  -6 794.991 147.248   3
   1 -16  -5 1697.82 194.627   3
   1 -16  -5 1551.66 132.772   5
   1 -16  -4 3779.52 270.753   3
   1 -16  -4 3784.59 212.869   5
   1 -16  -3 2188.98 176.141   5
   1 -16  -3 2107.97 216.851   3
   1 -16  -2 498.368 134.737   3
   1 -16  -2 566.121 118.329   5
   1 -16  -1 4290.92 255.241   5
   1 -16  -1 3884.34 291.085   3
   1 -16   0 900.739 165.960   3
   1 -16   0 670.578 130.746   5
   1 -16   1 93.5573 114.547   3
   1 -16   1 272.590 114.892   5
   1 -16   2 4230.05 278.998   5
   1 -16   2 3954.66 299.082   3
   1 -16   3 1360.42 200.440   3
   1 -16   3 1690.39 198.304   5
   1 -16   4 982.046 173.871   5
   1 -16   4 871.111 179.219   3
   1 -16   5 2758.34 261.109   3
   1 -16   5 3513.89 285.483   5
   1 -16   6 103.108 126.029   5
   1 -16   6-139.728 130.991   3
   1 -16   7 101.274 134.013   5
   1 -16   8 562.034 167.710   5
   1 -15 -22 710.066 162.207   2
   1 -15 -21 119.539 125.441   2
   1 -15 -20 1051.81 194.140   7
   1 -15 -20 1163.72 194.518   2
   1 -15 -19 51.2713 120.545   7
   1 -15 -19 138.654 119.720   2
   1 -15 -18 1730.99 169.525   3
   1 -15 -18 1628.11 206.249   2
   1 -15 -18 1637.12 216.810   7
   1 -15 -17 805.970 164.259   7
   1 -15 -17 735.066 123.286   3
   1 -15 -17 1050.14 170.895   2
   1 -15 -16-46.4867 106.177   2
   1 -15 -16-303.236 122.930   3
   1 -15 -16-125.775 123.498   7
   1 -15 -15 400.122 128.713   2
   1 -15 -15 585.879 119.747   3
   1 -15 -14 1809.31 174.794   3
   1 -15 -14 1839.57 187.113   2
   1 -15 -13 888.734 130.998   3
   1 -15 -12 8403.61 349.398   3
   1 -15 -11-175.424 104.954   3
   1 -15 -10 1833.37 174.261   3
   1 -15  -9 1815.35 104.775   5
   1 -15  -9 1785.46 179.636   3
   1 -15  -8 2350.10 205.753   3
   1 -15  -8 2451.54 127.931   5
   1 -15  -7 9.60502 59.4629   5
   1 -15  -7 29.7930 96.5391   3
   1 -15  -6 1560.80 119.637   5
   1 -15  -6 1860.19 182.175   3
   1 -15  -5 368.855 119.770   3
   1 -15  -5 466.107 89.8541   5
   1 -15  -4 1464.52 139.780   5
   1 -15  -4 1104.91 154.549   3
   1 -15  -3 4932.49 290.731   3
   1 -15  -3 5036.13 243.844   5
   1 -15  -2 931.346 133.742   5
   1 -15  -2 900.327 157.076   3
   1 -15  -1 3195.61 215.465   5
   1 -15  -1 3067.33 254.272   3
   1 -15   0 700.959 135.198   5
   1 -15   0 595.863 143.611   3
   1 -15   1 1506.43 172.049   5
   1 -15   1 1225.41 173.761   3
   1 -15   2 2729.29 243.882   3
   1 -15   2 2950.33 232.341   5
   1 -15   3 1895.59 199.073   5
   1 -15   3 1793.79 214.914   3
   1 -15   4 155.754 136.232   3
   1 -15   4 84.0518 116.369   5
   1 -15   5 4676.71 325.552   3
   1 -15   5 5044.18 323.306   5
   1 -15   6 1129.03 191.694   5
   1 -15   7 51.3619 123.441   5
   1 -15   8-9.92747 134.344   5
   1 -15   9 138.331 135.442   5
   1 -15  10 109.434 150.932   5
   1 -14 -22 3769.10 313.709   2
   1 -14 -21 1728.39 223.162   2
   1 -14 -21 1645.22 220.293   7
   1 -14 -20 1287.17 194.440   2
   1 -14 -20 1353.55 210.818   7
   1 -14 -19 952.523 171.330   2
   1 -14 -19 856.006 182.728   7
   1 -14 -18 527.809 110.458   3
   1 -14 -18 531.052 143.225   7
   1 -14 -18 321.557 120.310   2
   1 -14 -17 1409.19 185.708   2
   1 -14 -17 1256.46 185.187   7
   1 -14 -17 1394.00 158.512   3
   1 -14 -16 5104.64 323.812   7
   1 -14 -16 5260.32 310.895   2
   1 -14 -16 5132.04 267.396   3
   1 -14 -15-21.7053 103.418   2
   1 -14 -15 119.987 91.7389   3
   1 -14 -14 1689.19 166.419   3
   1 -14 -14 1692.07 180.322   2
   1 -14 -13 379.813 101.422   3
   1 -14 -12 81.4712 91.9923   3
   1 -14 -11 856.504 128.498   3
   1 -14 -11 848.920 62.6638   5
   1 -14 -10 2838.19 113.357   5
   1 -14 -10 3339.45 211.244   3
   1 -14  -9 714.840 125.556   3
   1 -14  -9 703.357 70.6708   5
   1 -14  -8 1653.34 124.294   4
   1 -14  -8 1652.41 165.666   3
   1 -14  -8 1748.03 105.992   5
   1 -14  -7 16.4791 87.5451   3
   1 -14  -7 70.1545 55.7950   5
   1 -14  -6 100.099 60.5591   5
   1 -14  -6 103.739 94.9790   3
   1 -14  -5 1269.63 115.767   5
   1 -14  -5 1181.63 156.440   3
   1 -14  -4 7111.81 259.825   5
   1 -14  -4 7428.97 332.673   3
   1 -14  -3 58.4701 86.4962   5
   1 -14  -3 45.7097 21.8965   6
   1 -14  -3 72.2185 98.5996   3
   1 -14  -2 500.838 103.847   5
   1 -14  -2 442.660 123.969   3
   1 -14  -1 494.080 130.834   3
   1 -14  -1 358.204 106.238   5
   1 -14   0 334.964 111.499   5
   1 -14   0 52.2574 104.309   3
   1 -14   1 4179.00 254.993   5
   1 -14   1 3410.56 256.438   3
   1 -14   2 1456.95 185.155   3
   1 -14   2 1431.90 180.223   5
   1 -14   3 972.375 160.294   5
   1 -14   4 3393.14 253.520   5
   1 -14   5 1853.65 208.125   5
   1 -14   6 1666.31 212.282   5
   1 -14   7 1387.97 198.374   5
  -1  14  -7 1415.82 205.035   4
   1 -14   8-14.8757 135.457   5
  -1  14  -8-82.8940 141.924   4
   1 -14   9 802.939 180.978   5
  -1  14  -9 579.485 160.171   4
   1 -14  10 7.67970 147.361   5
  -1  14 -10 51.1579 138.302   4
   1 -14  11 165.354 143.835   5
   1 -13 -22 323.277 163.359   2
   1 -13 -22 152.975 142.648   7
   1 -13 -21 2006.85 238.887   2
   1 -13 -21 2659.22 270.249   7
   1 -13 -20 418.401 135.142   2
   1 -13 -20 387.082 149.050   7
   1 -13 -19 673.542 160.896   2
   1 -13 -19 757.612 168.813   7
   1 -13 -18 139.585 115.374   7
   1 -13 -18 333.789 107.694   3
   1 -13 -18 297.406 136.362   2
   1 -13 -17 2893.80 239.755   2
   1 -13 -17 3315.75 215.439   3
   1 -13 -17 3702.62 277.908   7
   1 -13 -16 497.784 141.881   2
   1 -13 -16 340.886 128.385   7
   1 -13 -16 287.676 96.6370   3
   1 -13 -15 8398.53 328.673   3
   1 -13 -15 8219.15 368.765   2
   1 -13 -15 8394.51 393.642   7
   1 -13 -14 4135.23 234.642   3
   1 -13 -14 3189.27 118.358   4
   1 -13 -13 1427.53 144.926   3
   1 -13 -12 700.182 118.959   3
   1 -13 -12 622.213 54.5580   5
   1 -13 -11 3019.20 198.619   3
   1 -13 -11 2603.70 126.266   4
   1 -13 -11 2912.13 170.615   8
   1 -13 -11 2476.56 98.2773   5
   1 -13 -10 202.222 87.4088   3
   1 -13 -10 144.605 66.5466   8
   1 -13 -10 237.241 54.8482   4
   1 -13 -10 154.916 39.3095   5
   1 -13  -9 141.113 85.6162   3
   1 -13  -9 109.365 43.2684   5
   1 -13  -9 40.6660 64.1808   8
   1 -13  -9 47.5406 45.1145   4
   1 -13  -8 3235.86 130.230   5
   1 -13  -8 3257.06 203.237   3
   1 -13  -8 2811.62 147.305   4
   1 -13  -7 1485.87 115.600   4
   1 -13  -7 1653.77 103.375   5
   1 -13  -7 1751.87 163.542   3
   1 -13  -6 2268.93 181.607   3
   1 -13  -6 2396.03 129.098   5
   1 -13  -5 5794.28 207.446   5
   1 -13  -5 6259.18 297.188   3
   1 -13  -4 742.950 93.8797   5
   1 -13  -4 656.763 124.685   3
   1 -13  -3 34.8821 46.2359   2
   1 -13  -3 49.3538 93.3057   3
   1 -13  -3 51.0964 68.8395   5
   1 -13  -2 1619.49 141.896   5
   1 -13  -2 1759.09 173.247   3
   1 -13  -2 1690.68 97.8692   2
   1 -13  -1 200.079 100.359   5
   1 -13  -1-43.4678 111.995   3
   1 -13  -1 79.4349 42.4018   2
   1 -13   0 6928.67 294.829   5
   1 -13   0 6133.58 307.788   3
   1 -13   1 70.1487 92.9854   5
   1 -13   1 67.7505 110.340   3
   1 -13   2 880.514 141.179   5
   1 -13   3 2398.25 210.206   5
   1 -13   4 4728.98 283.180   5
   1 -13   5 1581.96 195.821   5
  -1  13  -5 1566.36 195.972   4
   1 -13   6 9604.12 425.476   5
  -1  13  -6 8970.54 414.936   4
  -1  13  -7 115.684 114.341   4
   1 -13   7 105.405 129.480   5
  -1  13  -8-33.6633 122.769   4
   1 -13   8 114.124 131.431   5
   1 -13   9 1581.97 218.496   5
  -1  13  -9 1094.03 188.744   4
  -1  13 -10-47.5081 152.471   4
   1 -13  10 17.2563 149.505   5
  -1  13 -11 1564.81 217.865   4
   1 -13  11 1834.25 239.649   5
   1 -13  12-270.438 165.158   5
   1 -12 -22 908.195 187.443   7
   1 -12 -22 797.127 190.017   2
   1 -12 -21 3538.26 299.142   2
   1 -12 -21 3800.27 316.424   7
   1 -12 -20 549.845 166.249   2
   1 -12 -20 533.999 160.613   7
   1 -12 -19 468.045 144.511   2
   1 -12 -19 414.400 154.634   7
   1 -12 -19 423.534 90.1108   3
   1 -12 -18 473.864 108.301   3
   1 -12 -18 157.549 114.970   7
   1 -12 -18 226.941 135.862   2
   1 -12 -17 182.185 114.244   7
   1 -12 -17 193.417 122.092   2
   1 -12 -17 145.351 85.2040   3
   1 -12 -16-6.59254 85.6047   3
   1 -12 -16-11.2425 104.884   7
   1 -12 -16-17.9942 108.785   2
   1 -12 -15 38679.9 811.710   2
   1 -12 -15 37463.2 710.437   3
   1 -12 -15 37506.5 835.922   7
   1 -12 -14 984.744 71.0204   4
   1 -12 -14 1036.59 122.393   3
   1 -12 -13 2791.32 148.126   8
   1 -12 -13 3172.65 197.575   3
   1 -12 -12 567.067 51.2897   5
   1 -12 -12 832.536 114.554   3
   1 -12 -12 838.284 94.2693   8
   1 -12 -11 258.733 47.7985   4
   1 -12 -11 383.732 93.3302   3
   1 -12 -11 325.514 68.3318   8
   1 -12 -10 910.895 120.912   3
   1 -12 -10 809.881 94.6499   8
   1 -12 -10 851.559 76.7780   4
   1 -12 -10 705.109 56.9770   5
   1 -12  -9 5968.16 256.451   3
   1 -12  -9 5805.38 230.064   8
   1 -12  -9 5073.09 143.867   5
   1 -12  -9 5411.22 183.482   4
   1 -12  -8 1545.47 107.988   4
   1 -12  -8 1597.04 144.721   3
   1 -12  -8 1643.36 89.4683   5
   1 -12  -8 1610.46 131.767   8
   1 -12  -7 2185.89 108.587   5
   1 -12  -7 1793.37 118.985   4
   1 -12  -7 2017.68 146.987   8
   1 -12  -7 1890.43 155.160   3
   1 -12  -6-0.49135 56.6973   4
   1 -12  -6-26.5596 83.0523   3
   1 -12  -6 128.153 55.1662   5
   1 -12  -5 1702.66 154.657   3
   1 -12  -5 1511.41 119.323   4
   1 -12  -5 1684.26 108.065   5
   1 -12  -4 5463.19 201.871   5
   1 -12  -4 5501.54 261.752   3
   1 -12  -3 3564.80 178.510   5
   1 -12  -3 3358.72 212.717   3
   1 -12  -2 792.200 105.478   5
   1 -12  -2 691.181 40.0426   6
   1 -12  -2 964.521 133.790   3
   1 -12  -2 777.918 70.8851   2
   1 -12  -1 2608.26 112.614   2
   1 -12  -1 2390.45 192.288   3
   1 -12  -1 2611.80 170.499   5
   1 -12   0 187.936 44.9045   2
   1 -12   0 28.2742 95.5070   3
   1 -12   0 191.848 94.4129   5
   1 -12   1 1180.02 149.456   5
   1 -12   1 684.808 59.4933   2
   1 -12   2 7076.94 309.428   5
   1 -12   2 6397.47 168.814   2
   1 -12   3 1144.45 156.942   5
  -1  12  -3 742.751 128.602   4
   1 -12   4 13071.3 454.131   5
  -1  12  -4 11995.7 436.837   4
   1 -12   5 1728.32 192.982   5
  -1  12  -5 1897.79 200.436   4
  -1  12  -6 4120.22 319.039   1
  -1  12  -6 4329.55 287.976   4
   1 -12   6 4292.34 293.184   5
  -1  12  -7 979.423 191.283   1
   1 -12   7 1249.99 183.381   5
  -1  12  -7 1107.17 174.764   4
  -1  12  -8-267.608 172.633   1
   1 -12   8 106.237 134.425   5
  -1  12  -8-37.7984 121.647   4
  -1  12  -9 1067.76 173.901   4
   1 -12   9 1428.30 196.633   5
   1 -12  10-37.6687 120.030   5
  -1  12 -10-106.496 144.134   4
   1 -12  11-48.7107 140.192   5
  -1  12 -11-46.6835 135.940   4
  -1  12 -12 29.8220 119.440   4
   1 -12  12 140.640 143.455   5
   1 -12  13 790.669 193.615   5
   1 -11 -23 399.109 155.339   7
   1 -11 -23 761.094 189.650   2
   1 -11 -22 850.128 191.129   7
   1 -11 -22 1166.70 204.635   2
   1 -11 -21 537.489 170.077   2
   1 -11 -21 442.731 150.358   7
   1 -11 -20 2073.94 230.121   2
   1 -11 -20 2287.97 242.935   7
   1 -11 -19 5912.07 351.455   2
   1 -11 -19 5948.60 361.391   7
   1 -11 -19 5656.88 255.149   3
   1 -11 -18 2251.40 164.365   3
   1 -11 -18 2486.03 242.247   2
   1 -11 -18 2350.54 233.827   7
   1 -11 -17-184.493 136.186   2
   1 -11 -17-145.030 123.774   7
   1 -11 -17-25.7479 78.0892   3
   1 -11 -16 6086.14 328.096   7
   1 -11 -16 5930.93 181.409   4
   1 -11 -16 5944.08 257.190   3
   1 -11 -16 6002.56 324.525   2
   1 -11 -15 19162.1 552.227   2
  -1  11  15 16584.0 366.463   8
   1 -11 -15 18540.2 561.169   7
   1 -11 -15 17554.4 322.489   4
   1 -11 -15 18287.2 456.704   3
  -1  11  14-82.8402 58.2333   8
   1 -11 -14-45.9438 100.420   7
   1 -11 -14 35.7805 42.8670   4
   1 -11 -14-65.2416 86.5173   3
  -1  11  13 14315.3 327.322   8
   1 -11 -13 14981.8 283.494   4
   1 -11 -13 14265.2 286.140   5
   1 -11 -13 14890.5 330.116   8
   1 -11 -13 15362.4 408.159   3
   1 -11 -12 11864.6 296.075   8
   1 -11 -12 12060.3 355.591   3
   1 -11 -12 10805.7 228.907   5
   1 -11 -11 29.3912 30.8848   5
   1 -11 -11 33.0061 76.1860   3
   1 -11 -11 16.0896 49.1554   8
   1 -11 -10-4.85154 71.7282   3
   1 -11 -10-18.2275 48.3876   8
   1 -11  -9 18731.3 349.837   4
   1 -11  -9 20433.9 465.531   3
   1 -11  -9 18382.0 294.375   5
   1 -11  -9 20086.4 417.348   8
   1 -11  -8 1385.39 74.1383   5
   1 -11  -8 1623.95 137.454   3
   1 -11  -8 1353.83 112.687   8
   1 -11  -8 1367.17 91.9788   4
   1 -11  -7 452.981 74.4380   8
   1 -11  -7 631.837 99.5969   3
   1 -11  -7 523.872 57.2412   5
   1 -11  -7 525.000 65.8392   4
   1 -11  -6 10.0244 54.7298   8
   1 -11  -6 100.539 53.6243   4
   1 -11  -6 34.9559 69.1260   3
   1 -11  -6 81.7350 49.1484   5
   1 -11  -5 139.522 63.7278   8
   1 -11  -5 242.310 59.4830   4
   1 -11  -5 257.250 57.2147   5
   1 -11  -5 117.862 83.0654   3
   1 -11  -4 2456.14 173.321   3
   1 -11  -4 2339.29 140.368   4
   1 -11  -4 2237.53 120.660   5
   1 -11  -3 4493.23 179.282   5
   1 -11  -3 4026.24 215.094   3
   1 -11  -2 3521.45 134.824   2
   1 -11  -2 3407.61 211.176   3
   1 -11  -2 4013.01 185.610   5
   1 -11  -1 16241.7 383.759   5
   1 -11  -1 14929.0 421.985   3
   1 -11  -1 15368.4 280.673   2
   1 -11   0 2004.12 166.462   3
   1 -11   0 2053.80 96.6739   2
   1 -11   0 2190.73 159.836   5
   1 -11   1-76.5431 85.3943   5
   1 -11   1-14.9931 41.0362   2
  -1  11  -2 3691.45 214.940   4
   1 -11   2 3876.66 130.978   2
   1 -11   2 4279.21 234.484   5
   1 -11   3 21.8954 40.3320   2
   1 -11   3 93.4764 92.9257   5
  -1  11  -4 4433.18 259.933   4
   1 -11   4 4874.83 276.257   5
   1 -11   4 4513.18 155.388   2
  -1  11  -5 2825.34 221.996   4
  -1  11  -5 2585.12 248.174   1
   1 -11   5 2926.95 223.628   5
   1 -11   6 4685.35 286.755   5
  -1  11  -6 4339.50 315.969   1
  -1  11  -6 4370.41 274.177   4
  -1  11  -7 3869.50 270.509   4
  -1  11  -7 3488.59 290.336   1
   1 -11   7 3962.73 274.293   5
  -1  11  -8 4820.95 303.101   4
   1 -11   8 5175.14 315.445   5
  -1  11  -8 4869.82 350.704   1
   1 -11   9-129.820 131.699   5
  -1  11  -9-121.039 161.409   1
  -1  11  -9-106.604 114.965   4
   1 -11  10 227.471 147.887   5
  -1  11 -10 118.533 149.712   1
  -1  11 -10 180.661 126.077   4
   1 -11  11 860.482 179.532   5
  -1  11 -11 560.920 145.461   4
   1 -11  12 1636.38 221.641   5
  -1  11 -12 1707.77 219.300   4
   1 -11  13 47.8886 146.929   5
  -1  11 -13 76.7396 142.116   4
   1 -11  14 1810.52 258.308   5
   1 -10 -23-60.5413 154.286   7
   1 -10 -23-24.8358 136.411   2
   1 -10 -22 258.056 146.854   7
   1 -10 -22 63.5248 129.071   2
   1 -10 -21-51.7553 123.843   7
   1 -10 -21 59.5911 121.444   2
   1 -10 -20 2876.82 264.621   7
   1 -10 -20 2998.03 274.964   2
   1 -10 -19 181.475 144.876   2
   1 -10 -19-13.0461 115.665   7
   1 -10 -19 60.4306 77.8419   3
   1 -10 -18 5958.55 345.862   2
   1 -10 -18 5739.53 248.084   3
   1 -10 -18 5266.72 330.216   7
   1 -10 -17 24.9844 112.781   2
   1 -10 -17-6.27483 53.9473   4
   1 -10 -17-105.905 80.5064   3
   1 -10 -17-181.520 143.028   7
   1 -10 -16 1672.38 189.163   7
   1 -10 -16 1990.80 149.623   3
   1 -10 -16 1827.13 110.837   4
  -1  10  16 1878.47 127.738   8
   1 -10 -16 1715.51 195.493   2
   1 -10 -15 40.9432 61.5698   5
   1 -10 -15-34.0913 116.989   7
   1 -10 -15 177.563 121.956   2
   1 -10 -15 63.8644 52.9048   4
   1 -10 -15 83.1231 80.7516   3
  -1  10  15 68.5813 59.2211   8
   1 -10 -14 4072.91 253.003   7
   1 -10 -14 4148.62 205.683   3
  -1  10  14 3900.48 165.642   8
   1 -10 -14 3725.91 137.835   4
   1 -10 -14 3953.45 161.957   5
   1 -10 -13 537.969 68.2651   8
  -1  10  13 420.300 67.4229   8
   1 -10 -13 561.213 93.7831   3
   1 -10 -13 472.571 64.7125   5
   1 -10 -13 580.013 119.483   7
   1 -10 -13 570.537 62.7112   4
  -1  10  12 234.146 56.7649   8
   1 -10 -12 319.472 92.5434   3
   1 -10 -12 202.578 46.3824   5
   1 -10 -12 295.004 60.1361   8
   1 -10 -11 1348.96 125.298   3
   1 -10 -11 1035.92 68.1429   5
  -1  10  11 1110.52 89.7598   8
   1 -10 -11 1250.81 94.8434   8
   1 -10 -10-65.3727 71.3375   3
   1 -10 -10 0.56581 47.3131   8
   1 -10  -9 4670.11 180.308   8
   1 -10  -9 4717.72 208.977   3
   1 -10  -8 7439.41 258.475   3
   1 -10  -8 6876.61 155.705   5
   1 -10  -8 7145.77 229.988   8
   1 -10  -7 1197.80 67.6313   5
   1 -10  -7 1198.40 102.813   8
   1 -10  -7 1249.45 87.7459   4
   1 -10  -7 1306.68 125.103   3
   1 -10  -6 6750.52 205.310   4
   1 -10  -6 7111.46 172.219   5
   1 -10  -6 7139.41 238.176   8
   1 -10  -6 6891.73 255.825   3
   1 -10  -5 2085.41 137.326   8
   1 -10  -5 2172.62 121.849   4
   1 -10  -5 2285.43 106.687   5
   1 -10  -5 2118.84 151.480   3
   1 -10  -4 109.586 54.0898   8
   1 -10  -4 21.4432 74.5620   3
   1 -10  -4 120.342 51.0590   5
   1 -10  -4 91.7212 49.2083   4
   1 -10  -3 64.4515 57.5400   8
   1 -10  -3 95.9513 73.2804   3
   1 -10  -3-4.63646 54.6168   4
   1 -10  -3-19.3050 53.2822   5
   1 -10  -2 4808.46 202.770   4
   1 -10  -2 4992.25 190.761   5
   1 -10  -1 16873.0 298.395   2
  -1  10   1 16662.3 361.617   5
   1 -10  -1 17214.4 379.812   5
   1 -10   0 924.844 136.111   1
   1 -10   0 933.420 111.081   5
  -1  10   0 971.623 94.3781   5
   1 -10   0 887.782 66.1560   2
   1 -10   1 3523.96 122.835   2
   1 -10   1 3807.97 200.671   5
  -1  10  -2 7254.10 287.527   4
   1 -10   2 7911.68 297.881   5
   1 -10   2 7357.62 183.341   2
   1 -10   3 2975.33 200.084   5
  -1  10  -3 2349.56 179.064   4
   1 -10   3 2667.18 113.596   2
   1 -10   4 10821.0 380.955   5
  -1  10  -4 10853.3 377.906   4
   1 -10   4 10374.7 242.592   2
  -1  10  -4 10351.1 424.358   1
  -1  10  -5 4376.66 253.435   4
  -1  10  -5 4327.77 285.714   1
   1 -10   5 5031.11 278.888   5
   1 -10   5 4481.96 166.119   2
  -1  10  -6 1971.23 186.811   4
   1 -10   6 1780.97 113.911   2
   1 -10   6 1920.17 199.512   5
  -1  10  -6 1525.27 196.348   1
   1 -10   7 1761.26 189.461   5
  -1  10  -7 1703.44 123.162   2
  -1  10  -7 1601.73 181.252   4
  -1  10  -7 1466.26 204.340   1
   1 -10   8 162.064 125.539   5
  -1  10  -8-33.0158 118.305   4
  -1  10  -8-20.7215 147.082   1
  -1  10  -9 1313.80 203.621   1
  -1  10  -9 1535.35 191.848   4
   1 -10   9 1603.05 207.668   5
   1 -10  10 2322.63 232.694   5
  -1  10 -10 2068.12 219.142   4
  -1  10 -10 2467.80 267.759   1
  -1  10 -10 2023.80 147.641   2
   1 -10  11 692.884 180.230   5
  -1  10 -11 556.438 184.895   1
  -1  10 -11 300.951 120.277   4
   1 -10  12 2525.41 247.934   5
  -1  10 -12 2260.62 239.053   4
  -1  10 -13 288.995 134.264   4
   1 -10  13 140.583 148.767   5
  -1  10 -14 2405.83 259.032   4
   1 -10  14 2398.62 264.792   5
   1 -10  15 1049.87 210.167   5
   1  -9 -23 844.485 183.309   7
   1  -9 -23 1076.21 201.924   2
   1  -9 -22 904.208 183.490   2
   1  -9 -22 796.098 176.008   7
   1  -9 -21 27.3855 130.521   2
   1  -9 -21-1.45953 119.811   7
   1  -9 -20-6.20175 132.294   2
   1  -9 -20 155.142 125.489   7
   1  -9 -19 70.5649 113.381   2
   1  -9 -19 77.2815 78.0794   3
   1  -9 -19-60.3629 117.838   7
   1  -9 -18 157.427 77.2204   3
   1  -9 -18 231.939 133.190   2
   1  -9 -18 112.585 110.942   7
   1  -9 -18 191.688 64.8808   4
   1  -9 -17 1861.62 207.685   7
   1  -9 -17 1973.29 214.981   2
   1  -9 -17 1863.45 123.630   4
  -1   9  17 1683.53 126.901   8
   1  -9 -17 1822.79 141.003   3
  -1   9  16 344.954 67.1722   8
   1  -9 -16 518.447 136.794   2
   1  -9 -16 436.870 124.727   7
   1  -9 -16 460.589 74.8960   4
   1  -9 -16 329.029 75.4890   3
   1  -9 -15 2298.38 139.976   5
  -1   9  15 2419.20 136.795   8
   1  -9 -15 2324.45 203.272   2
   1  -9 -15 2370.88 208.074   7
   1  -9 -15 2647.01 164.226   3
   1  -9 -15 2624.00 128.666   4
   1  -9 -14 3991.71 195.200   3
  -1   9  14 3614.28 160.039   8
   1  -9 -14 3805.57 243.516   7
   1  -9 -14 3769.62 144.864   4
   1  -9 -14 3547.86 161.867   5
  -1   9  13 153.529 57.7549   8
   1  -9 -13 133.540 44.5488   4
   1  -9 -13 127.354 51.7352   5
   1  -9 -13 45.5653 65.9286   3
   1  -9 -13 67.7062 93.0315   7
   1  -9 -12 26507.2 404.415   4
   1  -9 -12 25928.6 429.808   8
   1  -9 -12 26104.4 424.707   5
  -1   9  12 25718.6 443.269   8
   1  -9 -12 26990.2 518.991   3
   1  -9 -12 27089.5 613.017   7
   1  -9 -11 3154.00 169.159   3
  -1   9  11 2791.22 129.302   8
   1  -9 -11 3210.40 132.085   8
   1  -9 -11 2958.95 116.352   5
  -1   9  10 674.860 71.1068   8
   1  -9 -10 826.258 77.3926   8
   1  -9 -10 693.948 55.1097   5
   1  -9 -10 662.534 88.3561   3
   1  -9  -9 4067.54 157.156   8
  -1   9   9 4038.74 151.931   8
   1  -9  -9 4321.68 191.267   3
   1  -9  -8 2515.22 125.215   8
   1  -9  -8 2393.33 143.307   3
   1  -9  -7 1170.16 92.5425   8
   1  -9  -7 1051.13 58.8501   5
   1  -9  -7 1145.41 103.371   3
   1  -9  -6 2945.04 143.266   8
   1  -9  -6 3053.59 128.752   4
   1  -9  -6 3098.34 101.307   5
   1  -9  -6 2995.94 165.553   3
   1  -9  -5 1813.04 120.864   8
   1  -9  -5 1936.43 88.8008   5
   1  -9  -5 1677.89 103.062   4
   1  -9  -5 1787.58 130.162   3
   1  -9  -4 1601.36 131.901   3
   1  -9  -4 1598.02 116.018   8
   1  -9  -4 1659.21 104.373   4
   1  -9  -4 2009.39 100.943   5
   1  -9  -3 4722.03 159.116   5
   1  -9  -3 4922.80 200.675   8
   1  -9  -3 4604.72 177.833   4
   1  -9  -2 41985.2 610.678   5
   1  -9  -2 41447.4 650.420   4
   1  -9  -1 11557.5 239.879   2
   1  -9  -1 11959.7 300.506   5
   1  -9  -1 11942.4 316.610   4
  -1   9   1 11996.2 286.540   5
  -1   9   0 2815.71 142.572   5
   1  -9   0 2719.38 107.801   2
   1  -9   0 2804.87 159.322   5
   1  -9   1 8487.61 194.334   2
  -1   9  -1 8863.08 269.740   5
   1  -9   1 8994.29 286.929   5
  -1   9  -2 7335.93 275.608   4
   1  -9   2 7472.82 184.107   2
   1  -9   2 7960.73 285.895   5
  -1   9  -3 9213.71 322.919   4
   1  -9   3 9894.98 334.732   5
   1  -9   3 9514.66 364.110   1
  -1   9  -3 9087.93 363.095   1
   1  -9   3 8958.44 211.192   2
   1  -9   4 17020.8 324.286   2
  -1   9  -4 17868.4 534.432   1
  -1   9  -4 17981.0 475.815   4
   1  -9   4 18734.5 484.084   5
   1  -9   5 3655.52 148.286   2
  -1   9  -5 3639.84 153.418   2
   1  -9   5 4335.89 249.861   5
  -1   9  -5 3697.62 227.326   4
  -1   9  -5 3818.69 260.779   1
  -1   9  -6 903.359 140.488   4
   1  -9   6 1090.32 154.320   5
  -1   9  -6 847.807 158.128   1
  -1   9  -6 964.927 90.8603   2
   1  -9   6 802.984 80.5649   2
   1  -9   7 523.592 135.049   5
  -1   9  -7 284.305 103.998   4
  -1   9  -7 279.509 126.341   1
   1  -9   7 323.083 66.1782   2
  -1   9  -7 349.423 69.6143   2
  -1   9  -8 1151.63 156.338   4
   1  -9   8 1247.10 178.977   5
  -1   9  -8 1157.54 188.698   1
   1  -9   8 1171.59 108.123   2
  -1   9  -9 772.292 144.645   4
  -1   9  -9 958.353 179.372   1
   1  -9   9 1072.89 163.589   5
  -1   9 -10 757.462 145.674   4
   1  -9  10 1199.37 185.216   5
  -1   9 -10 928.605 179.329   1
  -1   9 -10 932.943 116.982   2
   1  -9  11 471.700 140.269   5
  -1   9 -11 567.291 150.329   4
  -1   9 -11 541.023 100.320   2
  -1   9 -11 639.658 174.258   1
  -1   9 -12 54.5377 84.7985   2
   1  -9  12-229.382 147.305   5
  -1   9 -12 59.3829 142.604   1
  -1   9 -12-61.6706 120.123   4
   1  -9  13 2175.01 245.516   5
  -1   9 -13 2002.83 231.006   4
  -1   9 -14 167.514 127.923   4
   1  -9  14 175.240 137.018   5
  -1   9 -15-118.055 136.572   4
   1  -9  15 74.8750 135.208   5
   1  -9  16 695.714 185.183   5
  -1   9 -16 777.428 175.508   4
   1  -8 -23 1334.57 221.761   2
   1  -8 -23 765.884 202.220   7
   1  -8 -22 987.951 196.303   7
   1  -8 -22 881.948 181.617   2
   1  -8 -21 182.954 121.692   2
   1  -8 -21 360.873 146.635   7
   1  -8 -20-79.9965 130.981   2
   1  -8 -20-92.0725 138.030   7
   1  -8 -19 748.910 96.7106   4
   1  -8 -19 975.714 184.236   2
   1  -8 -19 714.902 158.854   7
   1  -8 -18 1.24033 71.6412   4
   1  -8 -18 220.102 125.421   7
   1  -8 -18 93.4711 116.982   2
   1  -8 -17 479.546 80.7915   4
   1  -8 -17 446.345 143.245   7
   1  -8 -17 429.038 130.693   2
   1  -8 -17 501.883 99.4775   3
  -1   8  16 128.176 62.8506   8
   1  -8 -16 211.306 119.196   2
   1  -8 -16 161.982 68.3708   4
   1  -8 -16 224.037 122.765   7
   1  -8 -16 211.608 82.0407   3
   1  -8 -15 1160.82 96.7014   4
   1  -8 -15 1024.49 106.622   3
   1  -8 -15 940.229 99.1299   5
   1  -8 -15 1017.48 158.044   7
   1  -8 -15 1245.53 167.007   2
  -1   8  15 961.271 93.2877   8
   1  -8 -14 100.582 115.486   2
   1  -8 -14 67.2061 72.3775   3
   1  -8 -14 23.0658 61.0342   5
   1  -8 -14 60.4719 98.0387   7
  -1   8  14-50.7351 56.2922   8
   1  -8 -14 67.3547 49.9310   4
   1  -8 -13 625.536 69.1646   4
  -1   8  13 639.110 85.0002   3
   1  -8 -13 695.794 94.0344   3
   1  -8 -13 511.623 111.172   7
  -1   8  13 528.918 67.9767   8
   1  -8 -13 565.991 73.3872   5
   1  -8 -12 12747.0 330.840   3
   1  -8 -12 13004.0 407.033   7
  -1   8  12 13511.7 336.843   3
   1  -8 -12 13214.8 266.383   4
  -1   8  12 12865.0 289.752   8
   1  -8 -12 13045.4 292.523   5
   1  -8 -11 310.894 64.6288   3
   1  -8 -11 353.253 54.0490   4
   1  -8 -11 383.548 50.7099   8
  -1   8  11 454.380 73.3078   3
   1  -8 -11 418.149 59.6470   5
  -1   8  11 392.811 58.9562   8
   1  -8 -10 9683.46 210.216   5
   1  -8 -10 10189.4 230.409   8
   1  -8 -10 10016.8 279.960   3
  -1   8  10 9596.49 228.987   8
  -1   8  10 10100.9 281.057   3
   1  -8  -9 2156.91 106.719   8
  -1   8   9 2270.60 131.893   3
   1  -8  -9 2017.62 83.9032   5
  -1   8   9 2036.29 102.249   8
   1  -8  -9 2317.21 143.669   3
  -1   8   8 9831.26 272.540   3
   1  -8  -8 9708.35 233.508   8
   1  -8  -8 9529.60 270.613   3
  -1   8   8 9448.06 223.099   8
  -1   8   7 3016.46 154.790   3
   1  -8  -7 3052.91 129.994   8
   1  -8  -7 2834.01 146.415   3
   1  -8  -6 27261.3 353.440   5
   1  -8  -6 28842.1 457.088   8
   1  -8  -6 29103.6 501.620   3
   1  -8  -5 1838.47 99.2313   4
   1  -8  -5 1925.20 115.529   8
   1  -8  -5 1815.74 77.2541   5
   1  -8  -5 1992.70 133.239   3
   1  -8  -4 1370.90 93.8344   4
   1  -8  -4 1526.86 122.553   3
   1  -8  -4 1578.68 82.1337   5
   1  -8  -4 1279.71 99.6588   8
   1  -8  -3 376.032 74.6872   8
   1  -8  -3 244.749 57.0360   4
   1  -8  -3 295.616 55.9242   5
   1  -8  -2 45815.7 663.177   4
   1  -8  -2 46001.3 617.818   5
  -1   8   1 6232.22 188.999   5
   1  -8  -1 6254.48 201.631   5
   1  -8  -1 6433.12 216.929   4
   1  -8   0-26.4047 67.0658   5
  -1   8   0 31.1821 48.5132   5
   1  -8   0-7.20113 40.2993   2
   1  -8   0 4.70401 55.0462   4
   1  -8   1 1065.34 104.958   4
   1  -8   1 1093.31 71.9056   2
  -1   8  -1 1132.16 96.7747   5
   1  -8   1 1111.74 113.123   5
  -1   8  -2 3157.95 164.438   5
   1  -8   2 3131.01 115.761   2
   1  -8   2 3601.16 186.718   5
   1  -8   3 21398.3 476.298   5
   1  -8   3 19579.4 334.492   2
  -1   8  -3 20784.0 533.935   1
  -1   8  -4 3972.68 241.948   1
   1  -8   4 3712.84 139.897   2
  -1   8  -4 3988.52 150.715   2
   1  -8   4 4150.62 222.837   5
   1  -8   5 12358.1 281.588   2
  -1   8  -5 12787.0 293.217   2
  -1   8  -5 12780.2 394.414   4
  -1   8  -5 13145.3 442.027   1
   1  -8   5 13438.8 404.806   5
   1  -8   6 1852.03 168.738   5
  -1   8  -6 1790.51 164.381   4
  -1   8  -6 1625.83 110.185   2
  -1   8  -6 1552.68 175.506   1
   1  -8   6 1773.21 112.640   2
   1  -8   7 591.585 81.6950   2
   1  -8   7 613.150 130.897   5
  -1   8  -7 510.065 120.042   1
  -1   8  -7 526.768 117.018   4
  -1   8  -7 549.489 81.8766   2
  -1   8  -8 1266.24 109.185   6
  -1   8  -8 1041.47 144.043   4
   1  -8   8 1170.05 158.408   5
   1  -8   8 1286.49 112.782   2
  -1   8  -8 1441.88 192.938   1
   1  -8   9 3042.52 230.458   5
  -1   8  -9 2949.81 256.094   1
  -1   8  -9 2868.04 225.004   4
  -1   8 -10-13.3423 133.041   1
  -1   8 -10-5.17719 115.756   4
   1  -8  10 180.141 121.831   5
  -1   8 -11 1341.72 207.140   1
  -1   8 -11 1129.77 129.719   2
   1  -8  11 1258.13 176.863   5
  -1   8 -11 800.306 145.316   4
  -1   8 -12 1279.80 140.824   2
  -1   8 -12 1378.07 184.247   4
   1  -8  12 1329.29 190.340   5
  -1   8 -12 1542.46 224.639   1
  -1   8 -13 82.9098 151.076   1
   1  -8  13-262.038 146.464   5
  -1   8 -13 61.0108 85.2244   2
  -1   8 -13-74.9949 132.815   4
   1  -8  14 540.044 147.179   5
  -1   8 -14 627.966 156.969   4
  -1   8 -14 586.176 118.003   2
  -1   8 -15 872.798 176.664   4
   1  -8  15 648.455 167.707   5
  -1   8 -16-12.8035 130.108   4
   1  -8  16-173.882 151.379   5
  -1   8 -17 863.913 181.474   4
   1  -7 -23 3534.16 332.898   7
   1  -7 -23 3510.53 319.357   2
   1  -7 -22 829.423 188.318   7
   1  -7 -22 709.755 174.372   2
   1  -7 -21 1479.15 207.936   7
   1  -7 -21 1710.87 226.690   2
   1  -7 -20 43.1384 123.012   2
   1  -7 -20 52.6862 126.780   7
   1  -7 -20 67.4389 84.1458   4
   1  -7 -19 4046.50 292.958   7
   1  -7 -19 4363.46 220.094   4
   1  -7 -19 4057.35 300.167   2
   1  -7 -18 2666.98 164.705   4
   1  -7 -18 2229.61 220.159   7
   1  -7 -18 2896.95 242.881   2
   1  -7 -17 5509.57 320.167   7
   1  -7 -17 5871.36 322.889   2
   1  -7 -17 5266.93 215.933   4
   1  -7 -16 3559.81 251.871   2
   1  -7 -16 3114.10 234.260   7
   1  -7 -16 3176.18 165.746   4
   1  -7 -16 3489.20 180.955   3
  -1   7  16 3213.97 178.980   8
   1  -7 -15 842.836 151.204   2
   1  -7 -15 874.353 103.526   3
   1  -7 -15 698.486 87.9226   4
   1  -7 -15 963.851 148.634   7
  -1   7  15 659.675 86.0361   8
   1  -7 -14 1583.23 165.049   7
   1  -7 -14 1791.13 125.434   3
   1  -7 -14 1741.79 128.170   5
   1  -7 -14 1841.74 112.801   4
  -1   7  14 1669.27 119.740   8
   1  -7 -14 1896.92 181.965   2
  -1   7  14 1660.56 120.159   3
   1  -7 -13 2173.04 113.857   4
  -1   7  13 2044.69 126.823   3
  -1   7  13 1961.99 119.440   8
   1  -7 -13 1908.57 123.810   5
   1  -7 -13 1890.18 168.573   7
   1  -7 -13 2326.04 143.315   3
  -1   7  12 1170.25 98.9513   3
   1  -7 -12 1091.50 103.988   3
   1  -7 -12 1003.98 79.6609   4
  -1   7  12 1054.82 86.9230   8
   1  -7 -12 1073.88 92.9039   5
   1  -7 -11 1302.39 91.7085   5
  -1   7  11 1362.18 103.116   3
   1  -7 -11 1271.72 103.761   3
  -1   7  11 1265.20 86.1775   8
   1  -7 -11 1305.75 83.7246   4
  -1   7  10 17762.0 368.771   3
   1  -7 -10 16666.8 360.472   3
   1  -7 -10 17032.5 297.544   4
   1  -7 -10 17176.9 310.739   5
  -1   7  10 16824.2 314.608   8
   1  -7  -9 2415.47 97.8020   5
   1  -7  -9 2551.79 139.587   3
  -1   7   9 2345.43 128.878   3
  -1   7   9 2357.21 104.146   8
   1  -7  -9 2312.96 101.290   8
   1  -7  -8 113.002 41.8705   8
  -1   7   8 36.7101 40.8425   8
   1  -7  -8 184.209 68.1628   3
   1  -7  -8 94.9745 33.5046   5
  -1   7   8 111.427 56.5381   3
   1  -7  -7 21047.8 400.583   3
   1  -7  -7 20850.1 343.382   8
  -1   7   7 20653.7 332.135   8
  -1   7   7 21459.7 402.093   3
   1  -7  -6 32114.9 468.140   8
  -1   7   6 33186.8 527.643   3
   1  -7  -6 32093.6 518.641   3
   1  -7  -5 12861.7 198.243   5
   1  -7  -5 13572.2 308.466   3
   1  -7  -5 12833.7 269.474   8
  -1   7   5 13944.8 311.131   3
   1  -7  -4 24153.0 406.660   8
   1  -7  -4 24473.3 443.430   3
   1  -7  -4 25031.5 328.239   5
   1  -7  -3 1561.92 81.6352   5
   1  -7  -3 1445.89 91.0287   4
   1  -7  -3 1429.90 99.7974   8
   1  -7  -2 10916.6 229.383   5
   1  -7  -2 11116.9 259.007   4
   1  -7  -1 1028.61 90.3158   4
   1  -7  -1 1030.57 89.2244   5
  -1   7   1 916.759 76.7821   5
   1  -7   0 265.964 77.0914   5
   1  -7   0 314.910 69.7660   4
  -1   7   0 288.055 61.8091   5
   1  -7   0 206.760 42.9488   2
   1  -7   1 26767.1 385.272   2
   1  -7   1 27406.0 498.208   4
   1  -7   1 27773.6 482.566   5
  -1   7  -1 27411.9 467.628   5
   1  -7   2 448.993 92.1901   5
  -1   7  -2 524.263 78.6960   5
  -1   7  -2 118.242 129.861   1
   1  -7   2 408.801 73.4100   4
   1  -7   2 411.497 52.1910   2
   1  -7   3 4955.70 149.454   2
  -1   7  -3 5119.75 205.030   5
  -1   7  -3 5069.80 246.971   1
   1  -7   3 5407.26 227.269   5
  -1   7  -3 5075.56 157.234   2
   1  -7   4 4632.29 219.399   5
  -1   7  -4 4577.82 157.038   2
   1  -7   4 4176.00 145.984   2
  -1   7  -4 4390.14 238.129   1
   1  -7   5 7143.01 204.840   2
  -1   7  -5 7347.84 314.811   1
   1  -7   5 7474.70 291.576   5
  -1   7  -5 7371.52 214.011   2
   1  -7   6 79.8641 93.8503   5
  -1   7  -6-0.42024 50.5150   6
   1  -7   6 36.0161 46.3786   2
  -1   7  -6-34.0050 57.7950   2
  -1   7  -6-35.3385 108.399   1
   1  -7   7 4490.18 243.202   5
  -1   7  -7 4443.74 243.937   4
  -1   7  -7 4956.70 286.674   1
  -1   7  -7 4685.90 177.369   6
  -1   7  -7 4470.25 185.516   2
   1  -7   7 4622.01 186.131   2
   1  -7   8 13664.1 347.083   2
  -1   7  -8 14083.6 440.747   4
  -1   7  -8 14199.4 492.643   1
   1  -7   8 13762.7 444.131   5
  -1   7  -8 13745.1 335.012   6
   1  -7   9 123.157 111.220   5
  -1   7  -9 111.459 64.0408   6
  -1   7  -9-69.9405 106.977   4
  -1   7 -10 42.8711 109.036   4
   1  -7  10 116.582 112.897   5
   1  -7  11 630.231 147.540   5
  -1   7 -11 656.926 130.259   4
  -1   7 -11 841.541 115.519   2
  -1   7 -11 1034.41 193.998   1
  -1   7 -12 852.957 121.814   2
  -1   7 -12 844.954 150.689   4
  -1   7 -12 852.653 194.189   1
   1  -7  12 614.189 136.372   5
  -1   7 -13 1794.33 233.203   1
  -1   7 -13 1324.59 180.136   4
   1  -7  13 1549.31 199.915   5
  -1   7 -13 1797.62 167.972   2
   1  -7  14 1764.81 215.095   5
  -1   7 -14 1767.65 168.389   2
  -1   7 -14 1425.39 189.924   4
   1  -7  15-5.74782 138.109   5
  -1   7 -15 298.202 105.560   2
  -1   7 -15-51.6253 132.052   4
   1  -7  16 677.960 169.411   5
  -1   7 -16 1308.27 164.739   2
  -1   7 -16 972.215 182.576   4
   1  -7  17 1690.27 221.828   5
  -1   7 -17 1600.29 221.253   4
  -1   7 -18 16.3349 132.236   4
   1  -6 -23 281.874 150.926   2
   1  -6 -23 185.903 164.201   7
   1  -6 -22 3529.49 310.582   7
   1  -6 -22 3469.13 299.390   2
   1  -6 -21 3576.66 296.134   2
   1  -6 -21 3367.23 286.494   7
   1  -6 -21 3452.94 225.148   4
   1  -6 -20 431.346 108.424   4
   1  -6 -20 268.919 143.448   7
   1  -6 -20 320.199 143.916   2
   1  -6 -19 216.145 135.035   7
   1  -6 -19 116.266 115.885   2
   1  -6 -19 154.776 81.5376   4
  -1   6  19 136.942 80.8224   8
   1  -6 -18 345.915 92.3002   4
   1  -6 -18 571.393 141.080   2
   1  -6 -18 383.243 131.273   7
   1  -6 -17 15041.4 508.926   2
   1  -6 -17 14880.1 386.471   4
   1  -6 -17 15010.3 516.065   7
   1  -6 -16 1000.39 160.530   7
   1  -6 -16 837.298 148.871   2
   1  -6 -16 836.826 105.591   4
   1  -6 -15 18434.8 399.217   4
  -1   6  15 18338.8 424.397   8
   1  -6 -15 18512.3 532.772   7
   1  -6 -15 18966.8 411.047   3
  -1   6  15 17721.6 409.193   3
   1  -6 -15 18478.4 539.673   2
   1  -6 -14 485.128 88.7008   3
   1  -6 -14 425.000 85.2388   5
  -1   6  14 472.593 75.8443   3
   1  -6 -14 435.355 124.061   2
   1  -6 -14 489.325 122.492   7
   1  -6 -14 411.870 75.2391   4
  -1   6  14 603.848 88.0794   8
   1  -6 -13 4163.40 178.334   3
  -1   6  13 4039.51 171.802   8
  -1   6  13 3984.48 171.805   3
   1  -6 -13 4223.91 243.911   2
   1  -6 -13 4003.74 158.438   4
   1  -6 -13 3897.18 230.437   7
   1  -6 -13 4016.59 183.279   5
   1  -6 -12 10890.2 252.735   4
   1  -6 -12 11226.4 293.026   5
  -1   6  12 10758.9 282.467   3
   1  -6 -12 11131.5 288.221   3
  -1   6  12 10790.0 271.960   8
   1  -6 -11 4545.61 171.407   5
  -1   6  11 4542.99 160.182   8
   1  -6 -11 4645.56 155.654   4
   1  -6 -11 4704.69 182.920   3
  -1   6  11 4671.64 175.558   3
   1  -6 -10 1117.76 83.7463   5
  -1   6  10 1189.91 81.3037   8
   1  -6 -10 1085.37 77.5888   4
  -1   6  10 1059.45 89.6276   3
   1  -6 -10 1064.23 93.1828   3
  -1   6   9 35792.1 543.315   3
   1  -6  -9 35138.2 477.283   4
   1  -6  -9 35327.4 544.596   3
  -1   6   9 35386.6 485.305   8
   1  -6  -9 34546.5 484.284   5
   1  -6  -8 4384.19 126.655   5
   1  -6  -8 4237.94 126.019   8
  -1   6   8 4166.63 127.995   8
   1  -6  -8 4526.61 171.501   3
  -1   6   8 4118.96 158.953   3
   1  -6  -7 7267.03 208.612   3
   1  -6  -7 7060.76 165.124   8
   1  -6  -7 6895.33 142.755   5
  -1   6   7 6715.25 160.619   8
  -1   6   7 7098.30 207.900   3
  -1   6   6 13845.5 238.382   8
   1  -6  -6 13777.8 293.050   3
   1  -6  -6 13499.7 245.185   8
  -1   6   6 14046.2 296.148   3
   1  -6  -5 17853.4 297.335   8
  -1   6   5 18269.4 349.618   3
   1  -6  -5 18157.2 341.086   3
  -1   6   4 55462.3 724.720   3
   1  -6  -4 55047.2 720.301   3
   1  -6  -4 53402.0 569.339   5
   1  -6  -4 54710.9 661.036   8
   1  -6  -3 23363.5 306.111   5
   1  -6  -3 23181.3 370.898   8
   1  -6  -2 25558.8 403.099   4
   1  -6  -2 26323.7 361.290   5
   1  -6  -1 4274.56 152.314   4
  -1   6   1 4182.08 129.697   5
   1  -6  -1 4371.22 141.167   5
  -1   6   0 3591.31 133.887   5
   1  -6   0 3517.90 112.797   2
   1  -6   0 3643.32 143.420   5
   1  -6   0 3682.24 148.303   4
  -1   6  -1-19.9510 48.9307   5
   1  -6   1 87.5046 43.4675   2
   1  -6   1 56.8581 53.4762   4
   1  -6   1 25.8042 62.4043   5
   1  -6   2 6160.44 212.030   4
  -1   6  -2 6061.09 201.451   5
   1  -6   2 6111.04 153.987   2
   1  -6   2 6121.55 215.857   5
  -1   6  -2 5613.50 234.780   1
   1  -6   3 19396.0 413.590   4
  -1   6  -3 18972.3 460.021   1
   1  -6   3 18679.7 406.749   5
  -1   6  -3 19133.3 401.109   5
  -1   6  -3 18900.7 323.777   2
   1  -6   3 18448.2 310.758   2
   1  -6   4 16039.5 301.067   2
  -1   6  -4 16244.8 437.467   1
  -1   6  -4 16392.5 311.424   2
  -1   6  -4 17097.5 278.362   6
   1  -6   4 16245.0 394.575   5
  -1   6  -4 16151.2 384.717   5
  -1   6  -5 4410.38 145.199   6
  -1   6  -5 4302.84 241.023   1
  -1   6  -5 4168.82 159.365   2
   1  -6   5 4072.94 204.094   5
   1  -6   5 4151.70 152.632   2
  -1   6  -6 296.608 56.9340   6
  -1   6  -6 338.267 118.320   1
   1  -6   6 266.584 93.3768   5
   1  -6   6 203.893 57.5892   2
  -1   6  -6 209.478 59.3347   2
   1  -6   7 214.116 61.7139   2
  -1   6  -7 247.359 65.5327   6
  -1   6  -7 391.147 122.278   1
   1  -6   7 194.193 98.5804   5
  -1   6  -7 256.255 71.2802   2
   1  -6   8 13520.7 344.114   2
   1  -6   8 13693.7 419.773   5
  -1   6  -8 13690.5 332.247   6
  -1   6  -8 13205.9 413.199   4
  -1   6  -8 14063.3 461.836   1
  -1   6  -9 967.859 133.588   4
  -1   6  -9 991.787 97.6642   6
  -1   6  -9 1176.85 168.025   1
   1  -6   9 1086.83 154.586   5
  -1   6 -10 1745.35 206.090   1
  -1   6 -10 1380.52 160.544   4
   1  -6  10 1618.56 172.672   5
  -1   6 -11 1513.12 167.650   4
  -1   6 -11 2014.78 225.526   1
  -1   6 -11 1508.08 136.376   2
   1  -6  11 1516.23 181.357   5
  -1   6 -12 4115.56 315.208   1
  -1   6 -12 3214.36 201.066   2
   1  -6  12 3325.91 251.378   5
  -1   6 -12 3284.79 243.136   4
   1  -6  13 915.946 162.728   5
  -1   6 -13 1354.37 239.862   1
  -1   6 -13 1135.32 166.262   4
  -1   6 -13 1054.26 131.051   2
  -1   6 -14 1785.35 171.903   2
  -1   6 -14 2405.57 276.425   1
  -1   6 -14 1760.44 193.303   4
   1  -6  14 1586.45 201.918   5
  -1   6 -15 735.994 135.757   2
   1  -6  15 812.565 162.029   5
  -1   6 -15 622.243 137.753   4
  -1   6 -16 18.2662 105.762   2
   1  -6  16 135.230 132.702   5
  -1   6 -16-20.8967 132.513   4
   1  -6  17 306.249 138.884   5
  -1   6 -17 588.370 136.030   2
  -1   6 -17 304.413 127.134   4
  -1   6 -18 58.3586 101.085   2
  -1   6 -18 0.64422 119.778   4
  -1   6 -19 1183.29 210.912   4
   1  -5 -23 48.7217 129.264   2
   1  -5 -22 677.657 188.722   7
   1  -5 -22 906.259 142.204   4
   1  -5 -22 765.176 175.741   2
   1  -5 -21 64.6809 153.471   7
   1  -5 -21 145.720 101.818   4
   1  -5 -21 60.0551 127.125   2
  -1   5  20 2218.69 188.572   8
   1  -5 -20 2582.89 264.388   7
   1  -5 -20 2393.76 231.083   2
   1  -5 -20 2532.46 200.087   4
   1  -5 -19 67.8701 84.8748   4
   1  -5 -19 174.528 129.766   7
   1  -5 -19-95.4373 128.668   2
  -1   5  19-66.1378 98.5766   8
   1  -5 -18 900.543 122.635   4
   1  -5 -18 894.435 165.481   7
  -1   5  18 838.574 123.495   8
   1  -5 -18 922.801 159.827   2
   1  -5 -17 2497.89 220.914   7
   1  -5 -17 2093.90 210.383   2
   1  -5 -17 2388.31 165.033   4
   1  -5 -16 10.3304 74.8389   4
   1  -5 -16-17.1772 119.211   2
   1  -5 -16 115.978 114.725   7
   1  -5 -15 28245.4 682.512   2
  -1   5  15 27188.8 527.177   3
   1  -5 -15 29380.5 680.884   7
   1  -5 -15 28206.6 532.964   4
   1  -5 -14 126.491 109.563   2
   1  -5 -14-96.5963 97.0870   7
   1  -5 -14 61.2345 63.4873   4
  -1   5  14 66.7175 67.7769   8
  -1   5  14 50.7238 52.0207   3
   1  -5 -13 34399.0 717.204   2
   1  -5 -13 35429.2 579.615   3
   1  -5 -13 35572.8 629.932   5
   1  -5 -13 35634.3 709.944   7
  -1   5  13 35023.2 582.529   3
  -1   5  13 35214.4 586.645   8
   1  -5 -13 35430.5 567.150   4
  -1   5  12 901.733 88.3683   3
   1  -5 -12 1004.73 90.4766   4
   1  -5 -12 931.873 103.272   5
  -1   5  12 844.915 86.1035   8
   1  -5 -12 976.802 93.5434   3
   1  -5 -11 10638.5 283.057   5
  -1   5  11 12142.0 288.251   3
  -1   5  11 10310.3 258.557   8
   1  -5 -11 10664.3 272.381   3
   1  -5 -11 10872.1 251.134   4
   1  -5 -10 150.711 66.4651   3
   1  -5 -10 95.7094 47.6929   4
  -1   5  10 155.090 51.4572   8
  -1   5  10 41.4843 48.7859   3
   1  -5 -10 73.2559 50.7344   5
  -1   5   9 185.905 50.9865   8
   1  -5  -9 250.681 58.8652   5
   1  -5  -9 165.889 63.2768   3
   1  -5  -9 223.433 51.4255   4
  -1   5   9 202.991 56.7868   3
   1  -5  -8 9421.35 205.363   5
  -1   5   8 9332.80 230.172   3
   1  -5  -8 8960.67 229.623   3
   1  -5  -8 9040.87 197.235   4
  -1   5   8 9109.69 193.231   8
   1  -5  -7 12028.8 212.378   5
  -1   5   7 11875.2 256.591   3
   1  -5  -7 11526.8 258.888   3
  -1   5   7 11869.0 211.696   8
   1  -5  -7 11687.8 202.781   8
   1  -5  -6 9757.58 178.629   8
  -1   5   6 9474.33 223.002   3
   1  -5  -6 9767.55 227.579   3
  -1   5   6 9377.81 174.608   8
   1  -5  -6 9239.04 160.094   5
   1  -5  -5 20255.6 347.189   3
   1  -5  -5 20485.5 292.643   8
  -1   5   5 20345.3 284.589   8
  -1   5   5 21056.6 355.048   3
  -1   5   4 2564.81 111.822   3
   1  -5  -4 2298.88 106.487   3
   1  -5  -4 2454.78 88.8440   8
  -1   5   3 35869.3 497.668   3
   1  -5  -3 34762.5 447.605   8
   1  -5  -3 33574.9 374.476   5
   1  -5  -2 60134.4 644.792   5
  -1   5   1 8915.48 172.907   5
   1  -5  -1 8762.89 203.837   4
   1  -5  -1 8762.33 178.375   5
   1  -5   0 2895.22 116.695   5
   1  -5   0 2974.37 121.998   4
   1  -5   0 2945.33 96.2159   2
  -1   5   0 3117.18 109.594   5
  -1   5  -1 121.912 79.4293   1
   1  -5   1 449.783 60.2894   4
  -1   5  -1 488.288 56.7189   5
   1  -5   1 485.763 66.7340   5
   1  -5   1 472.662 49.5683   2
   1  -5   2 997.346 65.0233   2
   1  -5   2 1002.52 87.4489   4
  -1   5  -2 1040.21 113.414   1
   1  -5   2 1018.97 92.6086   5
  -1   5  -2 973.924 68.9209   2
  -1   5  -2 949.742 80.8701   5
  -1   5  -3 144.487 53.9701   2
   1  -5   3 119.907 56.0681   4
  -1   5  -3 42.1285 58.8825   5
   1  -5   3 56.7023 74.0615   5
  -1   5  -3 289.400 106.133   1
   1  -5   3 95.2136 41.8308   2
  -1   5  -3 133.975 40.6322   6
  -1   5  -4 8955.59 269.006   5
   1  -5   4 8690.13 206.891   2
  -1   5  -4 9346.32 192.130   6
  -1   5  -4 8978.57 309.649   1
   1  -5   4 9255.81 270.861   4
  -1   5  -4 8753.44 215.175   2
   1  -5   4 8891.31 273.225   5
   1  -5   5 447.050 65.3266   2
   1  -5   5 363.446 94.5751   5
   1  -5   5 399.931 74.7643   4
  -1   5  -5 371.320 78.4962   5
  -1   5  -5 493.831 63.0501   6
  -1   5  -5 358.214 64.4939   2
  -1   5  -6 2217.44 188.941   1
  -1   5  -6 1977.26 116.571   2
  -1   5  -6 2001.63 111.669   6
   1  -5   6 1845.04 111.927   2
  -1   5  -7 1592.79 115.103   2
   1  -5   7 1697.18 115.332   2
  -1   5  -7 1910.19 186.310   1
  -1   5  -7 1515.93 105.354   6
   1  -5   7 1621.79 152.678   5
   1  -5   8 14456.2 350.321   2
  -1   5  -8 14368.5 335.844   6
  -1   5  -8 14789.8 459.067   1
   1  -5   8 14267.2 413.026   5
  -1   5  -9 1822.82 168.954   4
   1  -5   9 1734.76 129.876   2
  -1   5  -9 1871.59 131.156   6
   1  -5   9 1896.27 177.963   5
  -1   5  -9 2279.20 221.237   1
   1  -5  10 13124.6 425.463   5
  -1   5 -10 12813.7 418.214   4
  -1   5 -11 1332.34 154.336   4
  -1   5 -11 1528.73 143.282   2
   1  -5  11 1713.38 187.841   5
  -1   5 -12 6169.97 271.577   2
  -1   5 -12 6200.55 312.109   4
   1  -5  12 6305.42 321.524   5
  -1   5 -13 1973.90 198.982   4
  -1   5 -13 2232.69 182.984   2
   1  -5  13 2203.44 216.422   5
  -1   5 -14 2882.66 207.154   2
   1  -5  14 2902.08 242.265   5
  -1   5 -14 3000.31 234.786   4
  -1   5 -15-11.9738 93.2012   2
  -1   5 -15-229.337 130.757   4
   1  -5  15 82.2043 119.169   5
  -1   5 -16 318.958 112.905   2
   1  -5  16 302.580 127.832   5
  -1   5 -16 161.811 119.289   4
  -1   5 -17 131.362 122.500   4
  -1   5 -17-9.62703 104.656   2
   1  -5  17-263.215 151.266   5
  -1   5 -18-43.9309 105.966   2
  -1   5 -18-204.637 150.744   4
  -1   5 -19 1723.30 203.924   2
  -1   5 -19 1826.24 242.438   4
  -1   5 -20 615.126 172.806   4
  -1   5 -20 611.947 156.040   2
   1  -4 -23-42.8208 102.994   4
   1  -4 -23-116.717 140.353   2
   1  -4 -22 1740.14 227.535   2
   1  -4 -22 1737.68 182.325   4
   1  -4 -21 1717.92 182.230   4
   1  -4 -21 1656.21 226.060   7
   1  -4 -21 1648.49 210.487   2
   1  -4 -20 4927.38 274.771   4
   1  -4 -20 4966.91 340.050   7
   1  -4 -20 5171.77 335.181   2
  -1   4  20 4198.91 261.937   8
   1  -4 -19 21.2910 119.685   2
  -1   4  19 53.4671 92.2469   8
   1  -4 -19 245.573 153.469   7
   1  -4 -19 114.662 95.9891   4
  -1   4  18 2911.42 202.021   8
   1  -4 -18 3057.44 264.581   7
   1  -4 -18 2843.41 198.875   4
   1  -4 -18 2898.41 247.819   2
   1  -4 -17 1692.76 187.076   2
   1  -4 -17 2167.28 216.636   7
   1  -4 -17 1817.81 158.118   4
  -1   4  17 1827.26 160.614   8
   1  -4 -16 3280.60 192.539   4
   1  -4 -16 3489.59 245.579   2
   1  -4 -16 3620.07 253.907   7
   1  -4 -15 5808.17 241.781   4
   1  -4 -15 5705.42 300.466   2
   1  -4 -15 5957.45 310.843   7
   1  -4 -14 93.8270 65.3863   4
   1  -4 -14 147.047 99.9833   2
  -1   4  14 122.658 55.1154   3
   1  -4 -14 5.78215 111.817   7
   1  -4 -13 13812.9 420.461   7
  -1   4  13 13886.1 338.622   3
  -1   4  13 13740.9 344.644   8
   1  -4 -13 13751.4 424.521   2
   1  -4 -13 13315.0 334.037   4
  -1   4  12 3650.87 167.206   8
   1  -4 -12 3338.32 209.101   7
   1  -4 -12 3430.46 156.910   3
   1  -4 -12 3744.58 184.665   5
  -1   4  12 3592.36 160.779   3
   1  -4 -12 3547.08 160.842   4
  -1   4  11 27076.7 466.856   8
   1  -4 -11 27790.4 510.773   5
   1  -4 -11 27588.2 457.504   4
  -1   4  11 27245.0 475.035   3
   1  -4 -11 27414.4 470.876   3
   1  -4 -10 7489.23 230.784   5
   1  -4 -10 7208.65 214.926   3
   1  -4 -10 7110.83 198.811   4
  -1   4  10 7391.91 206.036   8
  -1   4  10 7341.85 214.990   3
   1  -4  -9 8738.98 229.993   3
   1  -4  -9 8984.11 235.249   5
   1  -4  -9 8817.16 211.607   4
  -1   4   9 9197.11 231.577   3
  -1   4   9 8755.64 210.433   8
   1  -4  -8 3030.04 133.418   3
   1  -4  -8 2886.62 114.889   4
  -1   4   8 3036.81 111.202   8
   1  -4  -8 2976.74 125.420   5
  -1   4   8 2971.23 125.358   3
   1  -4  -7 2158.53 107.184   3
   1  -4  -7 2099.08 91.5485   4
  -1   4   7 2477.05 112.038   3
   1  -4  -7 2310.67 96.9712   5
  -1   4   7 2340.63 89.9147   8
  -1   4   6 203.956 44.6666   3
  -1   4   6 159.685 30.9968   8
   1  -4  -6 63.9579 29.4028   8
   1  -4  -6 222.957 37.4744   5
   1  -4  -6 110.176 47.8205   3
  -1   4   5 3833.64 127.186   3
   1  -4  -5 3804.76 92.2009   8
   1  -4  -5 3873.87 132.473   3
  -1   4   5 3647.38 89.9786   8
   1  -4  -5 3807.61 87.6476   5
  -1   4   4 598.031 57.8340   3
  -1   4   4 606.135 38.8640   8
   1  -4  -4 578.975 38.4305   8
   1  -4  -4 530.165 55.6799   3
  -1   4   3 11829.0 229.891   3
   1  -4  -3 11219.3 182.995   8
  -1   4   2 27670.0 402.027   3
   1  -4  -2 27252.3 305.862   5
  -1   4   1 4115.14 99.1937   5
   1  -4  -1 4039.20 99.4209   5
   1  -4   0 1067.17 71.8971   4
   1  -4   0 1258.76 75.1379   5
  -1   4   0 1017.65 60.2453   5
   1  -4   1 204580. 2027.34   4
  -1   4  -1 203751. 2000.95   5
   1  -4   1 201337. 1945.98   2
  -1   4  -1 203999. 2087.28   1
   1  -4   1 198873. 2007.90   5
  -1   4  -2 51144.6 596.635   2
  -1   4  -2 49104.0 524.507   6
  -1   4  -2 50615.7 653.665   5
   1  -4   2 50401.3 660.686   5
   1  -4   2 52110.5 669.074   4
  -1   4  -2 50774.4 710.939   1
   1  -4   2 49785.6 582.872   2
   1  -4   3 15457.2 327.592   5
   1  -4   3 16152.4 331.203   4
  -1   4  -3 16254.2 361.837   1
   1  -4   3 15547.5 265.499   2
  -1   4  -3 15819.9 236.601   6
  -1   4  -3 15226.3 272.046   2
  -1   4  -3 16002.0 328.870   5
  -1   4  -4 9330.13 286.109   1
  -1   4  -4 8063.93 199.969   2
  -1   4  -4 8560.29 247.520   5
   1  -4   4 8291.29 240.485   4
   1  -4   4 8082.69 195.501   2
   1  -4   5 23131.0 448.543   4
  -1   4  -5 23616.3 502.949   1
   1  -4   5 22155.4 380.667   2
  -1   4  -5 22634.3 384.761   2
  -1   4  -5 22609.1 456.458   5
  -1   4  -6 2979.58 141.270   2
  -1   4  -6 4107.50 232.762   1
  -1   4  -6 2991.95 171.431   5
   1  -4   6 2900.89 137.389   2
   1  -4   6 2813.78 160.024   4
  -1   4  -7 52484.2 737.770   2
   1  -4   7 51983.8 736.434   2
   1  -4   8 17185.3 387.448   2
   1  -4   9 393.854 69.6946   2
  -1   4  -9 354.355 99.6146   4
   1  -4  10 16865.9 469.071   5
  -1   4 -10 16293.3 452.919   4
  -1   4 -11 1765.53 168.492   4
   1  -4  11 1988.53 190.112   5
  -1   4 -11 2173.84 160.083   2
  -1   4 -12 4918.63 273.380   4
  -1   4 -12 4831.14 241.835   2
   1  -4  12 4598.92 268.551   5
  -1   4 -13-6.26839 92.1929   2
   1  -4  13-27.0263 110.028   5
  -1   4 -13-148.567 120.307   4
   1  -4  14 4374.92 286.934   5
  -1   4 -14 4784.90 284.430   4
  -1   4 -14 4841.13 260.169   2
   1  -4  15 375.658 131.010   5
  -1   4 -15 432.423 113.959   2
  -1   4 -15 125.230 112.117   4
  -1   4 -16 1068.34 146.745   2
  -1   4 -16 964.125 160.781   4
   1  -4  16 906.093 164.371   5
  -1   4 -17-26.4720 106.927   2
  -1   4 -17 76.6852 125.153   4
  -1   4 -18 127.724 102.432   2
  -1   4 -18-67.9380 135.609   4
  -1   4 -19 1133.19 177.222   2
  -1   4 -19 1151.85 195.055   4
  -1   4 -20 3295.66 289.901   4
  -1   4 -20 3127.25 267.525   2
  -1   4 -21 321.512 141.539   2
  -1   4 -21 328.770 149.531   4
  -1   4 -22 1973.65 232.708   2
   1  -3 -23 404.551 150.526   2
   1  -3 -23 209.361 107.631   4
   1  -3 -22 1416.24 209.351   2
   1  -3 -22 1311.39 171.762   4
   1  -3 -21 1132.71 190.978   2
  -1   3  21 1139.18 167.790   8
   1  -3 -21 927.231 150.009   4
   1  -3 -20 12931.6 509.707   2
  -1   3  20 11459.5 439.717   8
   1  -3 -20 12294.8 438.885   4
   1  -3 -19 48.7664 98.8840   4
  -1   3  19 228.620 114.702   8
   1  -3 -19 237.209 158.185   7
   1  -3 -19 168.966 125.378   2
   1  -3 -18 713.584 147.855   2
   1  -3 -18 990.572 184.963   7
   1  -3 -18 876.178 135.655   4
  -1   3  18 719.211 133.591   8
  -1   3  17 101.219 92.4777   8
   1  -3 -17 198.537 114.669   2
   1  -3 -17 166.543 138.357   7
   1  -3 -17 174.960 93.8694   4
  -1   3  16 1765.59 159.428   8
   1  -3 -16 1647.71 180.592   2
   1  -3 -16 2117.26 211.551   7
   1  -3 -16 1737.63 158.381   4
   1  -3 -15 767.549 138.417   2
   1  -3 -15 456.968 130.238   7
   1  -3 -15 527.183 101.291   4
   1  -3 -14 516.692 128.151   7
  -1   3  14 528.297 83.4374   3
   1  -3 -14 462.433 89.6569   4
   1  -3 -14 441.592 111.532   2
   1  -3 -13 513.155 111.795   2
   1  -3 -13 670.931 122.204   7
   1  -3 -13 653.627 91.3598   4
  -1   3  13 657.041 82.5802   3
   1  -3 -12 2501.66 145.634   4
   1  -3 -12 2522.03 180.249   7
  -1   3  12 2515.57 137.476   3
  -1   3  11 9.27974 48.2360   3
   1  -3 -11 8.92740 57.5438   5
   1  -3 -11 11.4297 57.1624   4
  -1   3  10 13080.7 299.547   3
  -1   3  10 13381.8 297.132   8
  -1   3  10 13057.2 313.195   5
   1  -3 -10 13340.2 328.996   5
   1  -3 -10 12836.5 290.812   4
   1  -3 -10 12835.8 294.548   3
  -1   3   9 262.606 68.8713   8
  -1   3   9 45.1413 64.2969   5
   1  -3  -9 148.257 64.8233   3
  -1   3   9 27.8600 50.1849   3
   1  -3  -9 105.427 58.6271   4
   1  -3  -9 146.393 63.4216   5
  -1   3   8 17562.6 326.726   5
  -1   3   8 17590.0 304.670   8
  -1   3   8 17577.9 326.816   3
   1  -3  -8 17979.5 340.960   5
   1  -3  -8 17323.7 307.855   4
   1  -3  -8 16938.2 323.047   3
  -1   3   7 6520.25 176.681   3
   1  -3  -7 6085.82 175.048   3
   1  -3  -7 6260.70 172.987   5
   1  -3  -7 6068.74 159.582   4
  -1   3   7 6402.82 169.062   5
  -1   3   7 6227.23 152.166   8
   1  -3  -6 33339.2 470.325   3
  -1   3   6 34669.0 472.361   3
   1  -3  -6 34931.0 451.999   5
  -1   3   6 34281.7 415.148   8
   1  -3  -6 33595.6 441.961   4
   1  -3  -5 42800.9 549.087   3
   1  -3  -5 44363.3 508.502   5
  -1   3   5 44115.0 480.341   8
  -1   3   5 44765.8 553.707   3
  -1   3   4 13163.1 234.951   3
   1  -3  -4 13035.1 179.516   5
  -1   3   3 49.9031 34.5558   3
  -1   3   2 67666.5 747.623   3
   1  -3  -1 32383.6 353.311   5
  -1   3   1 33146.5 426.842   3
  -1   3   1 32119.2 349.717   5
  -1   3   0 17855.7 255.196   5
   1  -3   0 18744.9 282.240   4
   1  -3   0 18462.9 258.424   5
  -1   3  -1 1249.78 69.8257   5
  -1   3  -1 1161.37 88.2826   1
   1  -3   1 1117.46 70.3054   5
   1  -3   1 1346.45 63.7771   2
   1  -3   1 1214.52 73.7426   4
   1  -3   2 7571.63 187.105   4
  -1   3  -2 7727.41 214.200   1
  -1   3  -2 7528.67 185.920   5
   1  -3   2 7495.61 154.785   2
   1  -3   3 10674.1 240.258   4
  -1   3  -3 10259.5 262.885   1
  -1   3  -3 10621.0 244.998   5
   1  -3   3 10070.2 199.807   2
  -1   3  -3 10271.4 204.939   2
   1  -3   4 35311.6 528.636   4
  -1   3  -4 34951.7 542.599   5
  -1   3  -4 34373.6 477.607   2
   1  -3   4 34364.4 473.130   2
   1  -3   5 200.234 53.3751   2
  -1   3  -5 192.191 59.4488   2
   1  -3   5 35.7795 57.2940   4
  -1   3  -5 221.834 67.1111   5
   1  -3   6 745.603 82.0861   2
  -1   3  -6 862.389 107.616   5
   1  -3   6 825.066 90.8745   4
  -1   3  -6 830.895 87.9519   2
   1  -3   7 42622.6 640.456   2
   1  -3   7 42834.0 682.834   4
  -1   3  -7 41962.2 631.771   2
  -1   3  -7 42883.9 708.356   5
  -1   3  -8 3333.36 165.594   2
   1  -3   8 3326.59 160.669   2
   1  -3   9 26624.0 517.430   2
  -1   3  -9 25360.7 542.497   4
  -1   3 -10 23.0443 87.3105   4
   1  -3  11 11492.9 393.422   5
  -1   3 -11 11223.4 376.606   4
  -1   3 -11 11088.1 343.248   2
  -1   3 -12 1094.34 132.365   2
  -1   3 -12 951.575 138.164   4
   1  -3  12 1114.27 145.837   5
   1  -3  13 1543.19 174.812   5
  -1   3 -13 1509.11 151.533   2
  -1   3 -13 1567.99 165.060   4
   1  -3  14 1375.10 166.416   5
  -1   3 -14 1464.69 159.243   2
  -1   3 -14 1571.50 169.766   4
  -1   3 -15 1099.77 150.200   4
   1  -3  15 1260.81 171.623   5
  -1   3 -15 1241.51 157.840   2
  -1   3 -16 4145.39 263.554   2
  -1   3 -16 3998.60 268.361   4
  -1   3 -17 2368.83 221.399   4
  -1   3 -17 2641.06 224.244   2
  -1   3 -18 1790.25 204.545   2
  -1   3 -18 2082.74 214.083   4
  -1   3 -19 792.893 162.756   4
  -1   3 -19 754.290 153.784   2
  -1   3 -20 923.165 172.598   2
  -1   3 -20 748.734 162.097   4
  -1   3 -21 737.921 174.115   4
  -1   3 -21 740.371 163.236   2
  -1   3 -22 963.302 183.748   2
  -1   3 -22 763.433 180.219   4
   1  -2 -24 213.972 128.742   4
   1  -2 -23 178.884 114.234   4
   1  -2 -23 294.570 142.590   2
   1  -2 -22 111.083 109.985   4
   1  -2 -22 270.990 133.008   2
   1  -2 -21 1233.95 169.339   4
  -1   2  21 1121.91 170.737   8
   1  -2 -21 1458.33 215.205   2
   1  -2 -20 900.809 172.930   2
   1  -2 -20 803.139 144.521   4
  -1   2  20 1000.38 166.916   8
   1  -2 -19 6177.16 352.321   2
   1  -2 -19 6562.02 321.702   4
  -1   2  19 6121.05 321.648   8
   1  -2 -18 826.275 157.268   2
   1  -2 -18 799.600 140.725   4
   1  -2 -17 2438.90 227.949   2
   1  -2 -17 2203.15 189.832   4
   1  -2 -17 2279.01 224.200   7
   1  -2 -16 5317.81 264.498   4
   1  -2 -16 5553.62 300.660   2
   1  -2 -16 5734.72 314.091   7
   1  -2 -15 0.93867 85.2682   4
   1  -2 -15 235.950 121.387   7
  -1   2  15 45.1471 87.8632   5
   1  -2 -15 154.569 105.165   2
   1  -2 -14-16.4056 85.4282   4
   1  -2 -14 52.3698 96.5090   2
  -1   2  14 51.1497 91.4740   5
   1  -2 -14 131.455 113.707   7
  -1   2  13 431.948 75.9386   3
   1  -2 -13 538.852 134.638   7
   1  -2 -13 390.518 117.788   2
   1  -2 -13 382.994 85.3035   4
  -1   2  13 335.325 92.1894   5
  -1   2  12 10978.6 297.901   3
   1  -2 -12 11024.2 314.263   4
   1  -2 -12 11360.9 367.370   7
   1  -2 -11 1947.78 146.424   5
   1  -2 -11 2060.68 134.817   4
  -1   2  11 2102.54 129.270   3
  -1   2  11 1932.25 127.060   4
   1  -2 -10 29681.2 545.889   5
  -1   2  10 28829.8 499.364   4
  -1   2  10 30026.4 563.301   7
  -1   2  10 28656.4 522.089   5
  -1   2  10 29442.5 490.832   3
   1  -2 -10 29128.9 495.926   4
   1  -2  -9 9300.16 243.746   4
   1  -2  -9 9577.27 273.428   5
  -1   2   9 9605.24 249.219   4
  -1   2   9 9683.18 246.654   3
  -1   2   9 9667.72 285.965   7
  -1   2   9 9269.81 260.772   5
  -1   2   8 12612.1 288.860   5
   1  -2  -8 12722.3 271.336   4
   1  -2  -8 13201.8 276.218   3
   1  -2  -8 12756.0 297.844   5
  -1   2   8 12955.1 277.244   3
  -1   2   8 13565.2 322.483   7
  -1   2   8 12812.1 278.065   4
  -1   2   7 4301.11 144.084   3
   1  -2  -7 4120.72 152.877   5
  -1   2   7 4207.65 149.792   5
   1  -2  -7 4247.12 138.830   4
   1  -2  -7 4187.32 143.959   3
  -1   2   6 13471.5 253.504   5
   1  -2  -6 13049.0 241.587   4
   1  -2  -6 13535.9 258.725   5
   1  -2  -6 13225.9 255.527   3
  -1   2   6 13754.6 257.602   3
   1  -2  -5 36540.0 483.271   3
   1  -2  -5 37230.9 473.043   5
  -1   2   5 37688.8 466.127   5
   1  -2  -5 37160.8 466.375   4
  -1   2   5 38144.6 487.976   3
  -1   2   4 114999. 1157.76   3
   1  -2  -4 109376. 1111.96   5
  -1   2   4 111305. 1070.18   8
  -1   2   3 25938.6 341.386   3
   1  -2  -3 25050.9 284.453   5
   1  -2  -1 35960.9 378.954   6
   1  -2   1 50792.0 557.427   2
   1  -2   1 51299.7 583.403   4
  -1   2  -2 15032.8 260.742   5
   1  -2   2 15458.1 235.335   2
   1  -2   2 15709.7 261.566   4
  -1   2  -2 16334.1 285.900   1
   1  -2   3 6599.15 169.138   4
  -1   2  -3 6616.60 177.724   5
   1  -2   3 6436.09 150.573   2
   1  -2   4 110894. 1204.36   4
   1  -2   4 109098. 1165.82   2
  -1   2  -4 110081. 1231.23   5
  -1   2  -5 621.905 74.7293   5
   1  -2   5 592.504 65.1344   4
   1  -2   5 655.287 68.6669   2
   1  -2   6 133.585 60.2687   4
  -1   2  -6 141.590 61.4468   2
   1  -2   6 135.291 51.9341   2
  -1   2  -6 153.083 60.5517   5
  -1   2  -7 21078.2 447.416   5
  -1   2  -7 20360.5 399.675   2
   1  -2   7 20858.4 406.828   2
   1  -2   7 21334.5 417.501   4
  -1   2  -7 20940.2 423.469   4
   1  -2   7 20713.2 445.826   7
   1  -2   8 6557.45 228.292   4
   1  -2   8 6840.28 257.137   7
   1  -2   8 6442.01 225.390   2
  -1   2  -8 6155.32 222.066   2
  -1   2  -8 6394.84 238.936   4
   1  -2   9 27397.6 523.828   2
  -1   2  -9 26236.5 528.392   4
  -1   2 -10 2232.53 164.266   4
  -1   2 -11 31763.8 634.040   4
  -1   2 -11 32252.6 616.764   2
  -1   2 -12 1154.44 139.649   2
   1  -2  12 1074.22 146.741   5
  -1   2 -12 1402.86 154.471   4
  -1   2 -13 7172.05 307.453   4
  -1   2 -13 7305.32 301.234   2
   1  -2  13 6902.61 313.743   5
  -1   2 -14 1403.51 159.669   4
   1  -2  14 1166.16 152.805   5
  -1   2 -14 1587.73 165.744   2
  -1   2 -15 1798.66 178.061   2
  -1   2 -15 1494.00 166.822   4
  -1   2 -16 1158.62 161.455   4
  -1   2 -16 1573.02 173.716   2
  -1   2 -17 1527.74 183.707   2
  -1   2 -17 1265.39 172.622   4
  -1   2 -18 2639.74 229.337   2
  -1   2 -18 2464.08 223.109   4
  -1   2 -19 235.337 126.466   4
  -1   2 -19 27.9091 107.569   2
  -1   2 -20 470.060 138.623   2
  -1   2 -20 508.430 140.934   4
  -1   2 -21 3118.11 270.299   4
  -1   2 -21 2683.23 255.824   2
  -1   2 -22 243.232 137.061   2
  -1   2 -22 152.909 134.267   4
  -1   2 -23-31.4435 127.269   4
   1  -1 -24 68.8476 119.202   4
   1  -1 -23 714.656 170.205   2
   1  -1 -23 579.561 142.379   4
   1  -1 -22 79.9264 113.597   4
   1  -1 -22 345.130 145.569   2
   1  -1 -21 3484.90 295.603   2
  -1   1  21 3412.98 271.254   8
   1  -1 -21 3340.11 262.838   4
   1  -1 -20 576.165 140.841   4
   1  -1 -20 842.588 168.480   2
   1  -1 -19 5790.73 338.715   2
   1  -1 -19 5148.97 306.692   4
   1  -1 -18 477.660 138.111   2
   1  -1 -18 845.760 151.129   4
   1  -1 -17 1439.65 181.955   2
   1  -1 -17 1701.97 177.414   4
   1  -1 -16 4537.11 271.747   2
  -1   1  16 4118.35 258.004   5
   1  -1 -16 4440.51 254.356   4
  -1   1  15-22.2756 101.653   5
   1  -1 -15-58.7088 100.805   2
   1  -1 -15 13.8553 89.0247   4
   1  -1 -14 605.233 132.847   7
  -1   1  14 267.539 102.318   5
   1  -1 -14 412.151 98.8779   4
   1  -1 -14 300.732 108.395   2
  -1   1  13 1130.57 129.813   5
   1  -1 -13 1300.52 156.271   7
   1  -1 -13 917.069 133.906   2
   1  -1 -13 1072.43 124.904   4
  -1   1  12 1772.25 148.904   5
   1  -1 -12 1685.79 154.870   2
  -1   1  12 1522.63 119.060   3
   1  -1 -12 1593.99 154.501   7
   1  -1 -12 1861.73 142.440   4
  -1   1  11 8853.53 261.317   3
   1  -1 -11 8654.79 278.252   4
  -1   1  10 2489.35 160.980   7
   1  -1 -10 2485.28 161.812   5
   1  -1 -10 2723.28 153.276   4
  -1   1  10 2589.66 142.501   4
  -1   1  10 2661.93 138.640   3
   1  -1  -9 22754.3 424.690   4
   1  -1  -9 23217.8 462.760   5
  -1   1   9 21645.0 462.297   7
  -1   1   9 23530.4 429.545   4
  -1   1   9 22305.0 446.062   5
  -1   1   9 22612.5 411.880   3
  -1   1   8 28574.1 473.169   4
  -1   1   8 28821.9 510.554   7
  -1   1   8 28834.2 492.693   5
  -1   1   8 28803.5 461.265   3
   1  -1  -8 28979.5 470.944   4
   1  -1  -8 28415.9 505.948   5
  -1   1   7 8.99821 52.8108   7
  -1   1   7 12.4630 57.1284   5
  -1   1   7 1.58572 43.1093   4
   1  -1  -7 37.9821 55.1909   5
   1  -1  -7 88.3623 53.9706   4
  -1   1   7 39.9819 43.7321   3
  -1   1   6 5912.35 179.096   7
  -1   1   6 5858.51 164.137   4
   1  -1  -6 5619.53 174.022   5
  -1   1   6 5756.08 164.708   3
   1  -1  -6 5574.55 159.393   4
  -1   1   5 20738.0 342.952   7
  -1   1   5 20088.5 325.190   3
   1  -1  -5 20251.6 314.966   4
   1  -1  -5 20703.4 332.153   5
   1  -1  -5 20793.4 322.869   3
  -1   1   5 20686.2 322.938   4
   1  -1  -4 1650.94 77.1088   5
  -1   1   4 1769.88 83.7768   3
  -1   1   3 2242.52 82.4573   3
   1  -1  -3 2178.55 73.6724   5
   1  -1  -2 564.695 30.7969   5
   1  -1   2 88346.2 903.974   2
   1  -1   3 29552.4 392.794   4
   1  -1   3 28987.0 385.968   2
  -1   1  -3 29696.3 407.470   5
  -1   1  -4 144558. 1508.40   5
   1  -1   4 143791. 1474.90   2
   1  -1   4 144728. 1479.92   4
  -1   1  -5 4995.16 169.627   5
   1  -1   5 5164.25 157.291   4
   1  -1   5 5095.50 159.001   2
   1  -1   6 92913.8 1072.26   4
  -1   1  -6 92842.6 1114.29   5
   1  -1   6 92885.7 1117.40   7
   1  -1   6 95321.6 1081.35   2
  -1   1  -6 89823.1 1073.31   4
   1  -1   7 112.795 79.8047   7
   1  -1   7 63.9683 55.5070   2
  -1   1  -7 119.665 67.7345   5
   1  -1   7 24.7746 48.8432   4
  -1   1  -7 68.1438 74.2159   4
   1  -1   8 4181.33 182.798   2
  -1   1  -8 3886.65 178.510   4
   1  -1   8 4297.44 175.243   4
  -1   1  -8 4390.74 201.881   5
   1  -1   8 4441.93 202.473   7
   1  -1   9 5285.23 202.533   4
   1  -1   9 5201.61 213.449   2
   1  -1   9 4891.82 226.876   7
  -1   1  -9 5182.99 212.801   4
  -1   1 -10 884.717 113.305   4
  -1   1 -11 44744.1 752.616   4
  -1   1 -12 4172.25 223.211   4
  -1   1 -12 4282.13 226.435   2
   1  -1  12 3850.43 227.244   5
  -1   1 -13 10099.1 356.346   2
  -1   1 -13 10676.9 360.823   4
   1  -1  13 9865.26 369.016   5
  -1   1 -14 46.6688 94.5637   4
  -1   1 -14 10.1771 96.7974   2
  -1   1 -15 10209.5 385.995   2
  -1   1 -15 10540.6 384.790   4
  -1   1 -16 1108.23 147.048   4
  -1   1 -16 1298.61 157.520   2
  -1   1 -17-4.07001 100.602   2
  -1   1 -17 16.9461 100.694   4
  -1   1 -18-146.842 117.974   4
  -1   1 -18 21.4675 105.153   2
  -1   1 -19 90.8016 111.080   2
  -1   1 -19-24.6855 114.992   4
  -1   1 -20 252.116 137.636   2
  -1   1 -20 146.526 114.742   4
  -1   1 -21 3880.72 290.121   4
  -1   1 -21 3903.45 302.419   2
   1  -1  22 130.693 126.961   8
  -1   1 -22 400.880 164.651   2
  -1   1 -22 203.361 134.874   4
  -1   1 -23 2822.54 271.595   4
   1  -1  23 2725.33 286.513   8
   1   0 -23 352.758 142.781   4
   1   0 -22-103.430 127.247   2
   1   0 -22 237.097 128.610   4
   1   0 -21 1927.88 213.049   4
   1   0 -21 1813.63 214.727   2
   1   0 -20 229.146 130.086   2
   1   0 -20 299.499 125.560   4
   1   0 -19 5241.86 311.870   4
   1   0 -19 5532.31 330.669   2
   1   0 -18 61.3417 105.295   2
  -1   0  18 115.629 109.204   5
   1   0 -18 283.442 118.563   4
  -1   0  17 5161.65 303.048   5
   1   0 -17 5594.67 302.152   4
   1   0 -17 5415.76 306.775   2
  -1   0  16 38.1062 105.664   5
   1   0 -16 115.180 108.668   2
   1   0 -16-5.41656 95.1092   4
   1   0 -15 427.751 115.190   4
  -1   0  15 578.906 121.255   5
   1   0 -15 818.948 140.383   2
  -1   0  14 684.920 127.527   5
   1   0 -14 756.680 133.501   2
   1   0 -14 743.015 126.743   4
   1   0 -13 6461.92 277.194   4
  -1   0  13 6567.86 290.113   5
   1   0 -13 7064.60 302.015   2
   1   0 -12 154.877 91.4248   2
   1   0 -12 185.626 82.7195   4
  -1   0  12 7.09456 82.7323   5
  -1   0  12 134.891 63.4586   3
   1   0 -11 1862.11 145.098   4
  -1   0  11 1986.80 130.784   3
  -1   0  10 1091.04 114.744   7
   1   0 -10 960.780 111.252   4
  -1   0  10 1252.27 107.536   3
   1   0  -9 18411.2 421.215   5
   1   0  -9 17991.1 393.325   4
  -1   0   9 18076.5 376.528   3
  -1   0   9 18439.7 412.158   7
  -1   0   9 18819.4 391.587   4
  -1   0   8 7101.32 218.150   3
   1   0  -8 7621.89 252.265   7
   1   0  -8 7769.48 253.831   5
   1   0  -8 7633.26 236.275   4
  -1   0   8 7797.14 229.176   4
  -1   0   8 7305.55 241.054   7
   1   0  -7 62289.8 837.796   5
  -1   0   7 62384.3 783.982   3
  -1   0   7 61046.5 815.799   7
  -1   0   7 63257.9 799.198   4
   1   0  -7 62204.4 799.316   4
   1   0  -7 61308.1 822.569   7
  -1   0   6 184.799 49.1931   4
   1   0  -6 228.065 59.2288   5
  -1   0   6 257.870 54.4990   3
  -1   0   6 151.200 50.1721   7
   1   0  -6 169.461 53.0612   4
  -1   0   5 4690.40 149.242   7
   1   0  -5 4715.83 154.184   5
  -1   0   5 4495.27 144.542   4
  -1   0   5 4622.16 141.348   3
  -1   0   4 155.537 40.3169   7
   1   0  -4 120.426 40.6630   5
  -1   0   4 199.649 47.5662   3
  -1   0   4 185.296 43.6345   4
   1   0  -3 21366.7 313.200   6
  -1   0   3 20938.1 292.296   7
   1   0  -3 20658.0 302.340   5
  -1   0   3 21133.5 302.060   3
  -1   0   3 20709.2 300.890   4
  -1   0   2 37996.0 418.295   7
   1   0   3 53869.8 629.537   7
   1   0   3 54399.5 612.421   2
  -1   0  -4 163413. 1641.34   5
   1   0   4 163225. 1609.13   4
   1   0   4 162172. 1666.40   7
   1   0   4 162622. 1641.83   2
   1   0   5 44904.0 561.107   4
   1   0   5 44494.2 592.580   2
  -1   0  -5 45589.5 596.033   5
  -1   0  -5 44186.8 561.559   4
   1   0   5 45478.8 616.037   7
   1   0   6 1315.43 98.6655   7
  -1   0  -6 1295.42 92.8393   5
   1   0   6 1261.38 82.1359   4
   1   0   6 1060.46 87.0746   2
  -1   0  -6 1271.83 86.9794   4
   1   0   7 9563.36 265.536   7
  -1   0  -7 8971.29 233.842   4
  -1   0  -7 9218.91 251.665   5
   1   0   7 9450.61 229.101   4
   1   0   7 9104.53 253.391   2
   1   0   8 1028.19 99.7886   2
   1   0   8 945.664 102.706   7
  -1   0  -8 1159.45 105.491   4
  -1   0  -8 1259.12 112.102   5
   1   0   8 1093.90 90.9990   4
   1   0   9 11394.1 284.515   4
   1   0   9 11072.9 325.256   7
  -1   0  -9 11059.3 293.353   4
   1   0   9 11326.5 313.095   2
  -1   0  -9 11087.0 321.552   5
   1   0  10 29991.2 524.927   4
  -1   0 -10 28456.7 531.071   4
  -1   0 -11 484.164 97.6950   4
   1   0  12 77.6274 54.3117   3
  -1   0 -12 71.9728 78.4943   4
  -1   0 -12 10.9485 85.8792   2
  -1   0 -13 2844.88 195.057   2
  -1   0 -13 2526.17 175.648   4
   1   0  13 2641.84 139.542   3
   1   0  14 788.814 88.7833   3
  -1   0 -14 784.702 130.593   2
  -1   0 -14 973.660 130.797   4
  -1   0 -15 8740.44 334.456   4
   1   0  15 7977.28 263.013   3
  -1   0 -15 8680.28 359.643   2
  -1   0 -16 707.413 130.951   4
  -1   0 -16 673.356 139.471   2
  -1   0 -17 11.2919 97.3438   4
  -1   0 -17 31.8425 116.585   2
  -1   0 -18 2170.58 198.006   4
  -1   0 -18 2409.09 227.774   2
  -1   0 -19 970.873 156.415   4
  -1   0 -19 1091.55 174.309   2
  -1   0 -20 737.033 160.414   2
   1   0  20 659.057 164.763   8
  -1   0 -20 664.563 142.393   4
   1   0  21 4875.29 336.594   8
  -1   0 -21 4973.09 311.373   4
  -1   0 -21 5056.19 331.294   2
   1   0  22 199.118 153.701   8
  -1   0 -22 29.7262 109.778   4
  -1   0 -22 454.704 149.050   2
  -1   0 -23 1498.32 199.545   4
  -1   0 -23 1472.03 210.338   2
   1   0  23 1284.18 210.198   8
   1   0  24 74.5648 147.693   8
  -1   0 -24-67.6600 115.798   4
   1   1 -23 120.211 119.319   4
   1   1 -22 167.833 123.338   2
   1   1 -22 381.307 141.824   4
   1   1 -21 1183.03 187.995   4
   1   1 -21 1224.48 185.897   2
   1   1 -20 53.0885 122.652   2
   1   1 -20-76.7397 116.730   4
   1   1 -19 2018.65 213.681   2
   1   1 -19 2229.17 219.319   4
   1   1 -18 630.755 142.210   2
   1   1 -18 468.702 137.482   4
  -1  -1  18 257.499 131.372   5
   1   1 -17 3716.73 261.590   4
   1   1 -17 3896.93 266.914   2
  -1  -1  17 3796.01 278.502   5
  -1  -1  16 4280.40 277.482   5
   1   1 -16 4286.54 268.201   2
   1   1 -16 3692.20 249.438   4
   1   1 -15 5450.94 286.506   2
   1   1 -15 4933.87 282.458   4
  -1  -1  15 4919.13 288.803   5
  -1  -1  14 2648.53 210.951   5
   1   1 -14 2805.43 209.414   4
   1   1 -14 2672.43 207.952   2
   1   1 -13 5999.32 279.461   2
   1   1 -13 5929.88 278.799   4
  -1  -1  13 5783.08 285.144   5
  -1  -1  12 278.082 97.6954   5
   1   1 -12 330.396 99.5601   2
   1   1 -12 202.619 94.9062   4
  -1  -1  11 18852.5 471.574   5
   1   1 -11 18782.2 460.502   4
  -1  -1  10 8260.87 259.403   3
   1   1 -10 7699.05 274.526   4
  -1  -1   9 53237.4 802.658   7
   1   1  -9 52833.8 795.967   4
  -1  -1   8 6549.94 232.201   7
   1   1  -8 6446.51 242.587   5
   1   1  -8 6251.92 227.523   6
  -1  -1   8 6709.47 223.118   4
   1   1  -8 6307.48 226.759   2
   1   1  -8 6549.41 231.176   4
  -1  -1   7 14368.0 327.730   7
   1   1  -7 14160.0 334.122   6
   1   1  -7 14160.4 341.704   5
   1   1  -7 14001.7 322.493   2
  -1  -1   7 14294.2 320.506   4
   1   1  -6 32139.4 498.746   2
   1   1  -6 32249.4 530.787   5
   1   1  -6 31744.3 512.284   6
  -1  -1   6 32406.8 502.569   7
  -1  -1   6 32385.5 499.203   4
   1   1  -5 4986.04 164.556   6
  -1  -1   5 4994.23 158.129   4
  -1  -1   5 4707.47 152.718   7
   1   1  -5 4884.76 167.823   5
  -1  -1   4 16261.5 289.599   4
   1   1  -4 15922.0 292.159   6
  -1  -1   4 16270.0 279.655   7
   1   1  -4 16265.8 301.721   5
  -1  -1   3 92680.7 969.833   7
   1   1  -3 93403.0 998.549   6
  -1  -1   3 93661.6 996.919   4
   1   1  -3 93443.6 1009.75   5
   1   1  -2 10475.0 193.963   5
  -1  -1   2 10249.1 163.069   7
  -1  -1   2 10442.7 186.805   4
  -1  -1  -3 8194.75 165.018   8
   1   1   4 2136.25 95.6197   7
   1   1   4 1991.99 69.4564   4
  -1  -1  -4 2076.36 70.6657   4
   1   1   4 2059.57 93.5585   2
   1   1   5 52638.7 540.582   3
   1   1   5 55215.4 676.878   2
  -1  -1  -5 54280.6 608.823   4
   1   1   5 53882.5 608.436   4
   1   1   5 54457.7 684.097   7
  -1  -1  -5 52548.0 649.610   5
   1   1   6 31274.6 484.647   2
   1   1   6 30512.8 356.131   3
   1   1   6 30725.7 419.095   4
  -1  -1  -6 29916.0 420.788   4
  -1  -1  -6 30678.4 460.119   5
   1   1   6 31240.1 486.783   7
   1   1   7 1215.63 96.4325   2
  -1  -1  -7 1269.29 85.0328   4
   1   1   7 1265.52 61.0305   3
  -1  -1  -7 1318.48 95.9981   5
   1   1   7 1273.82 79.0724   4
   1   1   7 1313.16 103.802   7
   1   1   8 21818.8 440.910   2
  -1  -1  -8 22559.4 423.955   5
  -1  -1  -8 21879.3 386.952   4
   1   1   8 22947.6 447.978   7
   1   1   8 23222.3 381.771   4
   1   1   8 21936.3 319.117   3
  -1  -1  -9 3329.01 153.648   4
   1   1   9 3474.46 177.930   7
   1   1   9 3383.43 144.215   4
   1   1   9 3306.51 116.182   3
  -1  -1  -9 3168.78 163.809   5
   1   1  10 1544.45 87.4517   3
  -1  -1 -10 1432.38 124.861   5
   1   1  10 1340.52 99.9298   4
  -1  -1 -10 1306.65 113.325   4
   1   1  11 5964.78 211.684   4
  -1  -1 -11 6193.67 228.249   4
   1   1  11 5933.66 175.866   3
   1   1  12 19859.1 365.512   3
  -1  -1 -12 20499.0 448.044   4
  -1  -1 -13 2995.33 209.518   2
   1   1  13 2999.68 137.810   3
  -1  -1 -13 3266.09 188.557   4
  -1  -1 -14 13419.3 424.556   2
  -1  -1 -14 13660.2 390.252   4
   1   1  14 12825.4 308.566   3
  -1  -1 -15 108.105 118.345   2
  -1  -1 -15 274.290 102.785   4
   1   1  15 159.769 63.1307   3
  -1  -1 -16 6135.64 282.311   4
  -1  -1 -16 6314.11 315.709   2
   1   1  17 2349.34 212.447   8
  -1  -1 -17 2080.34 180.372   4
  -1  -1 -17 2440.79 215.097   2
  -1  -1 -18 834.147 136.646   4
  -1  -1 -18 752.291 143.918   2
   1   1  18 1044.28 162.872   8
  -1  -1 -19 253.166 106.433   4
  -1  -1 -19 584.911 148.581   2
   1   1  19 594.938 147.096   8
  -1  -1 -20 2496.41 247.206   2
  -1  -1 -20 2433.24 210.630   4
   1   1  20 2150.24 233.206   8
  -1  -1 -21 1397.79 180.702   4
  -1  -1 -21 1725.43 216.232   2
   1   1  21 1739.11 224.539   8
   1   1  22 1437.05 205.456   8
  -1  -1 -22 886.319 157.750   4
  -1  -1 -22 1165.61 193.437   2
   1   1  23 1529.70 230.157   8
  -1  -1 -23 1593.01 194.957   4
  -1  -1 -23 1898.18 231.885   2
  -1  -1 -24 60.4629 114.959   4
   1   1  24 285.056 146.405   8
   1   2 -22 738.376 176.782   4
   1   2 -22 762.047 164.071   2
   1   2 -21 194.368 118.556   2
   1   2 -21 207.664 130.730   4
   1   2 -20 2251.41 232.868   4
   1   2 -20 2364.13 224.183   2
   1   2 -19-35.7746 112.828   2
  -1  -2  19 223.156 135.337   5
   1   2 -19-85.6849 126.069   4
   1   2 -18 4051.49 275.328   2
  -1  -2  18 3813.67 289.439   5
   1   2 -18 3698.58 269.951   4
   1   2 -17 264.369 125.347   4
   1   2 -17 255.314 121.869   2
  -1  -2  17 68.6098 127.636   5
   1   2 -16 1402.74 177.112   4
  -1  -2  16 1336.62 180.501   5
   1   2 -16 1624.19 180.215   2
   1   2 -15 2368.28 204.956   2
  -1  -2  15 2032.59 200.089   5
   1   2 -15 2234.91 212.178   4
   1   2 -14 6557.84 303.364   2
  -1  -2  14 6559.30 323.476   5
   1   2 -14 6953.12 324.848   4
   1   2 -13 7137.66 316.922   4
   1   2 -13 6641.46 289.386   2
  -1  -2  13 6726.34 317.188   5
   1   2 -12 674.363 111.294   2
   1   2 -12 886.363 135.363   4
  -1  -2  12 705.405 131.887   5
  -1  -2  11 6567.09 290.048   5
   1   2 -11 6937.28 287.200   4
   1   2 -10 45.6699 82.6281   4
   1   2  -9 24789.3 521.828   4
  -1  -2   9 24854.0 509.701   7
   1   2  -8 71.5905 67.8531   6
   1   2  -8-19.9411 67.4681   2
  -1  -2   8 17.6138 76.6798   7
  -1  -2   7 15715.5 354.598   7
  -1  -2   7 16186.8 356.004   4
   1   2  -7 15710.7 340.222   2
   1   2  -7 15750.8 383.756   5
   1   2  -7 15757.0 354.443   6
  -1  -2   6 4028.86 164.496   7
   1   2  -6 4012.74 162.303   6
   1   2  -6 3997.56 156.314   2
   1   2  -6 4057.14 177.966   5
  -1  -2   6 4252.02 166.432   4
   1   2  -5 32261.6 520.287   5
   1   2  -5 32184.3 470.764   2
  -1  -2   5 32414.1 486.366   7
   1   2  -5 32098.9 491.132   6
  -1  -2   5 31723.0 498.742   4
   1   2  -4 1088.75 80.3957   6
   1   2  -4 975.981 81.0940   5
  -1  -2   4 1170.57 78.1701   7
  -1  -2   4 1210.02 81.3170   4
   1   2  -4 1094.33 74.2602   2
   1   2  -3 40081.2 518.254   6
  -1  -2   3 40875.8 532.979   4
   1   2  -3 40235.3 544.884   5
  -1  -2   2 89462.8 956.937   4
   1   2  -2 89823.6 973.315   5
   1   2  -2 88644.3 943.660   6
   1   2  -2 88787.7 985.643   1
   1   2  -1 15869.2 257.060   5
   1   2  -1 16623.4 267.661   1
  -1  -2   1 15737.6 244.052   4
  -1  -2  -1 69.3786 17.1274   4
  -1  -2  -3 10363.9 198.163   8
   1   2   3 9684.58 183.820   2
   1   2   3 10450.6 189.854   7
   1   2   4 1861.55 88.0494   7
   1   2   4 1786.19 90.3499   2
  -1  -2  -4 1756.90 48.7303   4
   1   2   4 1821.55 49.2717   4
  -1  -2  -4 1829.46 84.5785   8
   1   2   5 45.0340 45.2392   2
  -1  -2  -5 147.094 51.0340   8
   1   2   5 54.2602 25.4439   4
  -1  -2  -5 144.059 31.4554   4
   1   2   5 40.2609 43.3455   7
  -1  -2  -6 11410.9 200.042   4
   1   2   6 11447.2 158.298   3
   1   2   6 12367.9 269.504   2
   1   2   6 12019.1 269.586   7
   1   2   6 11703.6 196.829   4
  -1  -2  -7 143.140 44.0490   5
   1   2   7 183.621 38.4087   4
  -1  -2  -7 212.889 44.3864   4
   1   2   7 203.631 54.0761   2
   1   2   7 150.144 56.0864   7
   1   2   7 196.030 27.9980   3
   1   2   8 9192.67 203.420   4
   1   2   8 9085.40 165.770   3
  -1  -2  -8 9035.55 242.529   5
   1   2   8 8960.73 267.585   7
  -1  -2  -8 8816.81 211.039   4
   1   2   8 9051.24 252.359   8
   1   2   9 8977.94 216.111   4
  -1  -2  -9 8395.22 221.798   4
   1   2   9 8936.57 287.128   7
  -1  -2  -9 8811.70 257.761   5
   1   2   9 8985.10 268.252   8
   1   2   9 8938.70 177.858   3
  -1  -2 -10 18458.6 406.620   5
   1   2  10 18449.1 414.244   8
   1   2  10 18911.0 299.601   3
   1   2  10 18846.1 350.344   4
  -1  -2 -10 17917.1 362.946   4
   1   2  11 3097.61 142.884   4
   1   2  11 2977.20 116.045   3
  -1  -2 -11 2862.04 147.952   4
   1   2  12 943.303 73.0516   3
  -1  -2 -12 939.259 102.845   4
   1   2  12 927.453 89.0267   4
   1   2  13 153.101 46.7824   3
  -1  -2 -13 176.590 75.0257   4
  -1  -2 -13 276.370 107.484   7
  -1  -2 -13 117.274 86.8649   2
  -1  -2 -14 20619.2 556.948   7
  -1  -2 -14 19934.6 465.399   4
   1   2  14 19691.5 378.677   3
  -1  -2 -14 21353.2 540.079   2
   1   2  14 20153.6 511.802   8
  -1  -2 -15 223.088 117.610   2
   1   2  15 53.7930 50.7775   3
  -1  -2 -15 1.40564 80.0322   4
   1   2  15 108.555 110.595   8
  -1  -2 -16 755.975 145.308   2
   1   2  16 764.730 138.652   8
  -1  -2 -16 504.670 104.733   4
  -1  -2 -17 1499.52 185.345   2
   1   2  17 1264.83 167.687   8
  -1  -2 -17 1295.54 149.497   4
  -1  -2 -18 2173.10 184.739   4
  -1  -2 -18 1797.13 199.052   2
   1   2  18 2281.50 216.286   8
  -1  -2 -19 2671.52 205.923   4
  -1  -2 -19 2840.83 246.564   2
   1   2  19 2747.36 242.764   8
  -1  -2 -20-95.3830 112.074   4
  -1  -2 -20-129.759 129.345   2
   1   2  20 152.832 129.829   8
   1   2  21 894.348 169.096   8
  -1  -2 -21 1003.59 151.561   4
  -1  -2 -21 1018.25 179.546   2
  -1  -2 -22 3867.99 300.752   2
   1   2  22 3432.62 285.598   8
  -1  -2 -22 3914.53 268.591   4
   1   2  23 142.480 130.106   8
  -1  -2 -23-28.8848 107.095   4
  -1  -2 -23 146.243 146.035   2
   1   3 -22 662.980 163.488   2
   1   3 -21 771.097 170.650   4
   1   3 -21 749.810 161.900   2
  -1  -3  20 2316.55 258.627   5
   1   3 -20 2550.70 255.038   4
   1   3 -20 2576.17 238.693   2
   1   3 -19 637.091 165.760   4
  -1  -3  19 474.463 151.315   5
   1   3 -19 574.059 135.638   2
   1   3 -18 3823.38 269.507   2
   1   3 -18 4245.17 299.651   4
  -1  -3  18 3826.21 294.541   5
   1   3 -17 755.304 166.243   4
   1   3 -17 625.961 131.970   2
  -1  -3  17 566.583 153.584   5
   1   3 -16 223.947 123.213   4
   1   3 -16 99.5133 102.629   2
  -1  -3  16-129.744 130.639   5
  -1  -3  15 812.807 155.030   5
   1   3 -15 980.119 145.553   2
   1   3 -15 811.601 159.058   4
  -1  -3  14 11278.7 434.272   5
   1   3 -14 11818.1 400.510   2
   1   3 -14 11763.9 429.460   4
   1   3 -13 8185.48 351.118   4
  -1  -3  13 7709.74 348.925   5
   1   3 -13 7628.46 309.433   2
   1   3 -12 4768.02 264.572   4
  -1  -3  12 4459.20 258.959   5
   1   3 -12 4334.20 226.713   2
  -1  -3  11 4370.78 246.870   5
   1   3 -11 4491.76 219.615   2
   1   3 -11 4455.61 243.066   4
  -1  -3  10 438.103 106.751   5
   1   3 -10 413.848 99.8559   4
   1   3  -9 4.66360 85.5880   4
  -1  -3   9-26.8078 59.0154   7
   1   3  -8 13939.6 351.015   6
  -1  -3   8 13281.7 352.552   7
   1   3  -8 13600.5 329.557   2
   1   3  -7 8868.21 261.115   6
   1   3  -7 8591.24 243.256   2
  -1  -3   7 8619.87 263.732   7
   1   3  -6 9994.63 246.637   2
   1   3  -6 10194.1 296.699   5
   1   3  -6 10453.4 270.396   6
  -1  -3   6 10473.7 283.523   4
  -1  -3   6 10194.9 275.440   7
   1   3  -5 6156.77 190.870   6
   1   3  -5 5593.43 168.273   2
   1   3  -5 5930.27 211.567   5
  -1  -3   5 5970.23 199.791   4
  -1  -3   4 3442.93 142.392   4
   1   3  -4 3369.51 147.272   5
   1   3  -4 3264.60 115.417   2
   1   3  -4 3502.40 134.345   6
   1   3  -3 6804.71 193.643   5
   1   3  -3 6611.15 145.238   2
   1   3  -3 7031.25 215.848   1
  -1  -3   3 6448.99 170.827   6
  -1  -3   3 6731.01 188.832   4
   1   3  -3 6630.73 169.221   6
   1   3  -2 7997.52 139.023   2
   1   3  -2 8476.83 220.573   1
   1   3  -2 8185.64 201.202   5
  -1  -3   2 8025.63 180.111   6
  -1  -3   2 8281.71 196.031   4
   1   3  -1 26628.0 406.847   1
   1   3  -1 25803.0 384.288   5
  -1  -3   1 26325.6 374.821   4
  -1  -3   0 173767. 1698.19   4
  -1  -3   0 174405. 1750.52   8
  -1  -3  -1 26718.1 383.117   8
  -1  -3  -1 26952.1 326.889   4
   1   3   2 2220.32 68.7221   2
  -1  -3  -2 2411.33 68.5202   2
  -1  -3  -2 2255.44 55.4763   4
  -1  -3  -2 2269.01 93.9483   8
  -1  -3  -3 81085.2 880.393   8
   1   3   3 78806.2 842.404   2
   1   3   4 3508.85 123.550   2
  -1  -3  -4 3436.29 122.586   8
  -1  -3  -4 3494.63 82.4983   3
   1   3   5 91545.8 1007.61   2
  -1  -3  -5 88503.1 872.266   3
  -1  -3  -5 89018.2 987.966   8
   1   3   6-14.2810 19.9078   4
   1   3   6 27.4886 18.6607   3
  -1  -3  -6 14.3517 40.3260   8
   1   3   6-45.3199 47.5835   7
  -1  -3  -6 12.6731 22.9581   4
  -1  -3  -6-64.7535 25.7512   3
  -1  -3  -7 845.232 73.7451   8
   1   3   7 694.620 76.7417   7
  -1  -3  -7 808.967 54.8442   4
   1   3   7 649.565 37.1911   3
   1   3   7 715.862 46.0131   4
  -1  -3  -7 731.188 40.8154   3
   1   3   7 489.558 67.7230   8
  -1  -3  -8 28041.9 340.475   3
   1   3   8 27766.1 372.286   4
   1   3   8 26282.5 334.296   3
  -1  -3  -8 27632.7 446.355   5
   1   3   8 28597.8 503.417   7
   1   3   8 27627.2 468.089   8
  -1  -3  -8 26680.8 382.979   4
   1   3   9 775.549 96.3338   7
  -1  -3  -9 842.613 88.2431   5
   1   3   9 836.852 66.0608   4
   1   3   9 814.770 52.7942   3
  -1  -3  -9 860.345 78.4288   4
   1   3   9 700.371 90.9735   8
  -1  -3 -10 7831.08 248.157   5
   1   3  10 7917.11 167.308   3
   1   3  10 8073.36 199.446   4
   1   3  10 7832.85 257.420   8
  -1  -3 -10 7596.36 209.320   4
   1   3  11 277.908 84.0572   8
  -1  -3 -11 316.910 70.4253   4
  -1  -3 -11 255.776 73.1757   5
   1   3  11 239.897 51.2277   4
   1   3  11 244.571 40.8872   3
   1   3  12 751.469 61.7110   3
  -1  -3 -12 712.326 86.8823   4
   1   3  12 734.264 75.7947   4
   1   3  13 8194.91 205.536   3
   1   3  13 8411.41 245.763   4
  -1  -3 -13 8184.34 260.677   4
  -1  -3 -14 6168.43 312.973   7
  -1  -3 -14 6684.29 304.453   2
   1   3  14 5827.52 181.127   3
  -1  -3 -14 6163.25 237.289   4
  -1  -3 -15 19195.5 554.609   7
  -1  -3 -15 19305.7 448.311   4
   1   3  15 18787.4 363.744   3
  -1  -3 -15 20098.8 543.852   2
   1   3  15 19042.3 510.134   8
  -1  -3 -16 2956.42 188.717   4
  -1  -3 -16 3198.47 252.902   7
  -1  -3 -16 2982.98 235.522   2
   1   3  16 3108.51 220.981   8
   1   3  16 2646.90 133.280   3
  -1  -3 -17 15625.4 516.381   2
  -1  -3 -17 15353.3 532.729   7
   1   3  17 14414.1 476.265   8
  -1  -3 -17 15602.2 433.145   4
   1   3  18 9089.46 389.846   8
  -1  -3 -18 9917.25 423.643   2
  -1  -3 -18 8961.75 336.795   4
  -1  -3 -19 2911.95 251.250   2
   1   3  19 3042.74 245.761   8
  -1  -3 -19 3053.58 214.668   4
  -1  -3 -20 1246.33 184.714   2
   1   3  20 1123.35 175.360   8
  -1  -3 -20 961.149 136.826   4
   1   3  21 621.642 150.674   8
  -1  -3 -21 939.108 180.726   2
  -1  -3 -21 681.005 131.161   4
  -1  -3 -22 2144.62 246.864   2
   1   3  22 1657.97 213.737   8
  -1  -3 -22 2177.98 196.926   4
  -1  -3 -23-39.2307 136.509   2
  -1  -3 -23-24.8170 102.654   4
   1   3  23 5.04066 127.425   8
   1   4 -21 556.966 142.764   2
   1   4 -20 1397.14 210.144   4
   1   4 -20 1466.59 189.373   2
   1   4 -19 1110.09 194.261   4
  -1  -4  19 827.184 184.396   5
   1   4 -19 918.714 165.451   2
   1   4 -18 2393.27 248.242   4
   1   4 -18 2532.89 225.374   2
  -1  -4  18 2400.51 251.854   5
  -1  -4  17 961.761 172.026   5
   1   4 -17 1230.10 192.438   4
   1   4 -17 1439.35 178.068   2
   1   4 -16 2454.90 208.059   2
   1   4 -16 2589.24 235.218   4
  -1  -4  16 2257.51 231.573   5
   1   4 -15 153.620 120.922   4
  -1  -4  15 127.376 122.509   5
   1   4 -15 115.629 98.2026   2
   1   4 -14 3646.62 226.382   2
   1   4 -14 3577.90 255.872   4
  -1  -4  14 3206.42 259.551   5
  -1  -4  13 9.84264 119.368   5
   1   4 -13 74.0561 101.936   4
   1   4 -13 42.7779 84.7881   2
   1   4 -12 10222.5 344.779   2
   1   4 -12 10887.7 400.019   4
  -1  -4  12 10703.2 414.490   5
  -1  -4  11-102.952 117.452   5
   1   4 -11 14.8410 93.4077   4
   1   4 -11 23.0100 75.5921   2
  -1  -4  10 7137.40 312.462   5
   1   4 -10 7024.53 304.600   4
   1   4  -9 104.296 87.5029   4
  -1  -4   8 1217.88 118.155   7
   1   4  -8 1273.15 108.598   2
   1   4  -7 967.589 90.0138   2
  -1  -4   7 1138.29 109.016   7
   1   4  -7 920.072 98.9823   6
   1   4  -6 5125.75 170.188   2
   1   4  -6 5593.62 205.513   6
  -1  -4   5 12715.0 316.029   4
   1   4  -5 11835.0 284.046   6
   1   4  -5 13947.4 373.230   1
   1   4  -5 12570.3 329.619   5
   1   4  -5 12283.9 253.506   2
  -1  -4   4 883.742 88.6152   4
   1   4  -4 969.240 91.5355   6
   1   4  -4 790.236 65.5328   2
   1   4  -4 945.967 93.2482   5
   1   4  -4 1326.95 145.821   1
  -1  -4   3 11.3579 46.5527   4
   1   4  -3 126.701 96.0531   1
   1   4  -3 81.3986 49.6121   5
   1   4  -3 10.9299 32.0185   2
  -1  -4   3 108.232 58.1069   6
   1   4  -2 212.378 68.6243   1
   1   4  -2 188.509 52.2349   5
  -1  -4   2 287.814 56.9000   6
  -1  -4   2 252.551 55.2865   4
   1   4  -2 222.129 28.9858   2
   1   4  -1 19474.8 337.736   5
   1   4  -1 18902.2 367.836   1
  -1  -4   1 19402.6 329.442   4
  -1  -4   0 82500.4 960.463   8
  -1  -4   0 82228.6 905.497   4
  -1  -4  -1 24677.7 388.454   8
  -1  -4  -1 23872.2 333.351   4
   1   4   2 6880.36 133.991   4
  -1  -4  -2 7145.02 184.945   8
  -1  -4  -2 7112.94 136.905   4
  -1  -4  -2 7108.75 122.101   2
  -1  -4  -3 207929. 1966.36   4
   1   4   3 209684. 1963.53   4
  -1  -4  -3 214680. 2030.39   2
  -1  -4  -4 11192.8 225.565   2
  -1  -4  -4 11557.4 239.514   8
  -1  -4  -5 3639.20 137.090   2
  -1  -4  -5 3839.03 134.630   8
  -1  -4  -5 3958.94 101.370   3
   1   4   6 3225.30 132.109   8
  -1  -4  -6 3036.67 119.572   8
  -1  -4  -6 3275.42 90.0769   3
   1   4   7 26942.1 445.871   8
   1   4   7 26815.5 336.877   3
  -1  -4  -7 25853.5 313.825   4
  -1  -4  -7 26829.4 335.317   3
  -1  -4  -7 27550.2 431.307   8
   1   4   8 807.888 49.1662   3
  -1  -4  -8 992.930 59.8791   4
   1   4   8 766.316 88.1317   8
   1   4   8 897.595 50.7526   4
  -1  -4  -8 839.774 51.2085   3
  -1  -4  -8 893.384 85.4776   8
   1   4   9 1382.94 111.288   8
   1   4   9 1499.06 119.961   7
   1   4   9 1571.65 73.3310   4
   1   4   9 1508.82 65.8379   3
  -1  -4  -9 1480.18 103.026   5
  -1  -4  -9 1622.09 82.8726   4
  -1  -4  -9 1554.95 71.7495   3
  -1  -4 -10 38.0988 40.2143   3
  -1  -4 -10 14.2839 56.6276   5
   1   4  10-6.50931 30.7582   3
   1   4  10-89.5967 77.5024   8
   1   4  10-2.88774 34.4316   4
  -1  -4 -10-1.31591 44.2579   4
  -1  -4 -11 903.121 96.6659   5
  -1  -4 -11 962.694 81.0626   4
   1   4  11 890.732 69.5312   4
   1   4  11 894.955 59.7499   3
   1   4  11 1002.69 103.846   8
   1   4  12 44.0117 30.5167   3
  -1  -4 -12 135.866 59.4498   4
   1   4  12 73.8988 40.1835   4
  -1  -4 -13 13304.2 318.694   4
   1   4  13 13874.7 305.732   4
   1   4  13 13303.3 257.935   3
  -1  -4 -14-45.7052 94.2537   2
   1   4  14 24.2010 36.7931   3
  -1  -4 -14 11.8128 61.0973   4
  -1  -4 -14-75.2086 107.536   7
   1   4  14 35.4912 50.9764   4
  -1  -4 -15 3136.13 223.757   2
  -1  -4 -15 3011.73 164.452   4
   1   4  15 3114.92 157.958   4
   1   4  15 3047.00 202.075   8
  -1  -4 -15 3124.97 238.928   7
   1   4  15 3237.91 131.806   3
  -1  -4 -16-1.04971 114.083   2
   1   4  16 106.518 106.087   8
  -1  -4 -16 38.7609 121.611   7
   1   4  16 83.1686 47.9044   3
  -1  -4 -16 35.4717 75.7968   4
  -1  -4 -17 40423.0 713.819   4
  -1  -4 -17 39722.2 887.595   7
   1   4  17 38520.8 806.253   8
  -1  -4 -17 39826.6 862.128   2
  -1  -4 -18 261.152 161.892   7
   1   4  18 261.199 125.456   8
  -1  -4 -18 197.887 131.977   2
  -1  -4 -18 69.7841 80.5296   4
  -1  -4 -19 736.334 113.558   4
  -1  -4 -19 793.352 153.995   2
   1   4  19 856.551 145.934   8
  -1  -4 -19 947.163 189.231   7
  -1  -4 -20 32.7512 133.809   2
  -1  -4 -20 162.903 84.6601   4
   1   4  20 178.995 110.876   8
   1   4  21 37.9546 105.683   8
  -1  -4 -21 107.346 123.861   2
  -1  -4 -21 82.7779 84.4864   4
  -1  -4 -22 813.763 130.854   4
  -1  -4 -22 932.415 175.854   2
   1   4  22 779.989 159.392   8
  -1  -4 -23 450.714 163.348   2
   1   4  23 152.928 119.706   8
   1   5 -19 676.734 143.296   2
  -1  -5  19 586.529 170.166   5
   1   5 -19 587.574 165.847   4
   1   5 -18 1830.21 196.374   2
  -1  -5  18 1812.82 238.952   5
   1   5 -18 1984.61 235.464   4
  -1  -5  17 1632.71 225.852   5
   1   5 -17 1677.84 178.230   2
   1   5 -17 1943.24 222.697   4
   1   5 -16 787.747 158.736   4
  -1  -5  16 442.044 146.657   5
   1   5 -16 933.863 146.404   2
   1   5 -15 2410.31 196.830   2
   1   5 -15 2038.91 229.976   4
  -1  -5  15 2282.56 238.235   5
   1   5 -14 1068.94 137.885   2
  -1  -5  14 1093.56 177.498   5
   1   5 -14 827.480 162.980   4
   1   5 -13 1007.98 129.435   2
  -1  -5  13 701.711 145.082   5
   1   5 -12 5509.42 250.570   2
  -1  -5  12 5587.16 310.786   5
   1   5 -12 5427.07 303.007   4
   1   5 -11 1129.08 155.943   4
   1   5 -11 1034.03 118.155   2
  -1  -5  11 1183.21 165.210   5
   1   5 -10 3742.56 240.432   4
  -1  -5  10 3516.49 240.590   5
  -1  -5   9-87.4560 117.818   5
   1   5  -9 59.6513 88.6228   4
   1   5  -9 272.231 143.948   1
   1   5  -8 5715.05 202.860   2
   1   5  -8 5918.93 294.593   1
   1   5  -7-4.21615 59.8202   6
   1   5  -7 123.063 53.5118   2
   1   5  -7 149.229 108.969   1
   1   5  -6 32624.9 543.498   6
   1   5  -6 33935.5 665.476   1
   1   5  -6 32156.0 489.731   2
   1   5  -5 849.381 153.517   1
   1   5  -5 439.532 61.0613   2
   1   5  -5 501.156 79.9574   6
  -1  -5   4 1490.40 119.176   4
   1   5  -4 1764.28 172.461   1
   1   5  -4 1427.64 78.4913   2
   1   5  -4 1548.75 123.693   5
  -1  -5   3 577.556 77.5696   6
   1   5  -3 598.980 87.6046   5
   1   5  -3 543.038 46.7570   2
  -1  -5   3 562.348 77.5567   4
   1   5  -3 602.374 118.586   1
   1   5  -2 13641.2 191.196   2
  -1  -5   2 14809.9 315.214   4
   1   5  -2 14229.9 313.302   5
   1   5  -2 14362.2 352.908   1
  -1  -5   2 13908.9 263.615   6
  -1  -5   1 22.9931 45.3852   4
   1   5  -1-23.4529 48.2382   5
   1   5  -1 7.26309 74.4678   1
  -1  -5   0 18479.5 325.535   4
  -1  -5   0 18101.2 334.872   5
  -1  -5   0 18475.6 361.324   8
  -1  -5  -1 74569.1 915.695   8
  -1  -5  -1 74868.7 863.438   5
  -1  -5  -1 74172.0 837.822   4
   1   5   1 73776.3 840.689   4
  -1  -5  -2 18341.9 282.301   4
  -1  -5  -2 18208.2 233.569   2
   1   5   2 18345.9 278.724   4
  -1  -5  -2 18769.4 347.473   8
   1   5   3 12152.7 189.138   4
  -1  -5  -3 12326.5 265.028   8
  -1  -5  -3 12028.4 203.971   2
  -1  -5  -3 11936.3 193.346   4
  -1  -5  -4 4972.87 142.056   2
  -1  -5  -4 4636.37 93.0778   4
  -1  -5  -4 5184.13 161.570   8
   1   5   5 13167.1 277.817   8
  -1  -5  -5 12781.5 263.946   2
  -1  -5  -5 13196.7 275.603   8
  -1  -5  -5 12485.0 227.941   3
   1   5   6 13376.2 286.313   8
  -1  -5  -6 13029.4 279.543   8
  -1  -5  -6 13028.2 288.126   2
  -1  -5  -6 13093.2 225.853   3
  -1  -5  -7 10228.4 270.591   2
  -1  -5  -7 10336.1 192.124   3
   1   5   7 10379.2 256.150   8
  -1  -5  -7 9797.02 245.703   8
  -1  -5  -8 13738.8 198.176   4
  -1  -5  -8 14796.0 241.914   3
  -1  -5  -8 15584.6 359.713   2
   1   5   8 15309.1 326.892   8
  -1  -5  -8 15015.7 315.674   8
   1   5   8 15254.4 247.432   3
   1   5   9 45439.7 668.425   8
  -1  -5  -9 44118.6 638.714   8
  -1  -5  -9 43190.5 532.297   3
   1   5   9 44917.6 534.971   3
  -1  -5  -9 44124.9 509.095   4
  -1  -5 -10 15905.3 263.077   4
   1   5  10 15903.3 365.010   8
  -1  -5 -10 15921.1 265.454   3
   1   5  10 15493.5 257.659   3
   1   5  11 139.416 72.5869   8
  -1  -5 -11 55.4552 55.0744   5
  -1  -5 -11 36.5491 37.3501   3
   1   5  11-7.29118 31.9625   3
  -1  -5 -11 39.2639 43.2379   4
  -1  -5 -12 242.478 55.4470   4
   1   5  12 131.810 35.8461   3
   1   5  12 34.0202 72.9303   8
  -1  -5 -12 156.964 44.7536   3
  -1  -5 -12-9.42414 58.3163   5
   1   5  13 3811.88 125.219   3
   1   5  13 4034.97 150.474   4
  -1  -5 -13 3966.61 157.303   4
  -1  -5 -13 3938.65 229.368   2
  -1  -5 -14 5565.78 196.827   4
   1   5  14 5656.13 161.416   3
  -1  -5 -14 5416.03 276.096   2
   1   5  14 5502.58 186.077   4
  -1  -5 -14 5760.55 286.562   7
   1   5  15 1362.50 85.3037   3
  -1  -5 -15 1388.23 172.981   7
  -1  -5 -15 1270.07 108.588   4
   1   5  15 1102.55 91.9732   4
  -1  -5 -15 1076.95 144.910   2
   1   5  16 574.952 64.3525   3
  -1  -5 -16 343.261 118.856   2
   1   5  16 377.053 95.5217   8
   1   5  16 431.841 69.9075   4
  -1  -5 -16 610.963 143.147   7
  -1  -5 -16 618.144 97.0176   4
  -1  -5 -17 25700.5 688.818   7
   1   5  17 24096.1 605.665   8
  -1  -5 -17 25953.6 666.906   2
  -1  -5 -17 25147.5 516.935   4
  -1  -5 -18 212.350 87.2295   4
  -1  -5 -18 521.875 153.271   7
  -1  -5 -18 376.378 134.867   2
   1   5  18 157.568 100.314   8
  -1  -5 -19 3553.93 288.796   7
  -1  -5 -19 2985.61 188.057   4
   1   5  19 2988.02 230.806   8
  -1  -5 -19 2819.21 255.422   2
  -1  -5 -20 198.042 127.885   2
  -1  -5 -20 185.474 78.5488   4
   1   5  20 77.1497 107.493   8
  -1  -5 -20 218.005 144.005   7
  -1  -5 -21 14.5530 86.2968   4
  -1  -5 -21 132.009 149.292   7
   1   5  21-169.352 136.549   8
  -1  -5 -21 36.8675 130.083   2
   1   5  22-196.576 127.901   8
  -1  -5 -22 205.820 143.693   2
  -1  -5 -23 1561.55 220.191   2
  -1  -6  18 643.223 170.028   5
   1   6 -18 589.762 167.481   4
   1   6 -17 2374.81 247.017   4
  -1  -6  17 2083.24 246.664   5
   1   6 -17 2340.32 205.297   2
  -1  -6  16 1500.79 216.811   5
   1   6 -16 1553.54 169.105   2
   1   6 -16 1476.46 206.322   4
   1   6 -15 6705.96 383.661   4
   1   6 -15 6595.26 308.707   2
   1   6 -15 7272.61 446.497   1
  -1  -6  15 6465.42 386.765   5
   1   6 -14 105.767 83.7408   2
   1   6 -14 243.559 182.812   1
   1   6 -14 85.3148 115.469   4
  -1  -6  14 49.2663 134.852   5
  -1  -6  13 728.104 161.135   5
   1   6 -13 661.747 113.847   2
   1   6 -13 627.543 143.295   4
   1   6 -13 957.256 204.654   1
  -1  -6  12 2696.99 237.547   5
   1   6 -12 2945.57 186.965   2
   1   6 -12 2890.02 246.109   4
   1   6 -12 3415.90 282.761   1
  -1  -6  11 557.638 138.735   5
   1   6 -11 688.936 103.246   2
   1   6 -11 807.441 181.074   1
   1   6 -11 611.123 137.892   4
  -1  -6  10 8987.54 389.258   5
   1   6 -10 9171.97 369.806   4
   1   6 -10 9230.64 408.561   1
  -1  -6   9 3498.29 239.678   5
   1   6  -9 3413.84 249.965   1
   1   6  -9 3137.74 215.990   4
   1   6  -8 900.245 89.2760   2
  -1  -6   8 1057.29 147.534   5
   1   6  -8 1030.61 133.738   4
   1   6  -8 1278.39 173.815   1
   1   6  -7 3164.75 168.394   6
  -1  -6   7 3375.53 217.733   5
   1   6  -7 3362.45 146.644   2
   1   6  -7 3520.28 245.730   1
   1   6  -6 30711.6 671.277   1
   1   6  -6 30591.8 469.202   2
   1   6  -5 1916.49 177.140   1
   1   6  -5 1690.49 91.1472   2
   1   6  -4 15033.4 419.212   1
   1   6  -4 15266.4 257.416   2
   1   6  -3 23768.9 519.553   1
  -1  -6   3 23690.6 389.020   6
   1   6  -3 23280.4 464.931   5
   1   6  -3 23120.7 310.022   2
  -1  -6   3 24042.1 465.795   4
  -1  -6   2 3924.08 170.710   4
   1   6  -2 3583.19 81.8921   2
  -1  -6   2 4268.99 192.374   5
   1   6  -2 3999.82 175.034   5
  -1  -6   2 4085.88 149.371   6
   1   6  -2 3914.39 203.254   1
   1   6  -1 2003.93 147.870   1
  -1  -6   1 2372.32 128.458   4
   1   6  -1 2321.75 128.066   5
  -1  -6   1 2350.01 135.741   5
  -1  -6   0 1323.87 102.367   5
  -1  -6   0 1321.11 93.4631   4
   1   6   0 1143.94 89.6632   4
  -1  -6   0 1284.23 110.187   8
  -1  -6  -1 2337.51 129.891   8
  -1  -6  -1 2323.83 109.250   4
  -1  -6  -1 2327.60 118.874   5
   1   6   1 2238.57 109.617   4
  -1  -6  -2 11526.2 283.339   8
  -1  -6  -2 11583.8 248.939   5
  -1  -6  -2 11388.0 229.718   4
   1   6   2 11549.1 227.888   4
  -1  -6  -2 10932.5 165.448   2
  -1  -6  -3 6923.25 145.643   2
  -1  -6  -3 6697.38 156.023   4
  -1  -6  -3 6998.42 209.845   8
   1   6   3 6929.52 153.173   4
  -1  -6  -4 9010.03 167.504   4
   1   6   4 9373.14 241.963   8
  -1  -6  -4 8946.68 194.930   2
  -1  -6  -4 9067.78 238.723   8
  -1  -6  -5 4660.46 151.103   2
  -1  -6  -5 4267.72 160.480   8
   1   6   5 4575.30 172.774   8
  -1  -6  -5 4130.20 92.7486   4
  -1  -6  -5 4692.60 146.361   3
  -1  -6  -6 157.802 66.5104   2
  -1  -6  -6 178.127 58.2746   8
   1   6   6 146.018 61.7192   8
  -1  -6  -6 85.9183 44.0103   3
  -1  -6  -7 6252.46 200.762   8
   1   6   7 6279.24 205.144   8
  -1  -6  -7 6250.60 163.111   3
  -1  -6  -7 6295.12 214.309   2
  -1  -6  -8 52408.6 638.435   3
  -1  -6  -8 53303.4 770.706   2
   1   6   8 53226.4 742.054   8
  -1  -6  -8 52621.9 731.215   8
  -1  -6  -9 5309.98 223.755   2
   1   6   9 4960.61 190.324   8
  -1  -6  -9 4914.74 139.798   3
  -1  -6  -9 4590.63 174.667   8
  -1  -6 -10 17545.5 255.147   4
  -1  -6 -10 18163.4 299.729   3
   1   6  10 18001.4 391.984   8
  -1  -6 -10 18854.5 445.803   2
   1   6  10 18352.3 304.149   3
  -1  -6 -10 18325.6 378.535   8
   1   6  11 21354.3 451.885   8
  -1  -6 -11 20783.6 338.307   3
   1   6  11 21313.9 336.928   3
  -1  -6 -11 20952.5 420.592   8
  -1  -6 -11 21217.2 313.507   4
  -1  -6 -11 22161.9 501.948   2
  -1  -6 -12 4255.80 227.776   2
  -1  -6 -12 4530.69 138.878   4
  -1  -6 -12 4214.14 136.530   3
   1   6  12 4304.57 203.358   8
  -1  -6 -12 4105.13 179.573   5
   1   6  12 4436.07 137.348   3
  -1  -6 -13 9180.48 341.136   2
  -1  -6 -13 8700.79 212.953   4
  -1  -6 -13 8997.50 206.465   3
   1   6  13 8582.85 200.547   3
   1   6  14 287.827 46.5714   3
  -1  -6 -14 246.802 102.806   2
  -1  -6 -14 252.447 55.9183   4
  -1  -6 -14 298.633 101.502   7
   1   6  15 1301.50 82.1232   3
  -1  -6 -15 1396.95 170.103   2
  -1  -6 -15 1221.40 151.072   7
  -1  -6 -15 1352.18 103.349   4
   1   6  16 268.586 91.1195   8
   1   6  16-17.8368 39.0972   3
  -1  -6 -16 104.333 61.4522   4
  -1  -6 -16 103.093 113.678   2
  -1  -6 -16-147.883 127.390   7
  -1  -6 -17 4587.23 197.497   4
  -1  -6 -17 4864.97 303.033   7
  -1  -6 -17 4490.30 281.817   2
   1   6  17 4411.69 252.970   8
  -1  -6 -18-27.3445 116.056   2
   1   6  18 6.68362 90.5699   8
  -1  -6 -18 213.900 128.984   7
  -1  -6 -18 25.1044 65.7251   4
   1   6  19 4290.09 271.173   8
  -1  -6 -19 4453.23 322.140   7
  -1  -6 -19 4403.46 300.975   2
  -1  -6 -19 4280.19 208.402   4
  -1  -6 -20 745.587 110.722   4
  -1  -6 -20 631.559 171.843   7
  -1  -6 -20 671.294 162.256   2
   1   6  20 458.339 125.989   8
   1   6  21 1130.40 172.279   8
  -1  -6 -21 1320.84 194.342   2
  -1  -6 -21 1416.65 230.850   7
  -1  -6 -22 1323.79 236.986   7
  -1  -6 -22 1181.00 196.999   2
   1   6  22 719.867 148.491   8
  -1  -6 -23 993.470 191.170   2
  -1  -7  17 133.879 134.917   5
   1   7 -17 414.808 153.874   4
  -1  -7  16 39.8466 139.998   5
   1   7 -16 220.149 139.152   4
   1   7 -15 1078.10 144.913   2
   1   7 -15 1038.38 181.428   4
  -1  -7  15 1357.01 216.180   5
   1   7 -14 209.487 93.2540   2
  -1  -7  14 95.6823 131.971   5
   1   7 -14 325.214 131.232   4
  -1  -7  13 623.773 168.550   5
   1   7 -13 898.411 125.395   2
   1   7 -13 1202.46 213.227   1
   1   7 -13 968.299 163.957   4
   1   7 -12 1155.98 223.468   1
   1   7 -12 1042.66 120.779   2
   1   7 -12 916.712 162.576   4
  -1  -7  12 1190.04 186.474   5
  -1  -7  11 5947.45 345.184   5
   1   7 -11 6737.46 381.908   1
   1   7 -11 6230.84 328.196   4
   1   7 -11 6313.05 251.739   2
   1   7 -10 147.517 104.921   4
   1   7 -10 151.887 129.451   1
  -1  -7  10 128.805 130.976   5
   1   7  -9 1735.25 185.169   4
  -1  -7   9 1497.17 183.717   5
   1   7  -9 1721.01 202.505   1
   1   7  -8-158.652 122.962   1
   1   7  -8-42.4914 96.5373   4
  -1  -7   8 25.3412 102.079   5
   1   7  -8-32.5971 55.2782   2
  -1  -7   7 3552.56 237.088   5
   1   7  -7 3640.56 152.473   2
   1   7  -7 3630.72 228.089   4
   1   7  -7 3743.13 256.225   1
  -1  -7   6 760.835 128.842   5
   1   7  -6 810.348 73.1915   2
   1   7  -6 896.684 155.366   1
   1   7  -5 5974.07 161.637   2
  -1  -7   5 5792.59 261.874   5
   1   7  -5 6159.98 296.989   1
   1   7  -4-6.39090 33.7805   2
  -1  -7   4 65.1619 85.8621   5
   1   7  -4-45.6477 103.856   1
  -1  -7   3 112.882 60.5809   6
   1   7  -3 162.996 30.9404   2
  -1  -7   3 256.090 94.7497   5
   1   7  -3 55.4336 106.092   1
  -1  -7   2 1257.37 130.223   5
  -1  -7   2 1161.13 108.421   4
   1   7  -2 812.635 118.235   1
   1   7  -2 1144.79 104.197   5
  -1  -7   2 1076.76 89.4478   6
  -1  -7   1 13121.2 329.013   5
  -1  -7   1 12958.3 320.552   4
  -1  -7   1 12702.6 255.210   6
   1   7  -1 12956.7 322.741   4
   1   7  -1 12448.7 316.718   5
  -1  -7   0 20263.0 395.228   4
  -1  -7   0 20738.9 440.800   8
  -1  -7   0 20522.7 407.441   5
   1   7   0 19953.7 391.460   4
  -1  -7  -1 5109.16 176.985   4
   1   7   1 4988.80 175.437   4
  -1  -7  -1 5475.72 193.646   5
  -1  -7  -1 5034.42 209.640   8
  -1  -7  -2 10337.4 252.651   5
  -1  -7  -2 10704.0 241.686   4
  -1  -7  -2 10684.2 288.204   8
   1   7   2 10579.8 236.754   4
  -1  -7  -2 9437.08 152.058   2
   1   7   3 168.488 46.3609   4
  -1  -7  -3 78.4510 40.1715   4
  -1  -7  -3 12.0557 60.1333   8
  -1  -7  -3-92.1831 72.3128   5
  -1  -7  -3 268.680 45.0390   2
  -1  -7  -4 49510.8 597.005   4
   1   7   4 50463.1 710.515   8
  -1  -7  -4 49345.6 719.340   8
  -1  -7  -4 48771.8 604.465   2
  -1  -7  -5 19977.6 400.350   8
  -1  -7  -5 20275.7 348.762   2
  -1  -7  -5 19467.8 362.996   3
   1   7   5 20679.7 401.203   8
  -1  -7  -5 19933.7 287.416   4
   1   7   6 16889.0 354.293   8
  -1  -7  -6 16575.6 356.251   8
  -1  -7  -6 16594.0 313.774   3
  -1  -7  -6 15254.1 219.490   4
  -1  -7  -6 16960.2 335.571   2
  -1  -7  -7 12604.5 308.683   8
  -1  -7  -7 12658.0 307.276   2
   1   7   7 12847.4 310.928   8
  -1  -7  -7 12883.8 269.015   3
  -1  -7  -8 20299.6 347.595   3
  -1  -7  -8 21376.3 429.748   2
  -1  -7  -8 20455.6 409.406   8
   1   7   8 20370.8 412.116   8
  -1  -7  -9 186.025 82.7954   2
   1   7   9 248.960 70.6980   8
  -1  -7  -9 230.314 54.9880   3
  -1  -7  -9-25.8943 77.9714   8
  -1  -7 -10 8912.94 207.517   3
  -1  -7 -10 9527.35 304.028   2
  -1  -7 -10 9038.61 257.718   8
   1   7  10 8980.87 265.865   8
  -1  -7 -11 705.543 44.8662   4
  -1  -7 -11 555.511 49.7122   3
  -1  -7 -11 866.765 122.889   2
  -1  -7 -11 733.473 84.5867   8
   1   7  11 662.731 91.2490   8
   1   7  12 1222.22 78.2834   3
  -1  -7 -12 1215.90 141.441   2
  -1  -7 -12 1296.68 102.069   5
  -1  -7 -12 1308.98 66.0873   4
   1   7  12 1093.03 112.101   8
  -1  -7 -12 1257.92 84.1562   3
  -1  -7 -12 1415.98 115.913   8
   1   7  13 45.8799 34.3750   3
  -1  -7 -13 22.5650 54.5251   5
  -1  -7 -13 134.801 40.6966   4
  -1  -7 -13 254.549 60.8534   3
  -1  -7 -13 102.513 90.4382   2
  -1  -7 -13 92.3417 93.5638   7
  -1  -7 -14 5303.18 273.741   2
   1   7  14 5103.95 160.719   3
  -1  -7 -14 5168.93 274.703   7
  -1  -7 -14 4925.17 154.573   4
  -1  -7 -14 5311.19 164.471   3
  -1  -7 -15 2632.89 125.648   4
  -1  -7 -15 3027.81 233.653   7
   1   7  15 2812.36 120.051   3
  -1  -7 -15 2889.13 126.674   3
  -1  -7 -15 3055.31 228.067   2
  -1  -7 -16 9429.34 254.650   4
  -1  -7 -16 9627.78 398.871   7
  -1  -7 -16 10064.8 408.570   2
  -1  -7 -17-102.951 128.881   2
  -1  -7 -17 23.2149 55.2956   4
  -1  -7 -17-177.998 143.968   7
   1   7  17-85.7245 94.2142   8
  -1  -7 -18 464.790 81.0250   4
  -1  -7 -18 580.515 149.149   7
  -1  -7 -18 578.686 143.582   2
   1   7  18 498.930 114.790   8
  -1  -7 -19 3496.03 178.863   4
  -1  -7 -19 3868.70 286.491   2
  -1  -7 -19 3837.62 294.286   7
   1   7  19 3195.64 229.177   8
  -1  -7 -20-21.4697 67.5484   4
  -1  -7 -20 72.3041 145.405   7
  -1  -7 -20-34.1497 128.587   2
   1   7  20-68.0134 96.8840   8
  -1  -7 -21 4262.50 326.612   7
  -1  -7 -21 4530.13 317.564   2
   1   7  21 3631.19 253.317   8
  -1  -7 -22 48.0477 147.854   7
  -1  -7 -22 131.000 124.345   2
  -1  -7 -23 374.549 150.529   2
  -1  -7 -23 324.595 167.352   7
  -1  -7 -24 302.877 167.209   7
  -1  -8  16 526.731 171.911   5
   1   8 -16 351.780 144.183   4
  -1  -8  15 56.8322 151.964   5
   1   8 -15-163.599 147.027   4
  -1  -8  14 2554.78 268.400   5
   1   8 -14 2240.45 239.383   4
   1   8 -13 2119.51 226.838   4
   1   8 -13 2603.79 279.554   1
   1   8 -13 2322.26 170.154   2
  -1  -8  13 2101.41 238.384   5
   1   8 -12 654.411 145.177   4
  -1  -8  12 912.328 183.316   5
   1   8 -12 897.111 187.828   1
   1   8 -12 804.510 109.098   2
  -1  -8  11 527.072 154.098   5
   1   8 -11 512.686 91.7418   2
   1   8 -11 691.370 184.390   1
   1   8 -11 690.300 157.939   4
   1   8 -10 517.058 183.343   1
   1   8 -10 299.800 122.294   4
  -1  -8  10 407.418 140.850   5
  -1  -8   9 5187.94 311.769   5
   1   8  -9 4985.67 334.071   1
   1   8  -9 4993.17 294.295   4
   1   8  -8 5141.19 192.695   2
  -1  -8   8 5224.28 298.712   5
   1   8  -8 5102.36 316.678   1
   1   8  -8 4931.86 279.229   4
  -1  -8   7 8962.82 366.813   5
   1   8  -7 8798.12 357.060   4
   1   8  -7 8300.17 385.631   1
   1   8  -7 8660.27 233.463   2
  -1  -8   6 196.306 109.551   5
   1   8  -6 155.031 48.4207   2
   1   8  -6-8.50196 116.897   1
   1   8  -6-45.0026 93.9108   4
   1   8  -5 77.8778 38.6386   2
   1   8  -5-2.74866 84.6977   4
   1   8  -5-93.8409 126.029   1
  -1  -8   5 37.0005 100.089   5
   1   8  -4 493.602 121.300   1
   1   8  -4 577.006 48.7965   2
   1   8  -4 619.251 114.422   4
  -1  -8   4 554.765 114.630   5
   1   8  -3 22953.0 569.520   1
   1   8  -3 21981.6 292.790   2
  -1  -8   3 24314.0 528.243   5
  -1  -8   3 23325.1 402.155   6
   1   8  -2 4222.44 230.049   1
  -1  -8   2 4316.94 211.032   5
  -1  -8   2 4475.22 157.791   6
  -1  -8   1 16950.7 313.257   6
  -1  -8   1 18238.0 405.857   4
   1   8  -1 17417.0 399.217   5
  -1  -8   1 18383.9 417.365   5
  -1  -8   0 6630.87 236.370   5
   1   8   0 6121.01 220.196   4
  -1  -8   0 6427.97 222.805   4
  -1  -8  -1-48.5676 68.7363   5
   1   8   1 44.4018 59.1319   4
  -1  -8  -1 48.3976 53.8604   4
  -1  -8  -1 39.1341 63.2457   8
  -1  -8  -2 16541.7 387.064   8
  -1  -8  -2 15435.0 320.053   4
  -1  -8  -2 15679.2 335.742   5
   1   8   2 15743.8 313.025   4
  -1  -8  -3 27098.0 440.725   4
  -1  -8  -3 27086.1 457.543   5
  -1  -8  -3 26872.6 355.578   2
  -1  -8  -3 28067.9 525.592   8
   1   8   3 26754.4 422.351   4
  -1  -8  -4 28972.4 432.710   4
  -1  -8  -4 28501.9 408.579   2
  -1  -8  -4 29161.2 462.440   5
  -1  -8  -4 30035.1 538.941   8
  -1  -8  -5 6063.18 178.985   2
   1   8   5 6319.21 228.202   8
  -1  -8  -5 6252.04 227.154   8
  -1  -8  -5 6546.75 162.766   4
  -1  -8  -6 6314.47 221.638   8
  -1  -8  -6 6454.65 203.955   3
  -1  -8  -6 6462.19 197.851   2
  -1  -8  -6 6229.94 143.146   4
   1   8   6 6580.17 227.139   8
   1   8   7 357.942 74.2694   8
  -1  -8  -7 375.906 76.0747   2
  -1  -8  -7 318.575 33.8943   4
  -1  -8  -7 412.503 70.6627   3
  -1  -8  -7 439.616 79.8913   8
  -1  -8  -8 3510.45 144.921   3
  -1  -8  -8 3608.55 169.116   8
   1   8   8 3513.05 169.697   8
  -1  -8  -8 3428.09 172.933   2
  -1  -8  -9-57.2595 77.2915   2
  -1  -8  -9 8.45229 59.4898   8
   1   8   9 30.4575 57.2697   8
  -1  -8  -9 32.0701 51.5041   3
  -1  -8 -10 7340.89 276.700   2
  -1  -8 -10 6944.83 277.492   7
  -1  -8 -10 6944.36 231.792   8
  -1  -8 -10 7183.95 203.164   3
   1   8  10 7072.87 247.954   8
   1   8  11 2894.47 160.762   8
  -1  -8 -11 3440.53 204.028   2
  -1  -8 -11 3139.55 160.337   8
  -1  -8 -11 3232.00 132.521   3
  -1  -8 -11 2782.95 185.226   7
  -1  -8 -12 17.5188 80.8251   7
  -1  -8 -12 100.866 22.6207   4
  -1  -8 -12 190.472 64.1658   8
  -1  -8 -12-7.92238 56.1644   3
  -1  -8 -12 61.7303 92.6437   2
   1   8  12 11.9885 76.7435   8
  -1  -8 -13 316.139 61.6033   5
  -1  -8 -13 575.694 92.5870   8
  -1  -8 -13 400.458 108.638   7
  -1  -8 -13 301.041 55.7904   3
  -1  -8 -13 251.061 94.7449   2
  -1  -8 -13 386.536 40.2128   4
  -1  -8 -14 771.226 59.2830   4
  -1  -8 -14 866.233 140.942   2
  -1  -8 -14 729.274 130.730   7
   1   8  14 592.045 62.0095   3
  -1  -8 -14 926.066 87.4872   3
  -1  -8 -15 603.816 71.3200   3
  -1  -8 -15 708.804 141.189   7
   1   8  15 639.778 66.5215   3
  -1  -8 -15 527.528 57.6562   4
  -1  -8 -15 671.271 139.346   2
  -1  -8 -16 12973.8 283.536   3
  -1  -8 -16 12671.4 466.814   7
  -1  -8 -16 11929.9 264.181   4
  -1  -8 -16 13256.4 469.730   2
  -1  -8 -17 3626.65 257.599   2
   1   8  17 3116.82 206.015   8
  -1  -8 -17 3131.01 244.336   7
  -1  -8 -17 3417.85 145.486   4
   1   8  18 25.8385 86.5630   8
  -1  -8 -18 69.4783 53.0109   4
  -1  -8 -18 175.425 117.644   2
  -1  -8 -18 13.7144 134.910   7
  -1  -8 -19 303.123 140.487   2
   1   8  19 420.679 114.788   8
  -1  -8 -19 161.444 119.911   7
   1   8  20 3442.43 238.774   8
  -1  -8 -20 4251.50 312.787   7
  -1  -8 -20 3740.86 288.197   2
  -1  -8 -21 104.851 121.659   2
   1   8  21 21.2866 102.722   8
  -1  -8 -21 116.392 150.016   7
  -1  -8 -22 1397.24 207.574   2
  -1  -8 -22 1625.36 239.597   7
  -1  -8 -23 947.268 208.906   7
  -1  -8 -23 653.054 175.315   2
  -1  -8 -24 1404.95 243.344   7
   1   9 -15-73.2683 139.261   4
  -1  -9  15 146.402 140.293   5
  -1  -9  14 2035.61 243.082   5
   1   9 -14 1741.82 218.604   4
   1   9 -13 1941.46 223.067   4
  -1  -9  13 2315.94 252.192   5
   1   9 -12 2250.52 235.564   4
  -1  -9  12 2407.29 246.478   5
   1   9 -12 2655.40 281.581   1
   1   9 -11 2542.94 239.093   4
  -1  -9  11 2733.61 259.921   5
   1   9 -11 2915.49 288.468   1
   1   9 -10 1654.72 232.559   1
   1   9 -10 1221.04 171.105   4
  -1  -9  10 1771.35 212.767   5
  -1  -9   9 442.482 141.719   5
   1   9  -9 385.917 131.981   4
   1   9  -9 457.914 155.475   1
  -1  -9   8 4137.66 281.477   5
   1   9  -8 4050.85 299.119   1
   1   9  -8 4005.24 264.204   4
   1   9  -8 4178.44 169.678   2
   1   9  -7 5957.38 342.367   1
  -1  -9   7 5731.17 317.734   5
   1   9  -7 6178.78 191.336   2
   1   9  -7 6121.65 306.337   4
   1   9  -6 6255.30 177.853   2
  -1  -9   6 5912.67 305.259   5
   1   9  -6 5897.21 298.258   4
   1   9  -6 6109.36 335.710   1
   1   9  -5 14613.0 504.955   1
  -1  -9   5 14913.6 463.595   5
   1   9  -5 15184.5 269.462   2
   1   9  -5 15238.9 451.750   4
   1   9  -4 3969.80 111.083   2
  -1  -9   4 4252.44 241.127   5
   1   9  -4 4199.53 232.454   4
   1   9  -4 4108.13 258.885   1
   1   9  -3 8111.50 303.414   4
  -1  -9   3 7763.08 220.942   6
  -1  -9   3 7859.06 306.123   5
   1   9  -3 8298.33 349.013   1
  -1  -9   2 632.866 73.7319   6
   1   9  -2 543.565 98.0754   4
  -1  -9   2 689.030 115.642   5
  -1  -9   1 953.160 121.824   5
  -1  -9   1 745.229 74.9523   6
  -1  -9   0 1776.14 126.619   4
  -1  -9   0 1725.34 135.846   5
  -1  -9  -1 6361.54 233.304   5
  -1  -9  -1 6396.50 224.552   4
  -1  -9  -2 3677.62 81.1099   2
  -1  -9  -2 4809.34 194.274   5
  -1  -9  -2 3882.95 82.5375   2
  -1  -9  -2 4704.18 183.149   4
   1   9   2 4406.11 174.525   4
  -1  -9  -3 21697.9 474.072   8
  -1  -9  -3 21564.4 414.266   5
  -1  -9  -3 21377.3 399.173   4
  -1  -9  -3 20231.9 292.588   2
   1   9   3 21033.3 386.343   4
  -1  -9  -4 248.262 52.1748   2
  -1  -9  -4-7.55462 67.0373   5
  -1  -9  -4 169.836 65.1016   8
  -1  -9  -4 169.243 49.7283   4
  -1  -9  -5 2175.64 103.177   4
  -1  -9  -5 2441.97 153.889   8
  -1  -9  -5 2028.61 102.595   2
  -1  -9  -6 697.288 88.6954   8
  -1  -9  -6 717.567 60.6617   4
  -1  -9  -6 748.668 87.9769   3
  -1  -9  -6 744.644 81.4903   2
   1   9   6 781.587 99.1914   8
  -1  -9  -7 620.672 84.4853   8
   1   9   7 604.953 90.4736   8
  -1  -9  -7 748.111 88.4390   3
  -1  -9  -7 597.068 81.6314   2
  -1  -9  -7 615.482 48.6879   4
  -1  -9  -8 1834.19 134.158   2
  -1  -9  -8 2251.89 144.216   8
   1   9   8 1691.34 128.167   8
  -1  -9  -8 2041.67 122.249   3
  -1  -9  -8 1603.94 63.5952   4
  -1  -9  -9 258.689 72.6764   8
  -1  -9  -9 263.691 83.7359   2
   1   9   9 269.069 73.5043   8
  -1  -9  -9 248.420 60.2663   3
  -1  -9  -9 163.086 19.7294   4
  -1  -9 -10 4965.43 226.947   2
  -1  -9 -10 4922.63 209.843   8
  -1  -9 -10 5046.88 184.020   3
   1   9  10 4885.91 212.398   8
  -1  -9 -11 9252.61 332.623   7
   1   9  11 9915.86 307.060   8
  -1  -9 -11 10077.8 298.961   8
  -1  -9 -11 9846.28 336.286   2
  -1  -9 -11 10292.5 262.478   3
  -1  -9 -12 1224.50 143.061   7
  -1  -9 -12 1009.56 78.0603   3
  -1  -9 -12 1041.10 126.025   2
  -1  -9 -12 1080.41 96.3383   8
  -1  -9 -13 402.971 51.4009   3
  -1  -9 -13 481.582 111.004   7
  -1  -9 -13 371.921 26.4179   4
  -1  -9 -13 716.066 94.1960   8
  -1  -9 -13 566.954 120.373   2
  -1  -9 -14 2444.62 127.080   3
  -1  -9 -14 2718.27 212.279   7
  -1  -9 -14 2470.68 144.625   5
  -1  -9 -14 1896.52 69.1738   4
  -1  -9 -14 2867.71 169.522   8
  -1  -9 -14 2531.05 205.810   2
  -1  -9 -15 449.478 129.557   7
  -1  -9 -15 681.447 86.0590   3
  -1  -9 -15 516.557 130.886   2
  -1  -9 -15 453.649 44.4327   4
  -1  -9 -16 354.789 136.960   7
  -1  -9 -16 483.278 135.152   2
  -1  -9 -16 332.310 46.4949   4
  -1  -9 -16 384.206 65.1230   3
  -1  -9 -17 40.9873 107.684   7
   1   9  17 195.395 87.6855   8
  -1  -9 -17 197.116 42.7205   4
  -1  -9 -17 243.419 64.4112   3
  -1  -9 -17 145.295 118.645   2
  -1  -9 -18 1865.82 210.463   2
  -1  -9 -18 1716.32 202.958   7
   1   9  18 1594.19 160.847   8
   1   9  19 1107.79 146.021   8
  -1  -9 -19 1142.75 178.457   2
  -1  -9 -19 1127.11 179.637   7
  -1  -9 -20 3169.06 281.848   7
  -1  -9 -20 3300.18 272.071   2
   1   9  20 3064.73 216.637   8
  -1  -9 -21 2090.18 241.447   7
  -1  -9 -21 2368.15 248.641   2
  -1  -9 -22 3439.46 297.331   7
  -1  -9 -22 3151.63 285.394   2
  -1  -9 -23 16.5098 130.987   2
  -1  -9 -23-106.241 143.410   7
  -1 -10  14 311.523 160.288   5
   1  10 -14-3.89809 135.450   4
   1  10 -13 135.303 124.555   4
  -1 -10  13 68.0497 147.807   5
  -1 -10  12 1190.49 208.279   5
   1  10 -12 940.489 178.050   4
   1  10 -11 167.160 134.721   4
  -1 -10  11 405.898 152.592   5
   1  10 -11 147.981 150.743   1
  -1 -10  10 4739.76 328.817   5
   1  10 -10 4890.78 319.344   4
   1  10 -10 5134.64 358.701   1
  -1 -10   9 2629.06 254.061   5
   1  10  -9 2016.14 207.318   4
   1  10  -9 2601.48 269.029   1
   1  10  -8 59.8891 118.460   4
   1  10  -8 52.6727 152.859   1
  -1 -10   8 242.162 139.030   5
  -1 -10   7 142.951 123.929   5
   1  10  -7-68.9577 145.289   1
   1  10  -7 113.417 105.304   4
   1  10  -7-11.9298 47.0163   2
  -1 -10   6-109.260 123.099   5
   1  10  -6-229.479 162.581   1
   1  10  -6-9.31777 114.219   4
   1  10  -6 85.2949 39.8889   2
  -1 -10   5 3941.74 253.387   5
   1  10  -5 3524.75 269.775   1
   1  10  -5 3411.31 231.930   4
   1  10  -4 7513.09 359.307   1
   1  10  -4 8129.33 333.511   4
  -1 -10   4 7556.85 328.628   5
  -1 -10   3 15706.4 460.642   5
   1  10  -3 16168.2 455.632   4
  -1 -10   2 13240.2 403.210   5
   1  10  -2 12244.2 377.801   4
  -1 -10   2 12522.0 283.086   6
   1  10  -1 9215.87 308.637   4
  -1 -10   1 9788.45 328.229   5
  -1 -10   1 9405.55 232.545   6
  -1 -10   0 973.700 120.286   5
  -1 -10  -1 995.089 110.553   5
  -1 -10  -2 84.5732 72.7705   5
  -1 -10  -2 69.9532 56.4100   4
  -1 -10  -3 6544.38 221.929   4
  -1 -10  -3 6559.24 232.119   5
  -1 -10  -3 6062.54 132.683   2
   1  10   3 6267.89 211.186   4
  -1 -10  -4 2639.86 133.878   4
  -1 -10  -4 2682.88 143.404   5
  -1 -10  -4 2694.60 103.154   2
  -1 -10  -5 6288.44 178.725   2
  -1 -10  -5 6015.02 187.320   4
  -1 -10  -5 6464.57 213.131   5
  -1 -10  -6 4840.16 171.431   2
  -1 -10  -6 4575.50 199.270   3
  -1 -10  -6 4955.60 159.827   4
  -1 -10  -6 4923.89 223.547   8
  -1 -10  -7 303.449 43.7655   4
  -1 -10  -7 245.651 62.4956   8
  -1 -10  -7 246.315 64.2367   2
  -1 -10  -7 469.533 82.6565   3
  -1 -10  -8 2571.32 91.6662   4
  -1 -10  -8 2981.74 170.403   8
  -1 -10  -8 2815.64 158.487   2
  -1 -10  -8 3175.16 161.492   3
  -1 -10  -9 4354.76 182.229   3
  -1 -10  -9 4508.92 206.878   8
  -1 -10  -9 4529.74 208.391   2
  -1 -10  -9 3639.51 95.7886   4
  -1 -10 -10 7674.82 243.292   3
  -1 -10 -10 7426.24 274.875   2
  -1 -10 -10 7399.46 268.845   8
  -1 -10 -11 13694.6 330.311   3
  -1 -10 -11 13132.3 362.336   8
  -1 -10 -11 12986.4 402.118   7
  -1 -10 -11 13144.7 385.591   2
  -1 -10 -12 33.3062 105.462   7
  -1 -10 -12-51.7835 70.9643   8
  -1 -10 -12 170.422 92.6741   2
  -1 -10 -12 21.4461 55.4853   3
  -1 -10 -13 912.833 130.817   7
  -1 -10 -13 944.741 83.2472   3
  -1 -10 -13 1130.39 108.952   8
  -1 -10 -13 1154.32 141.316   2
  -1 -10 -14-10.1264 68.4862   3
  -1 -10 -14 123.294 105.380   2
  -1 -10 -14 248.387 105.212   7
  -1 -10 -15 4498.90 184.317   3
  -1 -10 -15 4667.53 274.284   2
  -1 -10 -15 4258.87 266.223   7
  -1 -10 -16 142.373 124.467   7
  -1 -10 -16 158.862 73.6968   3
  -1 -10 -16 35.3840 19.0267   4
  -1 -10 -16-81.4825 122.611   2
  -1 -10 -17 12222.9 302.500   3
   1  10  17 11311.7 383.472   8
  -1 -10 -17 12575.7 469.026   2
  -1 -10 -17 11894.7 464.018   7
  -1 -10 -18-176.139 126.569   7
  -1 -10 -18-32.3446 54.4653   3
  -1 -10 -18 53.5321 110.092   2
   1  10  18-320.060 110.975   8
   1  10  19 2201.06 178.006   8
  -1 -10 -19 2817.23 263.229   7
  -1 -10 -19 2423.15 231.442   2
  -1 -10 -20 924.916 167.472   2
  -1 -10 -20 1128.09 187.661   7
  -1 -10 -21 2352.10 249.916   2
  -1 -10 -21 2275.22 250.897   7
  -1 -10 -22 3653.69 298.311   2
  -1 -10 -22 3890.27 318.494   7
  -1 -10 -23 234.998 139.300   7
  -1 -10 -23 360.582 155.875   2
  -1 -11  13 127.284 139.184   5
   1  11 -13-136.380 140.359   4
   1  11 -12 362.478 149.410   4
  -1 -11  12 290.023 160.402   5
   1  11 -11-23.5662 121.883   4
  -1 -11  11 97.3041 139.930   5
  -1 -11  10 284.487 145.583   5
   1  11 -10 201.208 124.045   4
   1  11 -10 139.185 157.487   1
  -1 -11   9-33.5947 131.727   5
   1  11  -9-152.545 169.228   1
   1  11  -9-146.623 129.655   4
   1  11  -8 2194.78 209.886   4
  -1 -11   8 2636.82 256.463   5
   1  11  -8 2190.11 254.933   1
   1  11  -7 1625.30 186.281   4
  -1 -11   7 1991.76 219.635   5
   1  11  -7 1513.36 213.557   1
   1  11  -6 1097.57 186.347   1
   1  11  -6 1089.46 159.153   4
  -1 -11   6 949.437 158.552   5
  -1 -11   5 2524.68 216.005   5
   1  11  -5 2620.76 212.999   4
   1  11  -5 2621.12 246.249   1
  -1 -11   4 9559.48 389.613   5
   1  11  -4 9932.53 383.424   4
  -1 -11   3 5734.21 290.806   5
   1  11  -3 5761.77 282.966   4
  -1 -11   2 6128.13 199.189   6
  -1 -11   2 6333.67 291.783   5
   1  11  -2 6047.51 281.013   4
  -1 -11   1 6848.21 290.225   5
   1  11  -1 6068.75 271.468   4
  -1 -11   1 6398.55 195.609   6
  -1 -11   0 2378.18 116.981   6
  -1 -11   0 2560.23 180.204   5
   1  11   0 2653.67 169.843   4
  -1 -11  -1 1377.08 135.008   5
  -1 -11  -2 5215.17 226.921   5
  -1 -11  -3 660.451 85.8831   4
  -1 -11  -3 907.762 107.896   5
  -1 -11  -3 686.151 42.0417   2
  -1 -11  -4 5647.24 147.899   2
  -1 -11  -4 6195.66 227.483   5
  -1 -11  -4 6018.74 214.714   4
  -1 -11  -5 13073.0 322.407   5
  -1 -11  -5 12470.3 358.035   3
  -1 -11  -5 12963.5 265.692   2
  -1 -11  -5 12431.2 299.365   4
  -1 -11  -6 1540.15 99.8919   2
  -1 -11  -6 1588.31 99.1718   4
  -1 -11  -6 1563.67 132.179   3
  -1 -11  -6 1707.02 121.712   5
  -1 -11  -7 18233.0 382.091   2
  -1 -11  -7 17950.1 331.113   4
  -1 -11  -7 18584.4 431.293   3
  -1 -11  -8 8.30933 39.2607   4
  -1 -11  -8 127.023 64.0648   3
  -1 -11  -8 12.8929 61.4093   2
  -1 -11  -9 2649.82 93.2131   4
  -1 -11  -9 2997.20 170.937   2
  -1 -11  -9 2920.75 162.930   3
  -1 -11 -10 8753.62 299.055   2
  -1 -11 -10 8445.63 298.526   8
  -1 -11 -10 8660.32 270.736   3
  -1 -11 -11 3870.27 214.149   2
  -1 -11 -11 4217.92 191.421   3
  -1 -11 -11 3800.39 203.597   8
  -1 -11 -12 322.562 92.1415   7
  -1 -11 -12 707.700 96.4862   3
  -1 -11 -12 572.902 115.547   2
  -1 -11 -13 406.716 109.081   7
  -1 -11 -13 596.661 81.4099   3
  -1 -11 -13 578.756 119.839   2
  -1 -11 -14 2828.54 211.433   2
  -1 -11 -14 2573.53 144.189   3
  -1 -11 -14 2693.81 213.624   7
  -1 -11 -15 929.964 92.0450   3
  -1 -11 -15 1031.11 147.133   2
  -1 -11 -15 1040.46 153.089   7
  -1 -11 -16-47.1534 103.425   7
  -1 -11 -16 19.6296 59.9640   3
  -1 -11 -16-9.08752 113.178   2
  -1 -11 -17 17123.9 565.028   7
  -1 -11 -17 18135.5 566.326   2
  -1 -11 -17 17941.3 394.149   3
   1  11  17 16153.4 460.548   8
  -1 -11 -18 160.032 63.7725   3
   1  11  18 155.010 88.8150   8
  -1 -11 -18 140.205 113.960   2
  -1 -11 -18 229.580 125.916   7
  -1 -11 -19 1358.38 190.622   2
  -1 -11 -19 1462.24 196.917   7
   1  11  19 1379.46 145.999   8
  -1 -11 -20 10.3024 118.508   7
  -1 -11 -20-119.831 140.858   2
  -1 -11 -21 456.503 156.925   2
  -1 -11 -21 287.699 142.292   7
  -1 -11 -22 690.985 175.320   7
  -1 -11 -22 970.636 192.455   2
  -1 -11 -23 3753.57 325.015   7
  -1 -11 -23 3370.46 302.625   2
   1  12 -12 397.221 153.874   4
  -1 -12  12 295.951 146.785   5
  -1 -12  11 522.516 167.958   5
   1  12 -11-26.5944 131.116   4
  -1 -12  10 948.959 193.892   5
   1  12 -10 1024.74 169.797   4
  -1 -12   9 629.059 173.842   5
   1  12  -9 255.313 138.944   4
   1  12  -8 403.885 146.835   1
  -1 -12   8 643.276 159.233   5
   1  12  -8 266.764 122.338   4
  -1 -12   7 249.076 125.384   5
   1  12  -7-4.07898 121.001   4
  -1 -12   6-87.6497 136.851   5
   1  12  -6-210.253 122.705   4
   1  12  -6-144.169 176.704   1
  -1 -12   5 1610.72 188.126   5
   1  12  -5 1621.38 184.814   4
  -1 -12   4 14747.0 498.846   5
   1  12  -4 15603.3 497.775   4
  -1 -12   3 4115.00 266.475   5
   1  12  -3 4474.39 266.052   4
   1  12  -2 13946.3 440.622   4
  -1 -12   2 13643.2 307.281   6
  -1 -12   2 14123.2 454.726   5
  -1 -12   1 3059.49 141.815   6
   1  12  -1 2998.20 197.721   4
  -1 -12   1 3104.52 214.150   5
  -1 -12   0 3362.35 141.758   6
  -1 -12   0 3642.07 219.468   5
   1  12   0 3231.32 203.107   4
   1  12   1 255.497 81.4976   4
  -1 -12  -1 225.603 90.4585   5
  -1 -12  -2 2507.63 173.672   5
  -1 -12  -3 1560.73 51.8221   2
  -1 -12  -3 1492.71 53.7761   2
  -1 -12  -3 2082.46 155.215   5
  -1 -12  -4 3366.65 107.367   2
  -1 -12  -4 4094.61 199.412   5
  -1 -12  -4 3542.05 173.569   4
  -1 -12  -5 2541.08 145.712   4
  -1 -12  -5 2484.54 150.929   5
  -1 -12  -5 2442.71 109.827   2
  -1 -12  -5 2456.40 177.252   3
  -1 -12  -6 21747.2 442.150   5
  -1 -12  -6 21491.5 385.490   2
  -1 -12  -6 20495.5 404.558   4
  -1 -12  -6 20374.3 489.509   3
  -1 -12  -7 3527.13 146.902   4
  -1 -12  -7 3729.80 173.307   5
  -1 -12  -7 3304.27 157.586   2
  -1 -12  -7 3376.39 189.020   3
  -1 -12  -8 2.79828 68.3603   5
  -1 -12  -8 29.8835 68.8088   2
  -1 -12  -8-70.4138 74.4982   3
  -1 -12  -8 32.6260 40.7738   4
  -1 -12  -9 7802.06 269.771   2
  -1 -12  -9 7623.07 181.965   4
  -1 -12  -9 8494.92 291.651   3
  -1 -12 -10 15114.0 391.620   2
  -1 -12 -10 15016.9 383.013   3
  -1 -12 -11 175.431 75.9004   3
  -1 -12 -11 59.8096 18.2324   4
  -1 -12 -11 89.6609 86.1907   2
  -1 -12 -12 604.428 97.9593   3
  -1 -12 -12 566.727 109.061   2
  -1 -12 -13 1410.01 159.614   7
  -1 -12 -13 1758.97 136.248   3
  -1 -12 -13 1493.68 158.303   2
  -1 -12 -14 8217.80 273.362   3
  -1 -12 -14 8190.80 342.726   2
  -1 -12 -14 7848.07 354.497   7
  -1 -12 -15 265.399 122.402   7
  -1 -12 -15 23.0754 82.9990   3
  -1 -12 -15 152.849 105.840   2
  -1 -12 -16 875.152 91.0876   3
  -1 -12 -16 723.640 142.362   7
  -1 -12 -16 848.174 158.994   2
   1  12  16 847.739 116.194   8
  -1 -12 -17 4764.65 297.328   2
  -1 -12 -17 4535.05 202.798   3
   1  12  17 4253.17 232.016   8
  -1 -12 -17 4480.11 295.106   7
   1  12  18 2285.19 182.054   8
  -1 -12 -18 2496.24 232.330   2
  -1 -12 -18 2386.68 230.888   7
  -1 -12 -19 3271.15 283.995   7
  -1 -12 -19 2929.68 256.417   2
  -1 -12 -20-100.620 125.735   7
  -1 -12 -20-176.779 129.586   2
  -1 -12 -21 3598.20 287.997   2
  -1 -12 -21 3426.96 296.508   7
  -1 -12 -22-246.368 168.844   7
  -1 -12 -22-83.9956 138.126   2
  -1 -12 -23 2296.63 257.678   2
  -1 -12 -23 2243.68 260.928   7
   1  13 -11 482.337 168.162   4
  -1 -13  11 447.202 157.406   5
  -1 -13  10 644.117 177.730   5
   1  13 -10 692.761 174.379   4
   1  13  -9 1661.84 209.172   4
  -1 -13   9 2104.48 253.163   5
  -1 -13   8 97.2497 141.157   5
   1  13  -8-179.591 142.095   4
  -1 -13   7 326.076 149.595   5
   1  13  -7 80.4710 126.969   4
  -1 -13   6 405.371 145.073   5
   1  13  -6-3.63269 137.701   4
  -1 -13   5-14.1290 127.867   5
   1  13  -5-53.9405 127.433   4
  -1 -13   4 7473.39 370.494   5
   1  13  -4 7443.41 357.534   4
  -1 -13   3 1845.17 195.230   5
   1  13  -3 2323.01 210.896   4
   1  13  -2 6651.56 318.626   4
  -1 -13   2 6953.30 339.609   5
   1  13  -1 2726.21 201.903   4
  -1 -13   1 2618.07 218.066   5
  -1 -13   1 2864.32 140.357   6
  -1 -13   0 40.0265 97.1384   5
  -1 -13   0-26.7586 63.6135   6
   1  13   0-231.832 114.845   4
  -1 -13  -1 8569.38 332.920   5
   1  13   1 8525.27 323.771   4
  -1 -13  -1 8239.94 221.246   6
   1  13   2 4542.37 227.742   4
  -1 -13  -2 4944.79 246.413   5
  -1 -13  -3 683.951 107.624   5
  -1 -13  -4 2936.77 92.3902   2
  -1 -13  -4 3332.56 190.476   5
  -1 -13  -4 2888.72 90.8307   2
  -1 -13  -5 235.087 87.7353   3
  -1 -13  -5 294.341 72.4032   4
  -1 -13  -5 303.500 50.4671   2
  -1 -13  -5 511.413 102.304   5
  -1 -13  -6 2953.60 130.523   2
  -1 -13  -6 2578.60 181.919   3
  -1 -13  -6 2547.37 145.463   4
  -1 -13  -6 2511.65 150.329   5
  -1 -13  -7 949.595 89.5877   4
  -1 -13  -7 1025.46 127.557   3
  -1 -13  -7 1094.60 111.294   5
  -1 -13  -7 981.289 90.7341   2
  -1 -13  -8 12329.3 322.526   2
  -1 -13  -8 12490.5 324.723   5
  -1 -13  -8 12437.6 379.877   3
  -1 -13  -8 12046.2 279.271   4
  -1 -13  -9 1612.17 120.450   5
  -1 -13  -9 1661.98 93.1060   4
  -1 -13  -9 1703.82 152.632   3
  -1 -13  -9 1465.78 126.076   2
  -1 -13 -10 528.740 96.4511   3
  -1 -13 -10 439.738 49.2573   4
  -1 -13 -10 473.939 97.5946   2
  -1 -13 -11-25.6961 77.7331   3
   1  13  11 55.8948 83.9651   8
  -1 -13 -11 7.40782 21.3160   4
  -1 -13 -11-37.7925 82.1833   2
  -1 -13 -12 6175.20 278.918   2
   1  13  12 6292.09 276.984   8
  -1 -13 -12 6640.69 262.861   3
  -1 -13 -13 3493.92 221.980   2
  -1 -13 -13 3244.70 234.769   7
  -1 -13 -13 3763.51 202.292   3
   1  13  13 3575.88 214.712   8
  -1 -13 -14 4778.00 221.874   3
  -1 -13 -14 4986.85 273.855   2
  -1 -13 -14 4765.61 285.991   7
   1  13  14 4478.83 236.840   8
  -1 -13 -15-37.0866 82.8208   3
  -1 -13 -15 131.433 106.465   2
   1  13  15 82.7808 82.2536   8
  -1 -13 -15 53.0015 110.930   7
  -1 -13 -16 3956.62 265.553   2
  -1 -13 -16 3777.32 192.358   3
   1  13  16 3705.93 219.471   8
  -1 -13 -16 3919.96 280.092   7
  -1 -13 -17 1383.94 176.227   2
   1  13  17 952.629 125.959   8
  -1 -13 -17 1420.47 183.032   7
  -1 -13 -17 1361.40 123.131   3
  -1 -13 -18 245.454 122.181   7
  -1 -13 -18 108.595 116.717   2
  -1 -13 -19 1920.30 226.552   7
  -1 -13 -19 2287.38 237.178   2
  -1 -13 -20 605.305 153.777   2
  -1 -13 -20 489.410 146.019   7
  -1 -13 -21 358.359 158.848   7
  -1 -13 -21 145.143 120.889   2
  -1 -13 -22 346.848 149.710   7
  -1 -13 -22 5.76254 122.401   2
  -1 -13 -23 2865.83 282.390   2
  -1 -14  10 599.578 185.539   5
  -1 -14   9 2408.61 265.018   5
   1  14  -9 2519.97 263.141   4
  -1 -14   8 102.352 135.067   5
   1  14  -8-33.4623 131.478   4
  -1 -14   7 249.699 144.799   5
   1  14  -7 44.6031 122.845   4
  -1 -14   6-91.0679 128.552   5
   1  14  -6-190.305 142.093   4
   1  14  -5 77.9789 106.945   4
  -1 -14   5-12.1429 119.919   5
  -1 -14   4 200.487 124.193   5
   1  14  -4 98.3268 104.856   4
  -1 -14   3 1723.21 201.767   5
   1  14  -3 1729.43 191.974   4
  -1 -14   2 37.5482 117.829   5
   1  14  -2 270.483 113.658   4
   1  14  -1-165.770 115.958   4
  -1 -14   1-105.872 111.120   5
   1  14   0-54.2921 100.836   4
  -1 -14   0 45.5528 57.0508   6
  -1 -14   0 30.3282 103.023   5
  -1 -14  -1 343.376 66.6075   6
  -1 -14  -1 373.522 116.088   5
   1  14   1 404.062 104.894   4
  -1 -14  -2-62.2485 101.678   5
  -1 -14  -3 5366.83 257.781   5
  -1 -14  -4 1646.51 147.400   5
  -1 -14  -4 1285.60 150.789   3
  -1 -14  -4 1085.33 43.3175   2
  -1 -14  -5 5075.96 271.517   3
  -1 -14  -5 5577.22 242.501   5
  -1 -14  -5 5162.37 140.399   2
  -1 -14  -6 1226.55 119.204   5
  -1 -14  -6 1362.65 151.162   3
  -1 -14  -6 1329.16 90.6114   2
  -1 -14  -6 994.487 103.958   4
  -1 -14  -7 23.4416 96.4374   3
  -1 -14  -7 60.0390 52.6713   2
  -1 -14  -7 59.9309 66.1941   5
  -1 -14  -7-11.7000 55.5356   4
  -1 -14  -8 863.830 127.009   3
  -1 -14  -8 1186.56 113.740   5
  -1 -14  -8 1067.08 103.949   2
  -1 -14  -8 1023.94 88.4221   4
  -1 -14  -9 419.862 83.4249   2
  -1 -14  -9 370.016 90.4210   3
  -1 -14  -9 440.282 83.9327   5
  -1 -14 -10 958.242 122.069   3
  -1 -14 -10 1020.56 108.199   5
  -1 -14 -10 1006.63 111.449   2
  -1 -14 -11 10736.3 350.614   2
  -1 -14 -11 11772.0 371.719   3
  -1 -14 -12 7103.01 287.274   3
  -1 -14 -12 6839.07 295.216   2
   1  14  13 5890.77 275.268   8
  -1 -14 -13 5565.45 278.024   2
  -1 -14 -13 5988.85 263.369   3
  -1 -14 -14 4019.39 252.767   2
   1  14  14 4065.35 231.553   8
  -1 -14 -14 4238.63 220.359   3
  -1 -14 -14 4224.23 277.292   7
  -1 -14 -15 354.595 103.470   2
  -1 -14 -15 380.651 119.601   7
  -1 -14 -15 266.385 77.7186   3
   1  14  15 334.611 94.3821   8
  -1 -14 -16 7133.64 342.852   2
  -1 -14 -16 7277.65 280.656   3
   1  14  16 6694.44 294.642   8
  -1 -14 -16 6744.06 360.275   7
  -1 -14 -17-18.8214 107.771   2
  -1 -14 -17-163.203 97.9162   3
  -1 -14 -17-129.620 133.407   7
  -1 -14 -18 1715.56 198.421   2
  -1 -14 -18 1946.94 215.030   7
  -1 -14 -19 5.73544 111.621   2
  -1 -14 -19 114.133 133.347   7
  -1 -14 -20 182.569 134.920   7
  -1 -14 -20 21.3881 113.775   2
  -1 -14 -21 1407.33 222.842   7
  -1 -14 -21 1260.06 198.463   2
  -1 -14 -22 207.974 126.769   2
  -1 -14 -22 562.616 173.817   7
  -1 -14 -23 1074.71 185.228   2
  -1 -15   9 1275.39 224.611   5
  -1 -15   8 1160.67 206.995   5
   1  15  -8 1188.87 198.721   4
  -1 -15   7 239.164 142.109   5
   1  15  -7-109.859 136.545   4
  -1 -15   6-146.861 143.751   5
   1  15  -6-119.029 139.833   4
  -1 -15   5 44.1369 129.191   5
   1  15  -5-203.002 134.458   4
  -1 -15   4 33.2269 126.723   5
   1  15  -4 148.909 129.522   4
  -1 -15   3 2620.88 245.955   5
   1  15  -3 2429.34 223.111   4
  -1 -15   2 3427.88 267.615   5
   1  15  -2 3494.46 258.711   4
  -1 -15   1 2905.16 239.829   5
   1  15  -1 3080.27 236.675   4
   1  15   0 4032.91 252.728   4
  -1 -15   0 4077.49 263.444   5
  -1 -15  -1 5571.96 294.711   5
  -1 -15  -2 6001.99 190.421   6
  -1 -15  -2 6535.70 306.034   5
  -1 -15  -3 1146.93 142.157   5
  -1 -15  -4 2026.18 172.882   5
  -1 -15  -4 2072.10 194.513   3
  -1 -15  -5 138.418 83.1532   5
  -1 -15  -5-67.4966 112.966   3
  -1 -15  -6 8628.91 306.225   5
  -1 -15  -6 8442.50 201.077   2
  -1 -15  -6 8515.54 367.188   3
  -1 -15  -7 956.607 114.469   5
  -1 -15  -7 1052.38 137.823   3
  -1 -15  -7 1078.42 85.9537   2
  -1 -15  -8 377.611 79.1115   5
  -1 -15  -8 236.797 93.8280   3
  -1 -15  -8 404.555 71.8830   2
  -1 -15  -9 7699.04 259.760   2
  -1 -15  -9 7300.69 260.540   5
  -1 -15  -9 7083.40 311.489   3
  -1 -15 -10 1180.25 123.216   2
  -1 -15 -10 1289.11 115.083   5
  -1 -15 -10 1296.67 144.841   3
  -1 -15 -11 45.1945 79.5448   2
  -1 -15 -11 137.187 81.3359   3
  -1 -15 -11 134.247 67.1579   5
  -1 -15 -12 390.230 98.4459   3
  -1 -15 -12 193.649 86.4800   2
  -1 -15 -12 373.045 78.9789   5
  -1 -15 -13 7595.90 309.918   3
  -1 -15 -13 7032.21 307.026   2
  -1 -15 -14 5560.05 292.603   2
  -1 -15 -14 6118.03 279.476   3
   1  15  15 2622.58 198.449   8
  -1 -15 -15 2778.31 190.822   3
  -1 -15 -15 2859.24 224.366   2
  -1 -15 -15 2470.30 239.642   7
  -1 -15 -16 2330.14 232.372   7
  -1 -15 -16 2673.60 225.653   2
  -1 -15 -16 2462.25 174.476   3
  -1 -15 -17 100.526 112.905   2
  -1 -15 -17-92.1678 103.715   3
  -1 -15 -17 123.357 109.858   7
  -1 -15 -18 29.1362 118.886   7
  -1 -15 -18 2.12356 108.566   2
  -1 -15 -19 124.997 124.624   7
  -1 -15 -19 92.0018 114.189   2
  -1 -15 -20 2208.16 258.947   7
  -1 -15 -20 2289.75 241.226   2
  -1 -15 -21 365.896 134.561   2
  -1 -15 -21 533.039 163.010   7
  -1 -15 -22 1965.21 238.818   2
  -1 -15 -23 97.0187 137.565   2
  -1 -16   8 552.056 179.927   5
   1  16  -7 101.085 137.118   4
  -1 -16   7 98.1019 150.934   5
   1  16  -6 1058.75 188.266   4
  -1 -16   6 962.756 189.354   5
   1  16  -5-0.98414 120.804   4
  -1 -16   5-61.6372 130.709   5
   1  16  -4 2960.51 262.345   4
  -1 -16   4 3251.61 278.002   5
  -1 -16   3 559.635 155.663   5
   1  16  -3 649.887 145.786   4
  -1 -16   2 1253.57 193.917   5
   1  16  -2 1214.48 176.552   4
  -1 -16   1 480.066 140.181   5
   1  16  -1 408.648 129.298   4
  -1 -16   0 854.140 158.303   5
  -1 -16  -1 1994.53 203.693   5
  -1 -16  -2 1434.44 171.156   5
  -1 -16  -3 9884.97 376.172   5
  -1 -16  -3 9785.57 423.546   3
  -1 -16  -4 225.095 127.408   3
  -1 -16  -4 86.4879 99.1523   5
  -1 -16  -5 7453.69 309.020   5
  -1 -16  -5 6724.14 346.590   3
  -1 -16  -6 4239.02 271.206   3
  -1 -16  -6 4300.38 229.535   5
  -1 -16  -7-48.0222 105.128   3
  -1 -16  -7-127.236 97.6296   5
  -1 -16  -8 717.803 104.905   5
  -1 -16  -8 864.157 137.726   3
  -1 -16  -9 4578.02 196.819   2
  -1 -16  -9 4800.15 270.003   3
  -1 -16  -9 4376.72 210.664   5
  -1 -16 -10 526.639 114.198   3
  -1 -16 -10 481.221 85.2516   5
  -1 -16 -10 366.362 86.3926   2
  -1 -16 -11 2921.36 164.711   5
  -1 -16 -11 3024.59 212.961   3
  -1 -16 -11 2781.65 179.073   2
  -1 -16 -12-61.1605 93.7998   3
  -1 -16 -12 4.95824 76.1911   2
  -1 -16 -13 432.527 104.279   3
  -1 -16 -13 459.323 106.693   2
  -1 -16 -14 45.1011 88.7401   2
  -1 -16 -14 57.3107 80.2577   3
  -1 -16 -15 5740.17 346.864   7
  -1 -16 -15 6247.11 315.853   2
  -1 -16 -15 5998.16 285.496   3
  -1 -16 -16 3528.54 282.012   7
  -1 -16 -16 3939.98 231.640   3
  -1 -16 -16 3917.79 264.014   2
  -1 -16 -17 317.946 152.842   7
  -1 -16 -17 334.542 117.864   2
  -1 -16 -17 245.703 78.3312   3
  -1 -16 -18 792.378 166.087   7
  -1 -16 -18 749.738 147.953   2
  -1 -16 -19 356.171 140.491   2
  -1 -16 -19 512.871 149.956   7
  -1 -16 -20 414.931 137.422   2
  -1 -16 -20 377.612 145.849   7
  -1 -16 -21-34.6269 132.598   2
  -1 -16 -22 1593.00 214.285   2
  -1 -17   6 12.5171 140.940   5
  -1 -17   5-39.4926 137.729   5
   1  17  -5 34.6425 126.733   4
  -1 -17   4 485.173 154.871   5
   1  17  -4 599.918 149.367   4
   1  17  -3 955.105 171.627   4
  -1 -17   3 943.397 181.904   5
  -1 -17   2 1563.77 204.449   5
  -1 -17   1 117.535 118.599   5
  -1 -17   0 630.672 144.457   5
  -1 -17  -1 1199.88 173.906   5
  -1 -17  -2 344.025 120.682   5
  -1 -17  -2 96.0487 110.955   3
  -1 -17  -3 1142.31 177.527   3
  -1 -17  -3 925.994 136.000   5
  -1 -17  -4 2122.48 189.793   5
  -1 -17  -4 2068.10 222.191   3
  -1 -17  -5 2022.84 179.029   5
  -1 -17  -5 2013.76 212.940   3
  -1 -17  -6 1995.48 166.859   5
  -1 -17  -6 1734.48 192.260   3
  -1 -17  -7 348.444 89.0202   5
  -1 -17  -7 463.204 124.150   3
  -1 -17  -8-134.377 87.7294   5
  -1 -17  -8-74.5349 99.4249   3
  -1 -17  -9 2529.75 173.291   5
  -1 -17  -9 2493.32 223.034   3
  -1 -17 -10 66.3304 102.492   3
  -1 -17 -11 3155.82 227.829   3
  -1 -17 -12 1307.77 141.080   2
  -1 -17 -12 1285.98 160.008   3
  -1 -17 -13 2743.70 198.350   2
  -1 -17 -13 2211.59 188.754   3
  -1 -17 -14 2304.93 194.431   3
  -1 -17 -14 2077.32 186.411   2
  -1 -17 -15 1290.98 151.951   3
  -1 -17 -15 1403.29 161.895   2
  -1 -17 -15 1163.46 177.880   7
  -1 -17 -16 223.725 104.032   2
  -1 -17 -16 179.075 115.525   7
  -1 -17 -16 97.5491 88.2400   3
  -1 -17 -17 390.992 146.709   7
  -1 -17 -17 250.074 115.666   2
  -1 -17 -18 79.0649 115.223   7
  -1 -17 -18 116.845 98.9706   2
  -1 -17 -19 2622.68 271.859   7
  -1 -17 -19 2653.24 239.802   2
  -1 -17 -20 227.464 155.651   7
  -1 -17 -20 206.509 114.545   2
  -1 -17 -21 2007.62 230.558   2
  -1 -17 -22 1630.38 215.652   2
  -1 -18   5 26.2125 148.330   5
  -1 -18   4-169.052 150.511   5
  -1 -18   3-241.247 152.552   5
  -1 -18   2 37.4810 134.465   5
  -1 -18   1 77.6091 121.510   5
  -1 -18   0 425.241 142.164   3
  -1 -18   0 527.873 142.084   5
  -1 -18  -1 2.78112 123.512   3
  -1 -18  -1 113.357 109.366   5
  -1 -18  -2 854.342 172.832   3
  -1 -18  -2 1044.16 163.983   5
  -1 -18  -3-2.56400 117.080   3
  -1 -18  -3 29.8855 96.6648   5
  -1 -18  -4 2672.29 248.229   3
  -1 -18  -4 2323.16 204.731   5
  -1 -18  -5 414.214 117.649   5
  -1 -18  -5 276.851 127.776   3
  -1 -18  -6 205.314 93.3853   5
  -1 -18  -6 29.6706 119.545   3
  -1 -18  -7-5.67420 128.008   3
  -1 -18  -8 2584.44 235.363   3
  -1 -18  -9 127.805 111.015   3
  -1 -18 -10 3308.18 253.791   3
  -1 -18 -11 7.17548 95.5167   3
  -1 -18 -12 1076.96 152.614   3
  -1 -18 -13 2547.76 208.099   3
  -1 -18 -14 245.934 90.9098   3
  -1 -18 -15 2571.82 211.461   3
  -1 -18 -16 1250.94 195.230   7
  -1 -18 -16 850.746 135.826   3
  -1 -18 -17 180.824 104.582   2
  -1 -18 -17 203.623 130.927   7
  -1 -18 -18-64.1859 107.441   2
  -1 -18 -18-90.0491 125.856   7
  -1 -18 -19 42.2759 111.722   2
  -1 -18 -20 172.282 107.289   2
  -1 -18 -21-129.816 139.228   2
  -1 -18 -22-88.4904 135.877   2
  -1 -19   4-50.8639 147.677   5
  -1 -19   3-88.8029 143.132   5
  -1 -19   2 7.47049 126.962   5
  -1 -19   1 33.3277 121.887   5
  -1 -19   0 2022.99 230.133   5
  -1 -19  -1-202.198 144.509   3
  -1 -19  -1-88.1802 114.098   5
  -1 -19  -2-115.297 140.635   3
  -1 -19  -2 90.3612 112.266   5
  -1 -19  -3 653.707 160.209   3
  -1 -19  -4 2350.03 253.661   3
  -1 -19  -5-171.343 126.549   3
  -1 -19  -6 2084.17 226.953   3
  -1 -19  -7-7.27825 114.998   3
  -1 -19  -8 368.904 141.529   3
  -1 -19  -9 400.814 143.450   3
  -1 -19 -10 990.268 162.708   3
  -1 -19 -11 158.664 119.604   3
  -1 -19 -12 3466.98 257.163   3
  -1 -19 -13 301.037 110.971   3
  -1 -19 -14 73.9837 108.851   3
  -1 -19 -15 810.378 136.122   3
  -1 -19 -16-33.7716 139.467   7
  -1 -19 -17-129.630 132.242   7
  -1 -20  -4 103.175 130.301   3
  -1 -20  -5 1930.03 228.867   3
  -1 -20  -6-109.595 134.749   3
  -1 -20  -7 20.7001 126.344   3
  -1 -20  -8 1373.04 196.680   3
  -1 -20  -9 344.613 141.391   3
  -1 -20 -10 756.054 165.872   3
  -1 -20 -11 1223.11 179.459   3
  -1 -20 -12 931.973 167.937   3
  -1 -20 -13-47.0773 110.559   3
  -1 -20 -14 640.081 135.936   3
  -1 -20 -15-19.7898 103.475   3
  -1 -21  -8 92.8750 126.545   3
  -1 -21  -9 1028.58 178.483   3
  -1 -21 -10-90.1871 113.143   3
  -1 -21 -11 633.825 162.005   3
  -1 -21 -12 19.6461 107.710   3
  -1 -21 -13 821.820 156.916   3
  -1 -21 -14-118.606 113.498   3
  -1 -22 -13-97.2412 126.053   3
  -1 -22 -14 71.9280 111.410   3
   2 -20 -17 156.055 114.712   3
   2 -20 -16 1398.65 198.415   3
   2 -20 -15 585.907 143.917   3
   2 -20 -14 218.565 117.373   3
   2 -20 -13 89.7767 126.787   3
   2 -20 -12-68.9326 131.597   3
   2 -20 -11 249.276 128.495   3
   2 -20 -10 310.229 134.209   3
   2 -20  -9 37.1846 114.880   3
   2 -20  -8 174.064 127.654   3
   2 -20  -7 1404.28 207.727   3
   2 -20  -6 801.738 182.526   3
   2 -19 -20-78.8364 125.946   2
   2 -19 -19 2745.72 257.755   2
   2 -19 -17 296.245 134.091   3
   2 -19 -16 82.1267 107.483   3
   2 -19 -15 38.6725 111.131   3
   2 -19 -14-110.240 112.945   3
   2 -19 -13 515.185 132.401   3
   2 -19 -12 368.454 127.591   3
   2 -19 -11 2516.33 245.873   3
   2 -19 -10 2805.53 253.071   3
   2 -19  -9 407.774 144.128   3
   2 -19  -8 502.790 145.178   3
   2 -19  -7 530.876 152.208   3
   2 -19  -6 44.4848 112.830   3
   2 -19  -5 794.357 171.812   3
   2 -19  -4 78.8668 123.583   3
   2 -19  -3 742.051 180.758   3
   2 -19  -2 8.69529 120.897   3
   2 -18 -20 2627.07 267.548   2
   2 -18 -19 1980.67 234.432   2
   2 -18 -18 316.573 139.095   2
   2 -18 -17 1174.19 169.845   3
   2 -18 -17 1272.47 183.624   2
   2 -18 -16 401.361 123.715   2
   2 -18 -16 564.650 147.660   3
   2 -18 -15 1382.21 181.125   2
   2 -18 -15 1477.27 190.396   3
   2 -18 -14 181.206 113.867   3
   2 -18 -14 331.800 117.492   2
   2 -18 -13 776.376 160.560   3
   2 -18 -12-44.2902 116.987   3
   2 -18 -11 4178.07 284.931   3
   2 -18 -10 201.224 124.379   3
   2 -18  -9 1501.33 190.537   3
   2 -18  -8 1448.32 199.856   3
   2 -18  -7 3456.61 276.724   3
   2 -18  -6 384.478 135.215   3
   2 -18  -5 373.519 143.086   3
   2 -18  -4 300.054 128.299   3
   2 -18  -3 53.8094 127.834   3
   2 -18  -2 982.795 182.773   3
   2 -18  -1 1166.64 190.695   3
   2 -18   0 12.7862 121.144   3
   2 -18   1 1815.02 226.302   3
   2 -18   5 1276.66 198.773   5
   2 -18   6 1312.74 201.585   5
   2 -17 -20 2190.52 242.271   2
   2 -17 -19 471.918 148.055   2
   2 -17 -18 487.079 161.826   7
   2 -17 -18 384.350 123.861   3
   2 -17 -18 348.171 140.542   2
   2 -17 -17 421.736 127.255   2
   2 -17 -17 593.602 133.403   3
   2 -17 -17 602.156 166.960   7
   2 -17 -16 477.456 133.242   2
   2 -17 -16 578.999 135.049   3
   2 -17 -15 528.804 136.817   3
   2 -17 -15 452.452 121.815   2
   2 -17 -14 1299.58 182.538   3
   2 -17 -13 1602.24 185.752   3
   2 -17 -12 843.128 152.225   3
   2 -17 -11 2425.94 225.277   3
   2 -17 -10 910.524 156.102   3
   2 -17  -9-167.289 117.538   3
   2 -17  -8 2765.08 243.400   3
   2 -17  -7 5188.60 311.130   3
   2 -17  -6-115.675 118.063   3
   2 -17  -5 2696.14 238.465   3
   2 -17  -4 2247.17 228.315   3
   2 -17  -3-22.9303 111.862   3
   2 -17  -2 367.029 137.108   3
   2 -17  -1 779.928 128.705   5
   2 -17  -1 813.739 168.719   3
   2 -17   0 434.199 116.469   5
   2 -17   0 359.727 136.080   3
   2 -17   1 1510.88 204.963   3
   2 -17   1 1528.83 173.078   5
   2 -17   2 149.345 109.032   5
   2 -17   2 55.0067 129.650   3
   2 -17   3 815.226 173.654   3
   2 -17   3 757.844 154.764   5
   2 -17   4 361.575 160.111   3
   2 -17   4 481.883 151.366   5
   2 -17   5 9.83152 127.230   5
   2 -17   6 34.5379 127.093   5
   2 -17   7 151.648 132.337   5
   2 -16 -21 43.2207 131.735   2
   2 -16 -20 1509.82 210.062   2
   2 -16 -19-18.6049 140.344   7
   2 -16 -19 87.4864 122.799   2
   2 -16 -18 986.135 194.872   7
   2 -16 -18 883.984 153.290   3
   2 -16 -18 829.998 172.137   2
   2 -16 -17 55.7427 117.313   7
   2 -16 -17 137.941 107.369   3
   2 -16 -17 141.407 117.890   2
   2 -16 -16 721.823 148.641   2
   2 -16 -16 764.817 135.639   3
   2 -16 -15 245.199 121.117   3
   2 -16 -14 242.570 111.812   3
   2 -16 -13 62.7125 112.440   3
   2 -16 -12 921.246 151.151   3
   2 -16 -11 1160.63 159.869   3
   2 -16 -10 1292.54 163.239   3
   2 -16  -9 470.113 126.261   3
   2 -16  -8 6512.02 329.313   3
   2 -16  -7 1777.23 194.271   3
   2 -16  -6 925.451 147.672   3
   2 -16  -5 2698.81 226.937   3
   2 -16  -4 78.6396 73.1957   5
   2 -16  -4-26.3747 104.907   3
   2 -16  -3 4834.94 229.733   5
   2 -16  -3 5094.43 311.512   3
   2 -16  -2 2098.66 171.309   5
   2 -16  -2 2024.83 225.540   3
   2 -16  -1 1034.98 172.430   3
   2 -16  -1 1150.68 144.068   5
   2 -16   0 612.225 121.647   5
   2 -16   0 481.962 150.692   3
   2 -16   1 1078.06 157.895   5
   2 -16   1 1035.09 177.043   3
   2 -16   2-116.196 110.145   5
   2 -16   2-55.9174 136.650   3
   2 -16   3 1407.67 178.287   5
   2 -16   3 1777.88 225.340   3
   2 -16   4 240.748 122.182   5
   2 -16   4 233.026 136.963   3
   2 -16   5 655.614 157.113   5
   2 -16   5 303.907 141.446   3
   2 -16   6 25.3673 133.889   5
   2 -16   6 15.8146 132.468   3
   2 -16   7 277.547 136.846   5
   2 -16   8-9.27267 132.399   5
   2 -16   9-301.782 157.864   5
   2 -15 -21 315.518 138.763   2
   2 -15 -20 731.878 168.134   7
   2 -15 -20 458.034 149.238   2
   2 -15 -19 139.899 134.696   7
   2 -15 -19 367.512 136.737   2
   2 -15 -18 110.008 97.5693   3
   2 -15 -18 183.169 124.152   2
   2 -15 -18 215.249 122.098   7
   2 -15 -17 67.4545 118.659   7
   2 -15 -17 218.842 125.762   2
   2 -15 -17 145.417 101.294   3
   2 -15 -16 6131.68 315.983   3
   2 -15 -15-36.4783 95.7578   3
   2 -15 -14 6260.94 312.627   3
   2 -15 -13 8.97694 101.790   3
   2 -15 -12-82.9447 118.647   3
   2 -15 -11 6.49667 102.270   3
   2 -15 -10 453.430 119.945   3
   2 -15  -9-117.433 99.4287   3
   2 -15  -8 9541.68 381.604   3
   2 -15  -7 3095.68 236.242   3
   2 -15  -6 2510.00 130.982   5
   2 -15  -6 2824.82 221.801   3
   2 -15  -5 5048.05 203.844   5
   2 -15  -5 5481.49 300.321   3
   2 -15  -4 2739.43 162.557   5
   2 -15  -4 2581.88 225.441   3
   2 -15  -3 273.498 87.6601   5
   2 -15  -3 54.7839 108.960   3
   2 -15  -2 268.753 86.8597   5
   2 -15  -2 66.2236 105.173   3
   2 -15  -1 1567.80 154.256   5
   2 -15  -1 1329.47 180.540   3
   2 -15   0 963.114 165.274   3
   2 -15   0 784.114 129.941   5
   2 -15   1 4083.82 247.733   5
   2 -15   1 3875.29 282.239   3
   2 -15   2 225.206 116.634   5
   2 -15   2 175.897 127.033   3
   2 -15   3-53.9123 110.597   5
   2 -15   3-17.3261 113.628   3
   2 -15   4 34.1793 107.095   5
   2 -15   4 146.964 121.141   3
   2 -15   5-146.175 133.736   5
   2 -15   5-175.311 130.083   3
   2 -15   6 1507.37 208.594   3
   2 -15   6 1783.20 218.261   5
   2 -15   7 1085.15 185.356   5
   2 -15   7 1058.64 186.537   3
   2 -15   8 115.925 117.955   3
   2 -15   8 70.8803 123.762   5
   2 -15   9 139.126 133.484   5
   2 -15   9 38.7767 125.145   3
   2 -15  10-132.097 146.804   5
   2 -14 -21 3619.72 302.297   2
   2 -14 -21 3474.32 320.262   7
   2 -14 -20 114.044 133.472   2
   2 -14 -20-4.18647 117.766   7
   2 -14 -19 1044.94 154.011   3
   2 -14 -19 664.857 156.649   2
   2 -14 -19 924.737 177.423   7
   2 -14 -18 1874.09 229.481   7
   2 -14 -18 1912.97 188.006   3
   2 -14 -18 2075.88 229.935   2
   2 -14 -17 360.330 126.213   2
   2 -14 -17 434.519 133.018   7
   2 -14 -17 541.831 129.190   3
   2 -14 -16 785.079 127.823   3
   2 -14 -16 491.212 121.479   7
   2 -14 -15 2913.35 217.092   3
   2 -14 -14 5051.88 280.376   3
   2 -14 -13 7351.28 328.280   3
   2 -14 -12 4705.53 271.214   3
   2 -14 -11 396.920 109.397   3
   2 -14 -10 992.415 142.547   3
   2 -14  -9 842.138 128.165   3
   2 -14  -8 3060.29 100.441   5
   2 -14  -8 3743.66 231.140   3
   2 -14  -7 658.737 59.7441   5
   2 -14  -7 746.432 130.295   3
   2 -14  -6 8907.07 231.280   5
   2 -14  -6 10027.3 381.594   3
   2 -14  -5 1185.94 154.763   3
   2 -14  -5 1103.01 96.2145   5
   2 -14  -4 4094.67 265.489   3
   2 -14  -4 3969.15 184.819   5
   2 -14  -3 373.395 119.661   3
   2 -14  -3 90.9585 73.3247   5
   2 -14  -2 1474.09 177.148   3
   2 -14  -2 1620.57 140.840   5
   2 -14  -1 2790.73 183.225   5
   2 -14  -1 2807.69 226.303   3
   2 -14   0 4514.03 244.588   5
   2 -14   0 4450.13 281.078   3
   2 -14   1 737.353 131.341   5
   2 -14   1 697.846 146.956   3
   2 -14   2-16.7505 93.4026   5
   2 -14   2 119.813 107.973   3
   2 -14   3 1227.94 161.041   5
   2 -14   3 1145.35 168.138   3
   2 -14   4 1913.87 216.647   3
   2 -14   4 1980.84 205.904   5
   2 -14   5 906.527 154.639   5
   2 -14   5 801.003 155.684   3
   2 -14   6 4450.38 305.788   5
   2 -14   6 4378.86 313.484   3
   2 -14   7-159.470 125.638   3
   2 -14   7 77.4949 118.169   5
   2 -14   8-61.7264 123.729   5
   2 -14   8-43.6757 132.880   3
   2 -14   9 795.661 174.066   3
   2 -14   9 972.836 189.161   5
   2 -14  10-114.611 138.981   5
   2 -14  10 67.4326 122.465   3
   2 -14  11 1446.14 233.638   5
   2 -14  11 1573.77 222.121   3
   2 -13 -22 467.065 164.936   2
   2 -13 -21 6809.30 417.923   7
   2 -13 -21 7142.70 423.902   2
   2 -13 -20 134.672 124.143   2
   2 -13 -20-8.81943 125.526   7
   2 -13 -19 3224.73 227.557   3
   2 -13 -19 3097.46 272.370   7
   2 -13 -19 3247.82 278.672   2
   2 -13 -18-91.1202 120.650   7
   2 -13 -18-67.5897 117.110   2
   2 -13 -18 78.2190 94.4639   3
   2 -13 -17 3967.49 279.825   2
   2 -13 -17 4351.60 252.348   3
   2 -13 -17 4186.43 298.962   7
   2 -13 -16 589.965 148.546   7
   2 -13 -16 463.210 98.4243   3
   2 -13 -15 6973.20 313.790   3
   2 -13 -14 4513.98 253.971   3
   2 -13 -13 3645.61 228.742   3
   2 -13 -12 1032.49 144.238   3
   2 -13 -11 4277.15 240.420   3
   2 -13 -10 259.588 67.2184   8
   2 -13 -10 185.576 87.2292   3
   2 -13 -10 334.515 62.2744   4
   2 -13  -9 4641.33 192.225   4
   2 -13  -9 4840.29 260.301   3
   2 -13  -9 4847.43 213.022   8
   2 -13  -8 7378.16 307.003   3
   2 -13  -8 6808.40 259.047   8
   2 -13  -7 4729.94 247.681   3
   2 -13  -7 4033.14 124.618   5
   2 -13  -6 237.548 98.1339   3
   2 -13  -6 185.754 44.8734   5
   2 -13  -5 1285.84 149.126   3
   2 -13  -5 1123.37 90.1395   5
   2 -13  -4 12089.0 300.142   5
   2 -13  -4 12362.2 417.295   3
   2 -13  -3 1894.56 133.450   5
   2 -13  -3 2015.35 128.754   2
   2 -13  -3 2353.47 197.775   3
   2 -13  -2 6857.59 260.427   5
   2 -13  -2 7397.59 327.975   3
   2 -13  -2 6864.03 222.803   2
   2 -13  -1-133.180 111.052   3
   2 -13  -1-96.0841 57.3495   2
   2 -13  -1-14.7599 82.5790   5
   2 -13   0 671.891 117.376   5
   2 -13   0 566.972 127.751   3
   2 -13   1 1300.08 166.037   3
   2 -13   1 1274.96 147.254   5
   2 -13   2 2487.88 214.586   3
   2 -13   2 2657.54 200.785   5
   2 -13   3 875.012 142.561   5
   2 -13   3 784.477 140.400   3
   2 -13   4 1075.40 161.649   5
   2 -13   4 970.137 163.466   3
   2 -13   5 3165.07 263.299   3
   2 -13   5 3752.38 261.487   5
   2 -13   6 2767.73 244.800   3
   2 -13   6 2696.14 239.988   5
   2 -13   7 864.701 165.822   5
   2 -13   7 891.043 166.082   3
   2 -13   8 2050.42 230.837   5
   2 -13   8 1367.43 181.845   3
   2 -13   9 615.564 158.247   5
   2 -13   9 334.221 128.802   3
   2 -13  10-115.839 139.564   5
   2 -13  10-188.632 136.349   3
   2 -13  11-73.1200 128.738   5
   2 -13  11-66.7163 118.640   3
   2 -13  12-51.9733 125.480   3
   2 -13  12-111.364 145.554   5
   2 -13  13 1515.71 230.459   3
   2 -12 -22 2078.14 244.276   2
   2 -12 -22 2330.85 258.781   7
   2 -12 -21 555.852 169.222   7
   2 -12 -21 549.913 153.594   2
   2 -12 -20 1429.30 215.641   7
   2 -12 -20 1411.06 204.714   2
   2 -12 -19 2607.88 196.744   3
   2 -12 -19 2537.90 244.337   7
   2 -12 -19 2670.92 253.828   2
   2 -12 -18 348.831 130.668   7
   2 -12 -18 604.092 125.660   3
   2 -12 -18 195.585 124.642   2
   2 -12 -17 13151.3 493.236   2
   2 -12 -17 12835.4 500.949   7
   2 -12 -17 12724.0 417.216   3
   2 -12 -16 557.831 137.048   7
   2 -12 -16 562.131 121.271   3
   2 -12 -16 452.696 69.9358   4
   2 -12 -15 4797.99 251.978   3
   2 -12 -15 3992.75 270.772   7
   2 -12 -15 4153.13 165.593   4
   2 -12 -14 1355.15 149.415   3
   2 -12 -14 1075.07 87.6349   4
   2 -12 -13 973.734 131.159   3
   2 -12 -12 106.729 97.7636   3
   2 -12 -11 5120.89 186.056   8
   2 -12 -11 5232.23 255.916   3
   2 -12 -10 392.457 68.7035   8
   2 -12 -10 298.180 90.5367   3
   2 -12  -9 1086.21 95.1917   4
   2 -12  -9 1353.08 145.608   3
   2 -12  -9 1376.07 110.576   8
   2 -12  -8-28.5635 58.3627   8
   2 -12  -8 67.7629 50.8561   4
   2 -12  -8 80.8212 90.1015   3
   2 -12  -8 98.3747 20.6492   5
   2 -12  -7 11248.2 309.300   4
   2 -12  -7 12137.7 335.528   8
   2 -12  -7 12227.5 380.633   3
   2 -12  -7 10386.8 194.867   5
   2 -12  -6 2182.72 95.5541   5
   2 -12  -6 2460.82 159.506   8
   2 -12  -6 2787.99 189.360   3
   2 -12  -5 5694.34 175.463   5
   2 -12  -5 5992.85 271.768   3
   2 -12  -4 1054.24 89.4355   5
   2 -12  -4 1249.12 140.950   3
   2 -12  -3 2949.47 207.375   3
   2 -12  -3 2626.06 145.081   5
   2 -12  -2 2653.28 156.768   5
   2 -12  -2 2627.21 136.466   2
   2 -12  -2 3022.01 210.686   3
   2 -12  -1 1.32918 89.3112   3
   2 -12  -1-32.2999 81.6707   5
   2 -12  -1-67.1533 58.5707   2
   2 -12   0 9895.14 374.491   3
   2 -12   0 10129.5 325.834   5
   2 -12   0 9671.83 254.659   2
   2 -12   1 518.511 114.442   3
   2 -12   1 673.343 112.486   5
   2 -12   1 639.271 73.8297   2
   2 -12   2 1090.75 135.704   5
   2 -12   2 1041.57 155.700   3
   2 -12   2 939.520 84.6622   2
   2 -12   3 1883.83 173.836   5
   2 -12   3 1807.87 181.947   3
   2 -12   4 750.601 145.746   3
   2 -12   4 809.782 138.965   5
   2 -12   5 2840.52 225.901   5
   2 -12   5 2598.15 223.551   3
   2 -12   6 4073.56 273.910   5
  -2  12  -7 585.389 164.845   1
   2 -12   7 799.061 157.244   5
  -2  12  -8 2649.04 277.610   1
   2 -12   8 2581.93 240.179   5
   2 -12   9-13.9941 115.951   5
   2 -12  10 566.186 163.239   5
  -2  12 -10 572.668 149.749   4
   2 -12  11 1761.61 228.908   5
  -2  12 -11 1188.59 196.090   4
   2 -12  12-20.5281 151.726   5
  -2  12 -12-174.278 143.023   4
   2 -12  13 365.721 155.482   5
   2 -11 -22 2751.53 279.601   2
   2 -11 -22 2714.76 272.758   7
   2 -11 -21-20.7222 130.744   2
   2 -11 -21 171.045 140.080   7
   2 -11 -20 683.934 163.069   2
   2 -11 -20 1088.91 186.334   7
   2 -11 -19-47.6156 119.624   7
   2 -11 -19 186.237 140.243   2
   2 -11 -19 208.304 94.0843   3
   2 -11 -18 4335.74 306.094   2
   2 -11 -18 4404.65 304.498   7
   2 -11 -18 3990.91 233.818   3
   2 -11 -17 5043.70 194.837   4
   2 -11 -17 5400.22 264.875   3
   2 -11 -17 5225.43 317.903   2
   2 -11 -17 5256.07 325.748   7
   2 -11 -16 2090.04 126.075   4
   2 -11 -16 2148.69 212.538   7
   2 -11 -16 2293.24 174.347   3
   2 -11 -15 12246.0 297.661   4
   2 -11 -15 13212.4 475.160   7
   2 -11 -15 13322.2 406.043   3
   2 -11 -14 1609.42 108.501   4
   2 -11 -14 1863.65 162.224   3
   2 -11 -13 1311.20 140.351   3
   2 -11 -13 956.521 57.6287   5
   2 -11 -12 4743.94 150.326   8
   2 -11 -12 4902.23 239.870   3
   2 -11 -11 3.42938 41.9162   8
   2 -11 -11-88.9520 79.7426   3
   2 -11 -10 1283.73 92.5634   8
   2 -11 -10 1171.98 127.754   3
   2 -11  -9 4082.76 218.794   3
   2 -11  -9 4155.61 167.116   8
   2 -11  -8-42.3358 83.5140   3
   2 -11  -8 3.92226 46.8507   8
   2 -11  -7 14537.3 334.523   4
   2 -11  -7 14761.7 402.133   3
   2 -11  -7 15326.3 349.149   8
   2 -11  -6 1228.02 108.044   8
   2 -11  -6 1186.19 64.6054   5
   2 -11  -6 1204.55 128.513   3
   2 -11  -6 1125.52 101.184   4
   2 -11  -5 8791.90 282.323   8
   2 -11  -5 8951.86 317.868   3
   2 -11  -5 8309.23 195.177   5
   2 -11  -5 8566.39 266.143   4
   2 -11  -4 1346.79 119.210   8
   2 -11  -4 1288.74 138.505   3
   2 -11  -4 1243.90 86.5934   5
   2 -11  -3 6726.01 283.949   3
   2 -11  -3 6589.22 206.774   5
   2 -11  -2 1003.47 87.9420   2
   2 -11  -2 1133.22 131.956   3
   2 -11  -2 1159.89 102.315   5
   2 -11  -1 12986.4 336.219   5
  -2  11   1 12468.9 317.079   5
   2 -11  -1 12450.1 296.849   2
   2 -11  -1 12110.6 399.331   3
   2 -11   0 60.6434 50.7465   2
   2 -11   0-3.23567 94.0275   3
   2 -11   0-58.2733 81.8603   5
   2 -11   1 1154.65 128.182   5
   2 -11   1 1138.04 90.0792   2
   2 -11   1 1012.70 133.427   3
   2 -11   2 622.454 113.320   5
   2 -11   2 607.322 73.8710   2
   2 -11   2 419.635 101.302   3
   2 -11   3 171.528 95.5477   3
   2 -11   3 174.693 52.7967   2
   2 -11   3 296.856 99.6575   5
   2 -11   4 116.449 56.1143   2
   2 -11   4 154.735 98.7767   5
   2 -11   4 49.5341 96.6093   3
  -2  11  -5 4790.37 320.987   1
   2 -11   5 5470.53 287.614   5
   2 -11   5 4757.57 188.592   2
   2 -11   6 329.577 121.945   5
  -2  11  -6-16.9225 143.311   1
   2 -11   7-117.374 118.678   5
  -2  11  -7-143.098 148.034   1
  -2  11  -7 3.16108 113.273   4
   2 -11   8 1139.66 172.618   5
  -2  11  -8 1530.69 225.817   1
  -2  11  -8 962.673 158.636   4
   2 -11   9 14.1239 120.447   5
  -2  11  -9-184.144 147.700   4
  -2  11  -9-227.714 152.256   1
  -2  11 -10 2205.29 262.508   1
   2 -11  10 2008.82 227.798   5
  -2  11 -10 1985.03 221.814   4
   2 -11  11 179.594 131.876   5
  -2  11 -11-21.0601 146.982   4
   2 -11  12 1926.84 240.153   5
  -2  11 -12 1837.02 230.675   4
   2 -11  13 51.1538 137.283   5
  -2  11 -13 301.913 141.839   4
   2 -11  14 2129.55 261.438   5
   2 -10 -23 116.530 139.434   7
   2 -10 -22 1855.85 239.622   2
   2 -10 -22 1628.00 228.207   7
   2 -10 -21 66.3859 137.110   2
   2 -10 -21 210.812 131.204   7
   2 -10 -20 1306.67 204.827   7
   2 -10 -20 696.374 159.188   2
   2 -10 -19 914.352 175.268   2
   2 -10 -19 1199.44 186.546   7
   2 -10 -19 978.448 128.298   3
   2 -10 -18 4773.88 310.376   2
   2 -10 -18 4778.16 243.734   3
   2 -10 -18 4728.25 312.010   7
   2 -10 -18 4776.82 202.167   4
   2 -10 -17 309.600 125.346   7
   2 -10 -17 210.943 83.4067   3
   2 -10 -17 453.926 84.7364   4
   2 -10 -17 469.414 139.871   2
   2 -10 -16 2525.55 176.684   3
   2 -10 -16 2329.00 219.517   7
   2 -10 -16 2277.46 135.042   4
   2 -10 -15 1923.05 204.985   7
   2 -10 -15 1893.40 153.914   3
   2 -10 -15 1884.11 120.222   4
   2 -10 -14 2210.18 196.010   7
  -2  10  14 1960.66 92.3934   8
   2 -10 -14 2280.56 111.220   5
   2 -10 -14 2458.10 131.556   4
   2 -10 -14 2680.79 184.594   3
   2 -10 -13 10609.3 265.837   4
   2 -10 -13 11320.3 354.164   3
   2 -10 -13 9680.24 214.190   5
   2 -10 -12 36.7414 28.2678   5
   2 -10 -12-20.4424 78.2819   3
   2 -10 -11 647.246 109.263   3
   2 -10 -11 466.663 53.3284   8
   2 -10 -11 339.032 32.6712   5
   2 -10 -10 608.883 98.2960   3
   2 -10 -10 628.444 63.9981   8
   2 -10  -9 2024.56 149.021   3
   2 -10  -9 2219.26 112.032   8
   2 -10  -8-51.0458 47.8530   8
   2 -10  -8-48.9351 73.6365   3
   2 -10  -7 3748.11 193.158   3
   2 -10  -7 3829.48 160.579   8
   2 -10  -6 109.391 52.2884   8
   2 -10  -6 71.4786 25.5929   5
   2 -10  -6 98.2680 73.6671   3
   2 -10  -5 1613.66 73.3099   5
   2 -10  -5 1781.07 120.822   8
   2 -10  -5 1749.34 142.538   3
   2 -10  -5 1650.51 114.612   4
   2 -10  -4 547.393 79.3539   8
   2 -10  -4 443.676 97.2801   3
   2 -10  -4 196.949 48.4174   5
   2 -10  -4 397.524 73.7033   4
   2 -10  -3 7059.14 198.053   5
   2 -10  -3 7717.56 312.153   1
   2 -10  -3 7089.29 278.577   3
  -2  10   2-18.8193 48.2172   5
   2 -10  -2-76.1607 115.530   1
   2 -10  -2 63.9085 54.5943   5
   2 -10  -1 23693.5 427.817   2
   2 -10  -1 24391.7 459.698   5
  -2  10   1 24198.3 443.553   5
   2 -10  -1 25766.8 606.017   1
   2 -10   0 1867.84 179.288   1
   2 -10   0 1837.36 108.301   2
  -2  10   0 1789.99 116.740   5
   2 -10   0 1803.38 132.583   5
   2 -10   1 126.162 77.5390   5
   2 -10   1-35.5842 46.9689   2
   2 -10   1-106.315 98.6293   3
   2 -10   2-24.9818 45.6167   2
   2 -10   2-25.9500 83.9433   5
   2 -10   2-142.773 106.412   3
   2 -10   3 1417.66 141.206   5
   2 -10   3 964.424 128.436   3
   2 -10   3 1355.57 100.633   2
  -2  10  -4 20.8166 132.965   1
   2 -10   4 144.400 93.4204   5
   2 -10   4-5.30137 47.1031   2
  -2  10  -5 999.509 158.319   1
   2 -10   5 1103.97 99.3720   2
   2 -10   5 1208.79 149.211   5
   2 -10   6 507.072 122.900   5
  -2  10  -6 328.047 110.134   4
   2 -10   6 501.255 77.1723   2
  -2  10  -6 376.100 133.529   1
  -2  10  -7 5162.84 332.940   1
  -2  10  -7 4709.27 285.598   4
   2 -10   7 5357.03 300.144   5
   2 -10   8 1119.44 163.405   5
  -2  10  -8 965.008 164.168   4
  -2  10  -8 1264.92 208.105   1
  -2  10  -9 2394.38 168.903   2
   2 -10   9 2632.79 229.886   5
  -2  10  -9 2438.55 226.650   4
  -2  10  -9 2663.41 263.291   1
  -2  10 -10 14.3034 85.1518   2
  -2  10 -10-153.249 150.568   1
  -2  10 -10-244.518 135.197   4
   2 -10  10-7.06228 133.870   5
  -2  10 -11-239.331 150.966   4
  -2  10 -11-169.278 150.644   1
   2 -10  11 41.9561 125.399   5
   2 -10  12 1954.08 224.524   5
  -2  10 -12 1815.25 220.165   4
   2 -10  13-116.531 150.751   5
  -2  10 -13-158.393 137.430   4
  -2  10 -14 3379.23 303.520   4
   2 -10  14 3429.38 310.898   5
  -2  10 -15 822.558 192.978   4
   2 -10  15 641.623 175.975   5
   2  -9 -23 81.9851 140.732   7
   2  -9 -22 1522.94 218.574   7
   2  -9 -22 1544.91 217.320   2
   2  -9 -21 1093.68 191.486   2
   2  -9 -21 1443.80 203.350   7
   2  -9 -20 418.162 153.707   2
   2  -9 -20 688.886 162.903   7
   2  -9 -19 563.397 159.071   2
   2  -9 -19 494.132 104.104   3
   2  -9 -19 616.033 96.2652   4
   2  -9 -19 652.618 159.676   7
   2  -9 -18 2440.78 154.289   4
   2  -9 -18 2420.61 175.290   3
   2  -9 -18 2553.06 239.406   7
   2  -9 -18 2569.41 241.953   2
   2  -9 -17 244.173 87.8023   3
   2  -9 -17 290.268 72.0584   4
   2  -9 -17 264.254 122.087   7
   2  -9 -17 354.978 139.234   2
   2  -9 -16 145.707 78.7883   3
   2  -9 -16 142.868 114.249   7
   2  -9 -16 66.8177 59.0397   4
   2  -9 -15 1366.11 164.399   7
  -2   9  15 1146.66 77.2195   8
   2  -9 -15 1314.37 102.144   5
   2  -9 -15 1436.37 107.315   4
   2  -9 -15 1467.83 147.239   3
   2  -9 -14-5.64885 97.7588   7
  -2   9  14 163.785 38.6848   8
   2  -9 -14 194.287 85.0554   3
   2  -9 -14 227.416 62.9834   4
   2  -9 -14 157.625 52.0693   5
   2  -9 -13 52.9237 53.3630   4
  -2   9  13 26.8174 31.3516   8
   2  -9 -13 32.3749 76.2255   3
   2  -9 -13-34.3911 115.823   7
   2  -9 -13 67.9329 44.3150   5
  -2   9  12 73.3420 28.2651   8
   2  -9 -12 13.2062 81.4377   3
   2  -9 -12 137.712 42.7209   5
   2  -9 -11-98.5165 88.8513   3
   2  -9 -11 22.5545 28.0100   5
   2  -9 -10 279.928 42.6947   8
   2  -9 -10 214.622 28.3020   5
   2  -9 -10 379.215 87.5837   3
   2  -9  -9 444.325 51.9847   8
   2  -9  -9 534.128 96.0974   3
   2  -9  -8 6260.03 244.281   3
   2  -9  -8 6386.74 177.309   8
   2  -9  -7 9840.18 236.065   8
   2  -9  -7 9876.61 297.765   3
   2  -9  -6 6087.09 192.928   8
   2  -9  -6 6311.37 243.829   3
   2  -9  -5 16506.2 339.074   8
   2  -9  -5 16799.7 395.594   3
   2  -9  -5 15072.2 227.600   5
   2  -9  -4 177.448 60.5974   8
   2  -9  -4 111.018 47.7392   4
   2  -9  -4-43.1298 44.9102   5
   2  -9  -4 15.8421 73.9917   3
   2  -9  -3 0.53076 50.8975   5
   2  -9  -3 136.627 52.0811   4
   2  -9  -2 20.2106 93.8323   1
   2  -9  -2 95.7039 52.0836   5
   2  -9  -2 54.8387 53.5607   4
  -2   9   2 186.782 41.7957   5
  -2   9   1 3263.83 137.580   5
   2  -9  -1 3320.62 141.298   2
   2  -9  -1 3547.88 210.400   1
   2  -9  -1 3220.54 148.039   5
   2  -9   0 4180.74 179.812   5
  -2   9   0 4083.09 168.482   5
   2  -9   0 4274.09 231.589   1
   2  -9   0 4113.77 155.083   2
   2  -9   1 7203.32 249.695   5
  -2   9  -1 7444.80 241.768   5
   2  -9   1 7240.13 206.455   2
   2  -9   1 7102.71 305.866   1
   2  -9   2 6863.99 256.424   5
   2  -9   2 6739.80 305.230   1
   2  -9   2 6583.44 198.172   2
   2  -9   3 732.709 78.6470   2
   2  -9   3 978.940 153.092   1
   2  -9   3 771.514 115.302   5
  -2   9  -3 505.774 118.687   1
   2  -9   3 542.790 99.5200   3
   2  -9   4 1243.47 96.7698   2
   2  -9   4 1379.77 140.771   5
  -2   9  -4 1257.28 158.289   1
   2  -9   5 423.488 109.304   5
  -2   9  -5 288.819 95.5165   4
   2  -9   5 335.608 62.8769   2
  -2   9  -5 324.540 128.964   1
   2  -9   6 89.2247 105.175   5
  -2   9  -6-47.3443 123.616   1
   2  -9   6 109.419 56.0436   2
  -2   9  -6 166.777 96.1965   4
  -2   9  -7 4167.11 254.602   4
   2  -9   7 3969.19 248.397   5
  -2   9  -7 4366.89 296.642   1
   2  -9   7 3840.21 181.851   2
  -2   9  -8 1527.11 201.750   1
   2  -9   8 1210.85 166.909   5
  -2   9  -8 1077.82 158.378   4
  -2   9  -9 9247.61 317.308   2
   2  -9   9 9452.33 401.737   5
  -2   9  -9 8847.56 395.815   4
  -2   9  -9 9461.35 446.217   1
  -2   9 -10 352.262 95.7117   2
   2  -9  10 283.994 140.083   5
  -2   9 -10 193.640 145.842   1
  -2   9 -10 367.755 130.479   4
  -2   9 -11 937.907 160.233   4
  -2   9 -11 1010.90 189.874   1
   2  -9  11 910.866 168.391   5
  -2   9 -11 815.651 117.389   2
   2  -9  12-27.5645 122.086   5
  -2   9 -12-77.9580 138.966   1
  -2   9 -12-32.7266 87.8358   2
  -2   9 -12 53.6073 124.366   4
  -2   9 -13 898.742 168.971   4
   2  -9  13 1024.64 188.001   5
  -2   9 -13 1316.43 151.393   2
   2  -9  14 854.489 174.913   5
  -2   9 -14 1222.71 192.804   4
  -2   9 -15 481.845 149.395   4
   2  -9  15 505.052 163.127   5
  -2   9 -16 551.444 154.356   4
   2  -8 -23 1936.30 255.481   7
   2  -8 -22 2482.94 258.423   7
   2  -8 -22 2592.84 272.876   2
   2  -8 -21 1141.37 190.932   7
   2  -8 -21 1395.38 203.884   2
   2  -8 -20 408.313 139.059   2
   2  -8 -20 368.042 93.1866   4
   2  -8 -20 260.159 116.940   7
   2  -8 -19-42.4207 122.575   2
   2  -8 -19 137.206 125.765   7
   2  -8 -19-52.0560 78.4792   4
   2  -8 -18 80.2412 69.3683   4
   2  -8 -18 109.236 120.197   7
   2  -8 -18-39.9357 113.981   2
   2  -8 -18 108.272 82.1174   3
   2  -8 -17 88.6933 120.390   7
   2  -8 -17-51.4708 113.089   2
   2  -8 -17 22.9223 80.3495   3
   2  -8 -17-59.9135 67.3961   4
   2  -8 -16 669.527 147.105   7
   2  -8 -16 861.738 118.111   3
  -2   8  16 689.951 79.5154   8
   2  -8 -16 759.169 94.8939   4
   2  -8 -15 5754.43 246.325   3
   2  -8 -15 5816.75 309.544   7
  -2   8  15 5111.90 174.311   8
   2  -8 -15 5749.76 219.347   5
   2  -8 -15 6058.32 214.741   4
  -2   8  14 3070.14 124.529   8
   2  -8 -14 3095.33 151.620   5
   2  -8 -14 3328.74 155.981   4
   2  -8 -14 3528.53 195.200   3
   2  -8 -14 3406.36 225.857   7
  -2   8  13 4823.06 146.238   8
   2  -8 -13 5541.31 192.128   4
   2  -8 -13 5493.49 185.435   5
   2  -8 -13 5040.54 271.699   7
   2  -8 -13 5612.33 236.553   3
   2  -8 -12 8596.25 217.109   5
  -2   8  12 7984.53 180.311   8
   2  -8 -12 8936.78 290.622   3
   2  -8 -12 8974.56 237.607   4
   2  -8 -12 8423.89 335.676   7
  -2   8  11 528.940 46.3483   8
   2  -8 -11 642.403 60.1849   5
   2  -8 -11 522.316 81.0541   3
   2  -8 -10 7635.68 259.660   3
   2  -8 -10 6943.39 155.743   5
   2  -8  -9 744.176 53.1804   8
   2  -8  -9 760.236 94.6674   3
   2  -8  -9 586.280 39.6192   5
   2  -8  -8 45398.4 563.140   8
   2  -8  -8 45286.2 711.570   3
   2  -8  -7 5844.08 225.748   3
   2  -8  -7 5550.48 155.686   8
   2  -8  -6 14092.2 349.265   3
   2  -8  -6 14122.8 274.357   8
   2  -8  -5 1276.58 86.5662   8
   2  -8  -5 1273.53 111.693   3
   2  -8  -4 41588.4 579.526   8
   2  -8  -4 37754.3 453.264   5
   2  -8  -3 1306.10 97.1214   4
   2  -8  -3 1307.79 71.9679   5
  -2   8   2 24561.3 359.872   5
   2  -8  -2 25216.4 524.755   1
   2  -8  -2 24146.6 371.693   5
   2  -8  -2 24609.2 446.728   4
   2  -8  -1 1730.64 122.241   4
   2  -8  -1 1793.51 152.004   1
   2  -8  -1 1774.50 105.602   5
  -2   8   1 1677.87 94.7656   5
   2  -8   0 4729.01 178.190   5
  -2   8   0 4908.92 172.392   5
   2  -8   0 4855.31 203.122   4
   2  -8   0 4987.54 234.873   1
   2  -8   0 4766.39 165.693   2
   2  -8   1 5765.42 181.491   2
   2  -8   1 6421.82 279.828   1
  -2   8  -1 6115.60 210.070   5
   2  -8   1 6056.26 218.231   5
   2  -8   2 8974.49 278.979   5
   2  -8   2 8475.70 222.497   2
  -2   8  -2 8549.92 266.831   5
   2  -8   2 8876.37 329.136   1
  -2   8  -3 1498.02 151.317   1
   2  -8   3 1771.02 106.279   2
   2  -8   3 1931.01 144.580   5
   2  -8   3 2065.36 182.280   1
  -2   8  -4 1493.58 164.250   1
   2  -8   4 1533.79 141.216   5
   2  -8   4 1474.76 101.341   2
  -2   8  -5 40.3036 60.7961   2
  -2   8  -5-74.5135 110.369   1
   2  -8   5-82.7818 93.4618   5
  -2   8  -5-2.62341 86.6073   4
   2  -8   5-13.1371 50.2948   2
  -2   8  -6-41.9408 120.456   1
   2  -8   6-43.3433 50.1068   2
  -2   8  -6-218.999 115.934   4
   2  -8   6-151.758 106.593   5
  -2   8  -7 2178.06 208.693   1
   2  -8   7 1979.88 131.622   2
   2  -8   7 1894.55 171.729   5
  -2   8  -7 1629.72 162.457   4
  -2   8  -7 2064.29 111.757   6
  -2   8  -8 403.830 141.483   1
   2  -8   8 199.255 106.527   5
  -2   8  -8 42.0478 94.6721   4
  -2   8  -8 239.996 62.4300   6
  -2   8  -9 6336.37 369.558   1
   2  -8   9 5977.77 313.817   5
  -2   8  -9 6137.62 315.887   4
   2  -8  10 1.01509 123.343   5
  -2   8 -10-44.3732 83.7648   2
  -2   8 -10-108.368 116.425   4
  -2   8 -10-164.712 142.667   1
  -2   8 -11 78.7265 79.8697   2
   2  -8  11 5.23648 126.008   5
  -2   8 -11 70.1187 144.418   1
  -2   8 -11-145.263 120.029   4
   2  -8  12-220.402 139.397   5
  -2   8 -12 86.8891 145.087   1
  -2   8 -12-104.264 112.741   4
  -2   8 -12-76.6006 91.5140   2
  -2   8 -13 3300.45 223.029   2
  -2   8 -13 2963.88 258.753   4
   2  -8  13 3491.95 279.360   5
  -2   8 -13 3480.55 307.197   1
   2  -8  14-46.5840 147.500   5
  -2   8 -14 237.334 112.112   2
  -2   8 -14-63.9185 131.099   4
  -2   8 -15 444.972 147.974   4
   2  -8  15 301.536 144.260   5
  -2   8 -15 469.041 122.928   2
  -2   8 -16-129.593 142.731   4
  -2   8 -17 0.13769 128.560   4
   2  -7 -23 922.587 202.537   2
   2  -7 -23 1204.24 215.336   7
   2  -7 -22 234.444 148.328   7
   2  -7 -22 438.561 172.766   2
   2  -7 -21 687.773 120.045   4
   2  -7 -21 584.138 167.951   2
   2  -7 -21 810.396 185.391   7
   2  -7 -20-227.107 135.403   7
   2  -7 -20 15.5571 80.5085   4
   2  -7 -20-83.6512 118.368   2
   2  -7 -19 18.3933 111.391   2
   2  -7 -19 66.3206 74.1227   4
   2  -7 -19-97.8264 126.846   7
   2  -7 -18 348.715 123.811   2
   2  -7 -18 315.724 87.3562   4
   2  -7 -18 380.927 124.548   7
   2  -7 -17 209.389 87.4517   3
  -2   7  17 90.6912 59.2467   8
   2  -7 -17 115.284 110.719   2
   2  -7 -17 116.767 72.2854   4
   2  -7 -17 135.413 110.602   7
   2  -7 -16 666.566 92.0395   4
   2  -7 -16 717.648 141.232   7
   2  -7 -16 707.948 144.788   2
  -2   7  16 729.364 85.2076   8
   2  -7 -16 787.026 117.870   3
  -2   7  15 17780.5 366.153   8
   2  -7 -15 18804.5 446.675   3
   2  -7 -15 17565.1 417.307   5
   2  -7 -15 18796.7 402.464   4
   2  -7 -15 18404.0 535.475   7
   2  -7 -14 626.499 86.2838   4
   2  -7 -14 606.189 88.4322   5
  -2   7  14 352.886 55.1686   8
   2  -7 -14 483.695 95.7735   3
   2  -7 -14 493.359 125.855   7
   2  -7 -13 15618.4 455.258   7
   2  -7 -13 15431.8 335.202   4
   2  -7 -13 14903.1 339.392   5
   2  -7 -13 16442.9 396.276   3
  -2   7  13 14009.6 285.101   8
  -2   7  12 10786.3 225.961   8
   2  -7 -12 11637.3 279.099   4
   2  -7 -12 11569.4 274.904   5
   2  -7 -12 11983.3 384.765   7
   2  -7 -12 11892.0 330.861   3
   2  -7 -11 15635.0 376.145   3
   2  -7 -11 15606.8 318.698   4
  -2   7  11 13969.6 246.066   8
   2  -7 -11 15084.1 295.341   5
   2  -7 -10 1967.06 91.1060   5
  -2   7  10 1570.65 68.5216   8
   2  -7 -10 1954.11 131.237   3
  -2   7  10 1937.20 128.162   3
   2  -7  -9 18070.8 389.043   3
  -2   7   9 18373.0 388.912   3
   2  -7  -9 16335.7 254.008   5
   2  -7  -8 945.962 46.6052   5
  -2   7   8 1224.60 108.830   3
   2  -7  -8 1169.48 57.4926   8
   2  -7  -8 1330.90 114.594   3
   2  -7  -7 129.940 32.8231   8
   2  -7  -7 137.494 71.2009   3
  -2   7   7 139.388 58.8513   3
   2  -7  -6 80469.0 891.313   8
  -2   7   6 83628.5 1047.82   3
   2  -7  -6 84532.9 1049.03   3
   2  -7  -5-3.93307 43.1978   8
  -2   7   5 9.66231 54.4744   3
   2  -7  -5 18.8150 68.6317   3
   2  -7  -4 13054.8 251.799   8
  -2   7   4 13898.4 319.039   3
   2  -7  -3 809.323 52.6968   5
  -2   7   3 844.617 88.3797   3
   2  -7  -2 3896.03 120.892   5
  -2   7   2 3825.64 114.662   5
   2  -7  -2 3426.63 83.2854   6
   2  -7  -2 3791.91 161.445   4
   2  -7  -1 3520.22 132.315   5
  -2   7   1 3815.24 130.363   5
   2  -7  -1 3601.49 161.283   4
   2  -7  -1 3719.76 192.031   1
   2  -7   0 4115.28 157.398   5
  -2   7   0 4234.18 151.412   5
   2  -7   0 4055.86 147.361   2
   2  -7   0 4075.02 176.030   4
   2  -7   0 4290.28 211.819   1
   2  -7   1 3426.33 135.422   2
   2  -7   1 3425.59 157.524   5
   2  -7   1 3709.97 209.093   1
  -2   7  -1 3535.99 150.656   5
   2  -7   1 3544.83 170.975   4
   2  -7   2 38823.1 554.714   2
   2  -7   2 38829.9 623.106   5
   2  -7   2 40030.2 712.113   1
  -2   7  -2 39540.1 621.201   5
  -2   7  -2 39264.9 711.310   1
   2  -7   3 25.2314 79.0500   5
   2  -7   3 13.4912 46.2646   2
   2  -7   3 271.174 127.574   1
  -2   7  -3-238.466 127.586   1
  -2   7  -3 3.03256 55.5945   5
  -2   7  -4 7110.48 218.480   2
   2  -7   4 7242.40 263.725   5
   2  -7   4 7057.78 209.055   2
  -2   7  -4 7015.07 301.649   1
  -2   7  -5 5551.74 146.610   6
   2  -7   5 5353.18 239.826   5
  -2   7  -5 5145.19 193.979   2
  -2   7  -5 5360.23 275.570   1
   2  -7   5 5139.76 185.106   2
   2  -7   6 343.162 63.6010   2
  -2   7  -6 228.323 70.0797   2
  -2   7  -6 661.525 133.364   1
  -2   7  -6 374.637 60.0212   6
   2  -7   6 464.918 106.013   5
  -2   7  -7 207.130 88.0962   4
   2  -7   7 283.664 64.2581   2
  -2   7  -7 445.861 66.8463   6
  -2   7  -7 383.257 126.641   1
   2  -7   7 391.560 103.018   5
   2  -7   8 4005.52 244.528   5
  -2   7  -8 4033.79 242.856   4
  -2   7  -8 4290.18 281.871   1
  -2   7  -8 4126.77 170.869   6
   2  -7   9-219.324 126.394   5
  -2   7  -9 25.9659 97.4306   4
  -2   7  -9 152.389 137.667   1
  -2   7  -9 43.4736 58.4365   6
  -2   7 -10 2079.11 232.038   1
  -2   7 -10 1655.45 180.935   4
   2  -7  10 1692.27 178.616   5
  -2   7 -10 1880.90 153.493   2
  -2   7 -11 640.419 112.458   2
  -2   7 -11 401.402 120.303   4
  -2   7 -11 839.279 185.722   1
   2  -7  11 634.195 140.202   5
   2  -7  12 34.8375 138.466   5
  -2   7 -12 79.1630 117.273   4
  -2   7 -12 207.101 89.9288   2
  -2   7 -13 385.504 179.891   1
   2  -7  13-270.657 151.074   5
  -2   7 -13 136.321 90.7242   2
  -2   7 -13-43.2588 120.072   4
   2  -7  14 946.729 175.291   5
  -2   7 -14 1053.54 145.984   2
  -2   7 -14 1041.36 181.108   4
  -2   7 -14 1202.26 224.823   1
  -2   7 -15 3929.24 306.336   4
  -2   7 -15 4596.04 272.475   2
  -2   7 -16 2205.36 204.918   2
  -2   7 -16 2167.87 238.669   4
  -2   7 -17 1010.34 157.967   2
  -2   7 -17 1113.80 196.227   4
  -2   7 -18-26.0190 129.655   4
   2  -6 -23 2935.10 294.603   2
   2  -6 -23 3566.63 325.006   7
   2  -6 -22 379.307 115.920   4
   2  -6 -22 340.756 151.995   2
   2  -6 -22 387.281 156.864   7
   2  -6 -21-42.2005 90.3024   4
   2  -6 -21-264.791 147.599   2
   2  -6 -21 40.0186 139.229   7
   2  -6 -20 1108.36 138.279   4
   2  -6 -20 1002.09 181.322   7
   2  -6 -20 1092.77 181.061   2
   2  -6 -19 499.354 145.949   7
   2  -6 -19 586.369 107.192   4
   2  -6 -19 559.862 145.254   2
   2  -6 -18-9.21259 113.450   7
   2  -6 -18-39.2160 79.7920   4
   2  -6 -18-20.2283 116.373   2
   2  -6 -17 391.362 127.463   2
   2  -6 -17 527.271 145.424   7
   2  -6 -17 501.446 100.146   4
   2  -6 -16 907.828 147.283   2
   2  -6 -16 1436.54 174.331   7
   2  -6 -16 1305.68 128.396   4
  -2   6  16 1231.82 112.373   8
   2  -6 -15 11262.9 336.647   3
  -2   6  15 10811.4 291.377   8
   2  -6 -15 10690.3 411.405   7
   2  -6 -15 11032.1 312.261   4
  -2   6  14 82.7996 53.3907   8
   2  -6 -14-59.0323 106.702   7
   2  -6 -14 0.35590 70.2984   3
   2  -6 -14-31.0133 65.2409   4
   2  -6 -14 39.7995 63.7524   5
   2  -6 -13 36705.3 613.384   5
   2  -6 -13 38768.6 749.243   7
  -2   6  13 36780.4 547.516   8
   2  -6 -13 37284.8 646.451   3
   2  -6 -13 37391.2 593.085   4
   2  -6 -12 4979.96 183.365   4
  -2   6  12 4766.29 153.447   8
   2  -6 -12 4982.72 189.625   5
   2  -6 -12 4801.37 207.791   3
   2  -6 -12 4864.46 242.021   7
   2  -6 -11 26313.6 498.757   3
  -2   6  11 24188.4 369.973   8
  -2   6  11 27046.0 503.290   3
   2  -6 -11 25634.4 438.635   4
   2  -6 -11 25734.1 557.861   7
   2  -6 -11 24467.4 427.303   5
  -2   6  10 1997.81 81.5897   8
   2  -6 -10 2282.74 109.031   5
   2  -6 -10 2449.09 145.088   3
  -2   6  10 2364.49 137.094   3
   2  -6 -10 2134.47 115.176   4
   2  -6  -9 642.499 89.5063   3
   2  -6  -9 682.470 59.3280   5
  -2   6   9 755.499 84.6692   3
  -2   6   9 509.623 39.1920   8
  -2   6   8 5335.70 191.720   3
   2  -6  -8 5063.34 123.322   5
   2  -6  -8 5468.32 198.220   3
   2  -6  -7 3613.04 87.1818   8
   2  -6  -7 4194.00 176.384   3
   2  -6  -7 3576.62 83.4110   5
  -2   6   7 4204.69 170.029   3
   2  -6  -6 83.4365 71.5476   3
   2  -6  -6 186.454 31.1585   8
  -2   6   6 139.584 58.2951   3
   2  -6  -5 21.3008 31.2890   8
   2  -6  -5-9.65090 66.0676   3
  -2   6   5 36.4627 53.6661   3
   2  -6  -4 5141.93 137.701   8
  -2   6   4 5463.10 192.311   3
   2  -6  -3 1169.79 44.3590   5
  -2   6   3 1103.86 93.1476   3
  -2   6   2 6294.82 202.486   3
   2  -6  -2 6350.70 136.648   5
  -2   6   2 6110.87 130.075   5
   2  -6  -2 5993.48 119.329   6
   2  -6  -1 4468.31 133.739   5
  -2   6   1 4449.22 129.187   5
   2  -6  -1 4301.02 186.024   1
   2  -6  -1 4520.05 164.837   4
   2  -6   0 129.108 57.4814   5
   2  -6   0 8.89255 51.5237   2
   2  -6   0 15.4120 74.1623   1
   2  -6   0 33.8887 52.1097   4
  -2   6   0 85.2877 43.7026   5
   2  -6   1 18440.2 331.893   2
   2  -6   1 18999.3 427.567   1
   2  -6   1 19007.4 385.309   4
   2  -6   1 18891.9 353.299   5
  -2   6  -1 18378.6 349.054   5
   2  -6   2 2751.25 119.941   2
   2  -6   2 2528.39 142.361   5
   2  -6   2 2725.83 148.531   4
  -2   6  -2 2670.81 135.645   5
   2  -6   2 2998.61 198.704   1
  -2   6  -2 2144.98 149.298   1
  -2   6  -3 17809.3 384.446   5
  -2   6  -3 15817.5 224.482   6
   2  -6   3 17422.6 384.178   5
   2  -6   3 18295.7 400.714   4
  -2   6  -3 17517.4 434.949   1
  -2   6  -3 17347.5 335.391   2
   2  -6   3 17093.0 324.289   2
   2  -6   4 12009.1 275.610   2
  -2   6  -4 12307.0 211.048   6
  -2   6  -4 12755.9 379.632   1
   2  -6   4 12720.8 342.483   5
  -2   6  -4 12475.2 335.374   5
  -2   6  -4 12866.3 293.191   2
  -2   6  -5 1662.32 83.7819   6
   2  -6   5 1529.77 105.531   2
   2  -6   5 1602.13 144.311   5
  -2   6  -5 1551.14 158.650   1
  -2   6  -5 1474.24 110.330   2
  -2   6  -6 12227.3 258.732   6
   2  -6   6 12373.4 302.165   2
  -2   6  -6 12666.9 314.580   2
  -2   6  -6 12808.4 409.522   1
   2  -6   6 12307.4 368.001   5
  -2   6  -7 6038.37 192.015   6
   2  -6   7 6496.46 280.067   5
  -2   6  -7 6874.84 312.081   1
   2  -6   7 6068.02 218.862   2
   2  -6   8 10398.1 370.801   5
  -2   6  -8 11096.0 411.687   1
  -2   6  -8 10480.2 367.599   4
   2  -6   8 10558.4 306.038   2
  -2   6  -8 10310.9 272.552   6
  -2   6  -9 1312.30 191.581   1
  -2   6  -9 1078.91 96.1997   6
   2  -6   9 869.877 132.672   5
  -2   6  -9 1128.78 144.960   4
   2  -6  10 6333.05 314.445   5
  -2   6 -10 6240.14 308.778   4
  -2   6 -10 6980.60 363.233   1
  -2   6 -10 6468.48 264.080   2
  -2   6 -11 642.821 161.563   1
  -2   6 -11 432.765 104.000   2
   2  -6  11 218.318 110.971   5
  -2   6 -11 305.812 122.687   4
  -2   6 -12 33.0111 127.824   1
  -2   6 -12 16.1967 86.6541   2
  -2   6 -12 97.7327 110.084   4
   2  -6  12-159.174 126.740   5
   2  -6  13 1894.40 203.623   5
  -2   6 -13 3009.14 274.406   1
  -2   6 -13 2285.47 188.769   2
  -2   6 -13 2199.58 212.544   4
  -2   6 -14 84.6157 98.2699   2
  -2   6 -14-195.629 132.834   4
   2  -6  14-251.269 146.886   5
  -2   6 -14 188.241 161.139   1
  -2   6 -15 110.706 105.472   2
  -2   6 -15 370.828 190.290   1
  -2   6 -15-158.198 130.890   4
  -2   6 -16 7464.11 353.932   2
  -2   6 -16 7766.23 406.109   4
  -2   6 -17 1363.33 203.628   4
  -2   6 -17 1506.50 192.371   2
  -2   6 -18 152.573 117.464   2
  -2   6 -18-80.3586 140.777   4
  -2   6 -19 1865.57 239.298   4
  -2   6 -19 1634.41 201.335   2
   2  -5 -23 2186.06 275.099   7
   2  -5 -23 1758.85 234.071   2
   2  -5 -22 1390.98 228.711   7
   2  -5 -22 1176.38 163.365   4
   2  -5 -22 1065.06 190.429   2
   2  -5 -21 2821.61 273.222   7
   2  -5 -21 2661.05 215.782   4
   2  -5 -21 2202.23 232.655   2
   2  -5 -20 1102.62 191.572   7
   2  -5 -20 851.072 136.070   4
   2  -5 -20 930.163 176.219   2
   2  -5 -19 3050.62 259.249   2
   2  -5 -19 3290.18 273.613   7
   2  -5 -19 2665.03 199.350   4
   2  -5 -18 28.2213 82.5272   4
   2  -5 -18-96.2446 114.989   7
   2  -5 -18 76.8774 125.257   2
   2  -5 -17-254.563 144.232   2
   2  -5 -17-116.547 86.9068   4
   2  -5 -17-174.812 125.405   7
   2  -5 -16 1031.18 156.313   2
   2  -5 -16 1005.94 146.676   7
   2  -5 -16 1217.97 125.695   4
   2  -5 -15 2619.22 165.054   4
   2  -5 -15 2730.64 216.888   7
  -2   5  15 2733.34 157.122   8
   2  -5 -15 2472.10 204.134   2
   2  -5 -14 443.562 91.6409   4
   2  -5 -14 420.893 115.493   7
  -2   5  14 376.040 65.7959   8
   2  -5 -14 353.862 88.8528   3
  -2   5  13 12555.5 294.914   8
   2  -5 -13 12825.4 322.220   4
   2  -5 -13 13125.4 348.473   3
   2  -5 -13 12708.7 341.728   5
   2  -5 -13 12412.9 404.990   7
   2  -5 -12 760.070 116.179   7
   2  -5 -12 737.479 82.4357   4
   2  -5 -12 984.229 99.5082   5
   2  -5 -12 798.374 98.2905   3
  -2   5  12 857.190 97.7687   3
  -2   5  12 861.276 75.4867   8
   2  -5 -11 19158.6 463.885   7
   2  -5 -11 17999.2 364.893   4
  -2   5  11 19422.3 412.774   3
  -2   5  11 18732.0 325.982   8
   2  -5 -11 18404.8 400.856   3
   2  -5 -11 17748.8 372.693   5
   2  -5 -10 3326.97 167.208   3
  -2   5  10 3394.62 115.016   8
   2  -5 -10 3162.26 140.205   4
   2  -5 -10 3192.16 139.820   5
  -2   5  10 3507.58 164.466   3
   2  -5  -9 51620.3 687.656   4
  -2   5   9 50762.5 589.499   8
  -2   5   9 54679.8 753.935   3
   2  -5  -9 52491.5 663.885   5
   2  -5  -9 51768.7 741.551   3
  -2   5   8 2259.67 128.652   3
   2  -5  -8 1860.88 121.256   3
  -2   5   8 1658.60 60.6351   8
   2  -5  -8 2018.32 91.1275   5
   2  -5  -7 37967.2 586.400   3
   2  -5  -7 38881.2 464.661   5
  -2   5   7 41711.3 601.101   3
   2  -5  -6 5793.42 105.294   5
  -2   5   6 6405.42 200.246   3
   2  -5  -6 6452.86 200.965   3
   2  -5  -5 1949.38 60.0173   8
   2  -5  -5 2360.88 125.404   3
  -2   5   5 2535.26 122.010   3
   2  -5  -4 7250.34 137.377   8
  -2   5   4 7968.74 216.869   3
  -2   5   3 172.408 52.2019   3
   2  -5  -2 11.2495 29.3289   6
  -2   5   2 19.9249 20.0615   5
  -2   5   2-18.7680 46.6541   3
   2  -5  -1 5476.75 130.218   5
  -2   5   1 5570.24 178.186   3
  -2   5   1 5567.14 129.177   5
   2  -5   0 19717.3 313.153   5
   2  -5   0 19600.8 359.069   4
   2  -5   0 19554.7 389.444   1
  -2   5   0 19179.4 310.363   5
   2  -5   1 25190.0 461.353   1
  -2   5  -1 24261.9 391.727   5
   2  -5   1 24862.0 429.247   4
   2  -5   1 23831.4 381.278   2
   2  -5   1 24533.1 392.857   5
  -2   5  -2 7577.86 253.253   1
   2  -5   2 7690.18 228.246   4
   2  -5   2 7959.19 256.945   1
   2  -5   2 7575.86 195.082   2
   2  -5   2 7694.47 219.469   5
  -2   5  -2 7929.99 221.356   5
   2  -5   3 10129.2 270.002   5
   2  -5   3 10244.9 237.095   2
  -2   5  -3 10377.7 274.125   5
  -2   5  -3 10490.9 245.012   2
   2  -5   3 10205.6 277.832   4
  -2   5  -3 10039.4 310.977   1
   2  -5   4 343.756 74.5658   4
   2  -5   4 424.092 103.802   5
  -2   5  -4 320.668 70.8704   2
  -2   5  -4 385.317 83.8327   5
  -2   5  -4 607.985 121.397   1
   2  -5   4 349.310 64.6805   2
   2  -5   5 32264.5 579.326   5
  -2   5  -5 32011.5 520.154   2
  -2   5  -5 31986.3 624.999   1
  -2   5  -5 32106.6 585.648   5
   2  -5   5 30917.7 499.163   2
   2  -5   6 409.004 67.3472   2
  -2   5  -6 762.488 142.654   1
   2  -5   6 463.519 98.9773   5
  -2   5  -6 547.086 82.8407   2
  -2   5  -7 1385.33 160.442   1
   2  -5   7 1242.46 105.714   2
   2  -5   7 1346.74 140.771   5
   2  -5   8 11967.3 381.654   5
   2  -5   8 11896.3 322.579   2
  -2   5  -8 12168.2 418.727   1
  -2   5  -9 151.719 88.1782   4
   2  -5   9 126.556 103.325   5
   2  -5  10 7100.42 323.577   5
  -2   5 -10 7765.40 363.325   1
  -2   5 -10 6939.19 310.826   4
  -2   5 -10 7243.47 275.973   2
  -2   5 -11 117.104 96.8757   4
   2  -5  11 243.401 109.552   5
  -2   5 -11 257.198 81.2961   2
   2  -5  12 464.160 121.047   5
  -2   5 -12 375.113 111.381   4
  -2   5 -12 476.202 104.865   2
  -2   5 -13 1107.14 136.984   2
  -2   5 -13 1171.95 160.808   4
   2  -5  13 1253.71 171.218   5
   2  -5  14-315.150 139.875   5
  -2   5 -14-163.653 106.076   2
  -2   5 -14-149.513 128.386   4
  -2   5 -15 1341.43 185.882   4
  -2   5 -15 1396.45 165.258   2
  -2   5 -16 3571.45 250.003   2
  -2   5 -16 3360.94 274.259   4
  -2   5 -17 78.4897 99.9854   2
  -2   5 -17-223.474 138.362   4
  -2   5 -18 87.4494 122.589   4
  -2   5 -18 83.4628 107.451   2
  -2   5 -19 2794.26 253.321   2
  -2   5 -19 2766.72 272.775   4
  -2   5 -20 163.988 138.108   4
  -2   5 -20 305.625 135.150   2
  -2   5 -21 1714.73 218.597   2
   2  -4 -23 153.239 112.783   4
   2  -4 -22 636.442 163.509   2
   2  -4 -22 549.644 135.391   4
   2  -4 -21 211.749 148.241   7
   2  -4 -21 106.379 138.959   2
   2  -4 -21 149.978 110.116   4
   2  -4 -20 2288.04 248.686   7
   2  -4 -20 1917.95 220.970   2
   2  -4 -20 2089.20 193.372   4
  -2   4  19 368.062 100.777   8
   2  -4 -19 421.218 146.628   2
   2  -4 -19 157.595 96.4381   4
   2  -4 -19 439.486 156.960   7
   2  -4 -18 1235.26 180.602   2
  -2   4  18 1480.12 150.122   8
   2  -4 -18 1413.11 144.644   4
   2  -4 -18 1533.47 197.792   7
   2  -4 -17 559.111 137.298   2
   2  -4 -17 664.000 149.677   7
   2  -4 -17 560.970 108.483   4
   2  -4 -16 183.442 111.450   2
   2  -4 -16 209.585 102.702   7
   2  -4 -16 254.527 86.2583   4
   2  -4 -15 1455.49 174.550   2
   2  -4 -15 1549.34 138.568   4
   2  -4 -15 1473.63 163.339   7
   2  -4 -14 9283.54 363.368   2
   2  -4 -14 9422.48 363.899   7
   2  -4 -14 9251.13 298.578   4
  -2   4  14 9227.15 276.971   8
  -2   4  13-30.8478 57.3911   8
   2  -4 -13 35.9901 65.9707   4
   2  -4 -13 117.457 92.5762   7
  -2   4  12 9289.19 248.332   8
   2  -4 -12 9393.30 285.667   3
  -2   4  12 9650.56 292.262   3
   2  -4 -12 9493.73 290.338   5
   2  -4 -12 9356.34 270.187   4
   2  -4 -12 9474.23 332.218   7
  -2   4  11 3961.35 148.004   8
  -2   4  11 4169.43 176.569   5
   2  -4 -11 4016.00 177.929   5
   2  -4 -11 3873.48 175.500   3
  -2   4  11 3990.32 180.284   3
   2  -4 -11 3780.94 166.341   4
   2  -4 -10 5940.21 211.393   3
  -2   4  10 6069.16 167.616   8
  -2   4  10 6037.17 196.397   5
  -2   4  10 6385.38 220.031   3
   2  -4 -10 6010.98 202.932   5
   2  -4 -10 5729.24 192.153   4
  -2   4   9 23723.3 345.814   8
   2  -4  -9 23392.7 442.645   3
  -2   4   9 23947.0 397.511   5
   2  -4  -9 23631.1 406.261   5
   2  -4  -9 23359.7 407.212   4
  -2   4   9 24116.0 446.171   3
   2  -4  -8 1555.66 114.006   3
   2  -4  -8 1417.60 93.9308   4
  -2   4   8 1664.71 110.249   3
  -2   4   8 1476.35 87.9699   5
   2  -4  -8 1473.70 90.0606   5
  -2   4   8 1354.49 62.6555   8
  -2   4   7 36067.7 446.447   5
   2  -4  -7 34997.7 533.370   3
  -2   4   7 36236.7 538.851   3
   2  -4  -7 35529.8 450.770   5
  -2   4   6 7688.28 145.660   5
   2  -4  -6 7327.47 209.927   3
   2  -4  -6 7521.37 146.701   5
  -2   4   6 7588.77 212.598   3
  -2   4   5 44683.2 584.443   3
   2  -4  -5 42900.5 579.531   3
  -2   4   4 601.080 64.8284   3
   2  -4  -3 6958.82 160.043   6
  -2   4   3 7067.68 189.117   3
  -2   4   2 1817.49 95.6332   3
   2  -4  -2 1562.59 66.5810   6
  -2   4   1 2661.49 116.503   3
  -2   4   1 2626.71 78.9217   5
  -2   4   0 20400.7 305.094   5
   2  -4   0 21046.5 371.059   1
   2  -4   0 21319.2 302.195   5
  -2   4   0 20538.4 355.696   3
   2  -4   1 60072.4 715.038   5
  -2   4  -1 60392.2 720.956   5
   2  -4   1 60857.3 782.072   1
  -2   4  -1 61234.1 787.411   1
   2  -4   1 60685.5 761.022   4
   2  -4   1 60567.4 723.481   2
   2  -4   2 82.0831 57.0916   5
  -2   4  -2-12.3317 70.5154   1
   2  -4   2 99.2933 69.8075   1
  -2   4  -2-18.8496 50.8656   5
   2  -4   2 37.9859 41.1734   4
  -2   4  -2 10.1042 49.0183   2
   2  -4   2 48.5790 43.6101   2
   2  -4   3 21807.7 393.925   5
   2  -4   3 21243.3 356.552   2
  -2   4  -3 21356.0 426.033   1
   2  -4   3 22040.5 402.571   4
  -2   4  -3 21544.3 368.800   2
  -2   4  -3 21113.9 393.253   5
  -2   4  -4 18415.2 410.826   1
   2  -4   4 18224.8 379.681   5
   2  -4   4 17993.5 376.148   4
   2  -4   4 17841.7 333.885   2
  -2   4  -4 17978.6 378.588   5
  -2   4  -4 18132.3 343.625   2
   2  -4   5 12747.8 333.543   5
  -2   4  -5 13605.9 370.635   1
  -2   4  -5 12875.8 332.691   5
   2  -4   5 12769.6 284.235   2
  -2   4  -5 12820.4 294.818   2
   2  -4   5 13143.8 327.936   4
   2  -4   6 42300.8 684.010   4
   2  -4   6 41641.2 622.731   2
  -2   4  -6 41857.9 633.767   2
  -2   4  -6 42174.1 698.654   5
  -2   4  -6 43110.8 735.432   1
   2  -4   7 357.177 71.2940   2
  -2   4  -7 114.956 73.9306   2
  -2   4  -8 118.762 82.1724   4
   2  -4   8-14.2781 56.6612   2
  -2   4  -9 4296.75 225.946   4
   2  -4  10 259.973 98.3267   5
  -2   4 -10 57.6394 92.7053   4
  -2   4 -11 1592.80 163.992   4
  -2   4 -11 1539.73 147.018   2
   2  -4  11 1634.90 164.161   5
  -2   4 -12 6110.56 295.684   4
   2  -4  12 6110.55 305.175   5
  -2   4 -12 6394.34 279.913   2
  -2   4 -13 1287.77 158.205   4
  -2   4 -13 1272.31 149.564   2
   2  -4  13 1221.37 159.429   5
  -2   4 -14-11.3798 127.712   4
  -2   4 -14-19.4822 108.247   2
  -2   4 -15 756.939 137.547   4
  -2   4 -15 755.171 138.425   2
  -2   4 -16-132.159 111.071   2
  -2   4 -16 100.997 116.948   4
  -2   4 -17 1168.16 166.441   2
  -2   4 -17 937.351 170.985   4
  -2   4 -18 1535.89 196.314   2
  -2   4 -18 1507.44 201.294   4
  -2   4 -19 1343.52 203.161   4
  -2   4 -19 1283.60 186.262   2
  -2   4 -20 346.729 135.250   2
  -2   4 -20 320.448 141.094   4
  -2   4 -21 47.0093 130.611   4
  -2   4 -21 251.424 135.987   2
  -2   4 -22 1393.68 211.848   2
   2  -3 -23 724.578 158.198   4
   2  -3 -22 379.419 135.121   2
   2  -3 -22 229.787 110.719   4
   2  -3 -21 699.248 139.848   4
   2  -3 -21 710.651 168.418   2
   2  -3 -20 2143.15 233.119   2
   2  -3 -20 1783.29 187.086   4
   2  -3 -19 1021.36 186.622   7
   2  -3 -19 1279.14 185.882   2
   2  -3 -19 1007.45 155.578   4
  -2   3  19 1041.08 144.114   8
   2  -3 -18 999.480 140.511   4
   2  -3 -18 1087.40 176.927   7
   2  -3 -18 1016.43 173.347   2
  -2   3  18 1010.31 137.158   8
   2  -3 -17 1839.88 165.917   4
   2  -3 -17 2165.47 218.504   2
   2  -3 -17 2089.15 217.415   7
  -2   3  17 2100.21 173.005   8
   2  -3 -16 373.217 122.868   2
   2  -3 -16 894.623 153.794   7
   2  -3 -16 718.211 116.757   4
   2  -3 -15-15.2823 79.0153   4
   2  -3 -15-10.6926 97.3288   7
   2  -3 -15-88.1028 114.383   2
  -2   3  15-59.1016 89.2494   5
   2  -3 -14 4366.97 246.305   7
   2  -3 -14 4381.27 218.857   4
  -2   3  14 4477.79 226.516   5
   2  -3 -14 4384.29 252.710   2
   2  -3 -13 50.3611 96.6598   7
   2  -3 -13 243.917 81.7776   4
   2  -3 -12 33839.9 668.955   7
  -2   3  12 33495.1 601.081   3
   2  -3 -12 33480.4 579.556   4
   2  -3 -11 662.294 87.3288   4
   2  -3 -11 666.937 86.6717   5
  -2   3  11 815.017 93.2074   3
  -2   3  10 7532.70 240.076   3
  -2   3  10 7445.16 232.166   5
   2  -3 -10 6807.24 230.986   5
   2  -3 -10 7107.36 222.329   4
   2  -3 -10 7087.63 235.979   3
   2  -3  -9 67.1887 60.4689   4
   2  -3  -9 43.3917 64.9173   3
   2  -3  -9 15.5342 55.5365   5
  -2   3   9 3.45006 54.0975   3
  -2   3   9-24.2742 59.0818   5
   2  -3  -8 93518.3 1082.98   5
   2  -3  -8 92708.7 1119.27   3
  -2   3   8 96250.4 1131.36   3
  -2   3   8 95024.1 1072.31   5
   2  -3  -8 92287.5 1078.75   4
  -2   3   7 344.341 62.7028   3
   2  -3  -7 333.527 62.8978   4
  -2   3   7 455.691 61.6247   5
   2  -3  -7 374.192 55.5977   5
   2  -3  -7 450.587 77.5126   3
   2  -3  -6 1336.74 97.5371   3
  -2   3   6 1301.87 73.3800   5
   2  -3  -6 1416.22 73.6379   5
  -2   3   6 1225.07 48.4927   8
  -2   3   6 1293.52 89.7694   3
  -2   3   5 54.1683 31.2625   5
   2  -3  -5 73.7962 28.0588   5
  -2   3   5 71.4597 47.0206   3
   2  -3  -5 26.0949 48.6017   3
   2  -3  -4 131927. 1263.29   5
   2  -3  -4 138675. 1399.16   6
  -2   3   4 127711. 1263.55   5
  -2   3   4 139141. 1410.76   3
   2  -3  -3 5918.90 154.274   6
  -2   3   3 6517.12 170.873   3
   2  -3  -2 8406.55 169.185   6
  -2   3   2 8816.26 196.062   3
  -2   3   1 3135.90 82.1291   6
  -2   3   1 2975.93 112.327   3
  -2   3   0 41884.7 533.638   3
   2  -3   0 42315.0 539.237   1
  -2   3   0 40539.1 474.423   5
  -2   3  -1 186629. 1861.14   5
  -2   3  -1 189341. 1919.93   1
   2  -3   1 190077. 1915.65   1
  -2   3  -1 191842. 1900.70   3
   2  -3   1 189728. 1890.08   2
  -2   3  -2 37724.3 512.278   5
   2  -3   2 38707.3 534.002   4
  -2   3  -2 37838.7 542.488   1
   2  -3   2 38137.6 506.623   2
   2  -3   3 669.882 76.0796   5
   2  -3   3 772.630 68.6142   2
  -2   3  -3 730.991 71.6373   5
   2  -3   3 712.244 72.4004   4
  -2   3  -4 1275.34 135.757   1
  -2   3  -4 1045.56 93.4574   5
   2  -3   4 945.362 87.9078   4
  -2   3  -4 908.350 86.8887   2
   2  -3   4 1067.13 83.9767   2
   2  -3   5 5589.13 179.138   2
  -2   3  -5 5792.45 207.670   5
  -2   3  -5 5555.55 184.942   2
   2  -3   5 5863.45 200.498   4
   2  -3   6 248.264 63.3978   4
  -2   3  -6 195.598 65.7844   2
  -2   3  -6 397.917 80.5197   5
   2  -3   6 331.281 63.3365   2
  -2   3  -7 39714.4 682.740   5
   2  -3   7 39423.5 618.934   2
  -2   3  -7 39488.2 622.394   2
   2  -3   7 39635.7 648.816   4
  -2   3  -8 2735.62 172.692   4
   2  -3   8 2733.80 153.187   2
  -2   3  -9 5518.24 243.542   4
  -2   3 -10 187.846 84.8940   4
  -2   3 -11 15023.3 411.660   2
  -2   3 -11 14334.6 420.114   4
   2  -3  11 14958.8 452.848   5
  -2   3 -12 299.465 100.549   4
  -2   3 -12 461.194 115.183   2
  -2   3 -13 685.693 123.346   2
  -2   3 -13 669.545 125.551   4
  -2   3 -14 842.593 135.670   2
  -2   3 -14 495.777 113.135   4
  -2   3 -15 18.1756 107.606   2
  -2   3 -15-134.606 118.771   4
  -2   3 -16 525.525 129.330   2
  -2   3 -16 454.067 130.139   4
  -2   3 -17 751.672 141.951   4
  -2   3 -17 923.705 157.012   2
  -2   3 -18 1268.91 181.794   2
  -2   3 -18 1321.21 190.557   4
  -2   3 -19 299.723 124.682   2
  -2   3 -19 394.800 146.132   4
  -2   3 -20 3172.66 263.966   2
  -2   3 -20 2891.46 273.879   4
  -2   3 -21 347.644 146.084   4
  -2   3 -21 132.748 115.018   2
  -2   3 -22 203.230 135.411   2
  -2   3 -22 393.067 145.256   4
   2  -2 -24 911.265 172.429   4
   2  -2 -23 719.257 159.075   4
   2  -2 -22 480.244 141.843   4
   2  -2 -22 286.458 137.990   2
   2  -2 -21 2603.40 253.172   2
   2  -2 -21 1981.49 209.182   4
  -2   2  20 466.729 126.784   8
   2  -2 -20 302.502 134.127   2
   2  -2 -20 262.539 120.675   4
   2  -2 -19 2431.40 243.339   2
   2  -2 -19 2337.53 211.587   4
   2  -2 -18 6971.40 363.917   2
   2  -2 -18 7187.16 332.684   4
   2  -2 -17 239.449 120.344   2
   2  -2 -17 61.6423 106.383   4
  -2   2  17 159.396 99.0100   5
   2  -2 -16 4522.68 279.150   2
  -2   2  16 4673.45 261.366   5
   2  -2 -16 4530.07 285.949   7
   2  -2 -16 4019.49 239.662   4
   2  -2 -15-7.13729 84.6553   4
   2  -2 -15 231.975 119.429   7
  -2   2  15 12.3473 89.6702   5
   2  -2 -15 24.0904 111.721   2
  -2   2  14 102.915 89.2795   5
   2  -2 -14 169.020 117.090   7
   2  -2 -14 30.9437 82.6598   4
   2  -2 -14-112.089 107.766   2
   2  -2 -13-50.1600 78.3097   4
   2  -2 -13-95.9622 98.1752   2
   2  -2 -13-41.4988 85.5773   7
  -2   2  13-84.6788 85.6374   5
   2  -2 -12 641.477 99.3857   4
   2  -2 -12 657.696 113.511   7
   2  -2 -11 363.951 83.0307   4
   2  -2 -11 312.117 75.0738   5
  -2   2  11 217.104 65.5119   3
   2  -2 -10 33840.4 590.256   5
  -2   2  10 33202.4 576.655   3
   2  -2 -10 33605.6 555.904   4
   2  -2  -9 9146.85 266.833   5
   2  -2  -9 9413.29 256.266   4
  -2   2   9 9456.98 265.428   5
  -2   2   9 9806.12 270.896   3
  -2   2   8 6732.81 213.403   3
   2  -2  -8 6530.06 201.782   4
  -2   2   8 6656.04 207.960   5
   2  -2  -8 6142.79 219.929   7
   2  -2  -8 6185.22 209.582   5
   2  -2  -8 6296.50 212.637   3
   2  -2  -7 5064.45 166.416   5
   2  -2  -7 4910.53 177.240   3
  -2   2   7 4805.24 167.005   5
  -2   2   7 5066.92 182.995   3
   2  -2  -7 5209.11 187.835   7
   2  -2  -7 5067.58 171.177   4
   2  -2  -6 8422.57 196.181   5
  -2   2   6 8305.48 219.778   3
   2  -2  -6 7979.25 202.180   4
  -2   2   6 7850.50 192.243   5
   2  -2  -6 7625.86 236.761   6
   2  -2  -6 7840.18 217.536   3
   2  -2  -5 2050.49 107.809   3
   2  -2  -5 2038.33 85.3588   5
  -2   2   5 2060.31 87.4764   5
  -2   2   5 2045.22 105.292   3
   2  -2  -5 1976.97 110.713   6
   2  -2  -4 19424.9 271.214   5
  -2   2   4 19175.1 270.617   5
  -2   2   4 20178.3 335.515   3
   2  -2  -4 19111.4 331.205   6
  -2   2   3 36.6140 25.7778   5
  -2   2   3 10.3809 40.8253   3
   2  -2  -3 125.473 50.6995   6
  -2   2   2 12162.0 227.775   3
   2  -2  -2 11707.2 209.693   6
  -2   2   1 35642.8 453.376   3
   2  -2  -1 34564.1 391.134   8
   2  -2   0 165118. 1618.97   1
  -2   2   0 165699. 1637.24   3
   2  -2   1 38204.0 473.900   1
  -2   2  -1 37603.1 475.387   3
  -2   2  -1 37595.3 472.831   1
   2  -2   1 37513.2 484.728   2
  -2   2  -2 968928. 9068.46   1
  -2   2  -2 982962. 9049.84   5
   2  -2   2 987373. 9061.14   2
  -2   2  -2 999999. 9039.50   3
  -2   2  -3 2030.44 100.376   5
   2  -2   3 2077.82 98.7189   2
   2  -2   3 1959.93 98.7440   4
   2  -2   4 80675.7 942.091   4
  -2   2  -4 80396.8 952.878   5
   2  -2   4 80491.1 927.044   2
  -2   2  -5 7779.84 226.332   5
   2  -2   5 7717.99 207.897   2
   2  -2   5 7694.96 215.262   4
  -2   2  -6 2777.12 146.258   5
   2  -2   6 2744.92 133.260   2
   2  -2   6 2889.06 139.705   4
  -2   2  -7 6015.00 226.758   5
   2  -2   7 6277.19 216.266   4
  -2   2  -7 6046.09 220.031   2
  -2   2  -7 6049.85 220.238   4
   2  -2   7 6128.86 214.318   2
  -2   2  -8 7795.66 259.922   4
   2  -2   8 8115.30 257.433   2
   2  -2   8 8052.54 257.399   4
  -2   2  -9-34.5118 81.6913   4
   2  -2   9 53.0658 60.7345   2
  -2   2 -10 36.3236 82.5568   4
  -2   2 -11 5427.59 248.187   2
  -2   2 -11 5629.91 250.324   4
  -2   2 -12 7869.48 305.364   2
  -2   2 -12 7780.78 306.747   4
  -2   2 -13 7058.23 300.682   2
  -2   2 -13 7236.94 305.473   4
  -2   2 -14 1162.86 147.447   4
  -2   2 -14 1297.26 150.354   2
  -2   2 -15 3950.16 254.334   2
  -2   2 -15 3618.30 238.851   4
  -2   2 -16 913.678 146.273   2
  -2   2 -16 817.477 145.261   4
  -2   2 -17 1179.13 171.362   2
  -2   2 -17 1086.18 160.968   4
  -2   2 -18 1812.39 202.651   2
  -2   2 -18 1772.55 198.659   4
  -2   2 -19-31.7626 111.965   2
  -2   2 -19 20.0883 112.641   4
  -2   2 -20 449.073 148.244   4
  -2   2 -20 514.805 146.863   2
  -2   2 -21 971.280 186.359   2
   2  -2  21 1267.60 211.379   8
  -2   2 -21 894.263 169.730   4
  -2   2 -22 122.282 134.440   2
  -2   2 -22-8.45700 118.821   4
   2  -2  22 276.665 184.716   8
  -2   2 -23 344.429 147.248   4
   2  -1 -24-43.0888 115.345   4
   2  -1 -23 19.0183 115.281   4
   2  -1 -22 139.915 129.635   2
   2  -1 -22-90.6669 111.920   4
   2  -1 -21 840.298 174.336   2
   2  -1 -21 712.082 151.071   4
   2  -1 -20 98.6805 107.478   4
   2  -1 -20 111.116 131.181   2
   2  -1 -19 4352.53 278.908   4
   2  -1 -19 3909.46 289.862   2
   2  -1 -18 1879.12 196.408   4
  -2   1  18 1540.66 184.090   5
   2  -1 -18 1827.73 209.993   2
   2  -1 -17 1539.84 169.548   4
  -2   1  17 1744.10 192.461   5
   2  -1 -17 1689.06 192.512   2
  -2   1  16 1425.00 165.351   5
   2  -1 -16 1269.77 145.682   4
   2  -1 -16 1675.38 182.776   2
   2  -1 -15 2859.31 228.547   2
   2  -1 -15 2704.78 206.213   4
  -2   1  15 2875.60 208.949   5
   2  -1 -15 3337.36 237.968   7
   2  -1 -14 144.513 107.698   7
   2  -1 -14-13.2072 84.3611   4
  -2   1  14 129.610 91.3685   5
   2  -1 -14-114.764 105.792   2
  -2   1  13 1592.32 150.753   5
   2  -1 -13 1855.65 174.822   7
   2  -1 -13 1596.33 146.048   4
   2  -1 -13 1656.02 161.564   2
   2  -1 -12 149.910 88.6613   2
   2  -1 -12 207.583 82.9316   4
  -2   1  12 215.126 85.0662   5
   2  -1 -12 99.9553 93.0367   7
   2  -1 -11 2419.17 154.506   4
   2  -1 -10 9976.62 287.831   4
  -2   1  10 9863.99 301.350   7
   2  -1 -10 10033.7 305.454   5
  -2   1  10 10121.8 294.284   3
   2  -1  -9 3603.94 167.023   4
  -2   1   9 3317.78 163.614   4
  -2   1   9 3424.89 173.240   5
   2  -1  -9 3525.41 178.523   7
  -2   1   9 3383.77 164.709   3
   2  -1  -9 3225.18 169.755   5
  -2   1   9 3333.52 168.208   7
   2  -1  -8 13816.3 331.362   5
   2  -1  -8 14603.2 361.711   6
   2  -1  -8 14253.0 342.166   7
  -2   1   8 14229.3 331.851   3
  -2   1   8 14257.1 329.303   4
   2  -1  -8 14354.4 320.341   4
  -2   1   8 14382.5 336.500   5
   2  -1  -7 6464.71 211.913   7
   2  -1  -7 5775.32 221.159   6
  -2   1   7 6231.88 199.969   5
  -2   1   7 6438.47 206.806   3
   2  -1  -7 5889.91 195.928   5
   2  -1  -7 6096.93 195.437   4
   2  -1  -6 38908.6 562.230   3
   2  -1  -6 38017.5 556.982   7
   2  -1  -6 39352.5 550.558   5
  -2   1   6 38567.9 547.647   5
   2  -1  -6 39622.7 595.774   6
   2  -1  -6 37751.1 545.560   4
  -2   1   6 39210.9 569.427   3
   2  -1  -5 15985.3 318.137   3
  -2   1   5 17568.4 324.363   3
   2  -1  -5 17162.7 298.185   5
   2  -1  -5 16826.1 304.802   7
   2  -1  -5 17459.4 336.530   6
  -2   1   5 16597.9 294.772   5
  -2   1   4 10253.3 231.556   3
   2  -1  -4 11095.9 239.990   6
   2  -1  -4 10597.1 204.947   5
   2  -1  -3 4259.63 136.375   6
  -2   1   3 4052.50 134.750   3
   2  -1  -3 3952.01 107.016   5
  -2   1   3 3754.91 86.9487   8
   2  -1  -2 1751.75 85.7044   6
  -2   1   2 2187.13 92.9764   3
  -2   1   2 2018.32 60.1241   8
   2  -1  -2 1997.92 58.5901   8
   2  -1  -1 20251.6 259.931   8
  -2   1   1 20491.3 303.977   3
  -2   1   0 3281.03 98.7961   3
   2  -1   1 26142.4 364.276   2
  -2   1  -1 26446.1 337.198   3
   2  -1   2 790186. 7305.34   2
  -2   1  -2 794181. 7256.93   3
   2  -1   3 334.281 55.4001   4
   2  -1   3 491.995 62.8676   2
   2  -1   4 168247. 1653.13   3
  -2   1  -4 168454. 1738.81   5
   2  -1   4 169586. 1732.23   2
   2  -1   4 169796. 1718.78   4
   2  -1   5 32889.2 484.949   2
  -2   1  -5 32441.6 495.871   5
   2  -1   5 32148.9 475.008   4
  -2   1  -6 22345.0 415.198   5
  -2   1  -6 21888.4 388.795   4
   2  -1   6 22251.4 388.415   4
   2  -1   6 21918.6 397.187   2
  -2   1  -7 12974.0 323.414   5
  -2   1  -7 12666.2 298.952   4
   2  -1   7 12344.8 338.636   7
   2  -1   7 12775.1 296.089   4
   2  -1   7 12753.0 309.634   2
  -2   1  -8 743.112 98.3239   4
  -2   1  -8 814.338 101.577   5
   2  -1   8 1041.08 104.590   2
   2  -1   8 970.372 131.379   7
   2  -1   8 764.270 85.9503   4
   2  -1   9 11562.3 326.766   2
   2  -1   9 11644.0 308.747   4
  -2   1  -9 11409.0 312.266   4
  -2   1 -10 8393.96 278.102   4
  -2   1 -11-2.47934 89.8218   2
  -2   1 -11-96.7930 83.3207   4
  -2   1 -12 128.532 83.5403   2
  -2   1 -12 43.2056 77.7158   4
  -2   1 -13 6737.39 291.228   2
  -2   1 -13 6495.48 279.155   4
  -2   1 -14 34.8287 98.6916   2
  -2   1 -14 21.9257 94.0997   4
  -2   1 -15 6569.23 302.102   4
  -2   1 -15 6703.01 316.747   2
  -2   1 -16 2824.87 221.252   4
  -2   1 -16 3232.19 230.899   2
  -2   1 -17 93.6747 110.840   2
  -2   1 -17-18.1722 107.402   4
  -2   1 -18 844.760 160.314   2
  -2   1 -18 1001.78 154.951   4
  -2   1 -19 113.627 113.450   2
  -2   1 -19 22.3485 105.657   4
  -2   1 -20 44.3705 106.187   4
  -2   1 -20-162.396 132.336   2
   2  -1  20 222.374 145.825   8
  -2   1 -21 1332.28 198.504   2
   2  -1  21 1427.29 214.040   8
  -2   1 -21 1352.83 187.803   4
  -2   1 -22 603.105 169.346   2
   2  -1  22 817.997 199.022   8
  -2   1 -22 867.523 166.931   4
   2  -1  23 278.499 163.482   8
  -2   1 -23-130.694 127.674   4
  -2   1 -24 22.1821 121.475   4
   2   0 -23 28.4767 118.659   4
   2   0 -22 953.911 174.561   4
   2   0 -22 887.173 172.967   2
   2   0 -21-182.304 137.990   4
   2   0 -21-28.1261 120.555   2
   2   0 -20 244.991 123.197   4
   2   0 -20 139.021 137.073   2
   2   0 -19 5214.36 324.265   2
  -2   0  19 5128.66 331.602   5
   2   0 -19 5407.94 319.486   4
  -2   0  18 255.402 124.718   5
   2   0 -18 315.822 131.420   2
   2   0 -18 296.100 124.424   4
   2   0 -17 5444.87 307.332   2
   2   0 -17 5604.32 309.231   4
  -2   0  17 5245.26 309.936   5
  -2   0  16 67.4222 100.134   5
   2   0 -16 42.0846 100.312   2
  -2   0  15 37.3166 94.4570   5
   2   0 -15 67.0858 100.933   4
   2   0 -15 16.5472 101.221   2
  -2   0  14 5054.03 269.471   5
   2   0 -14 4931.14 268.128   2
   2   0 -14 4900.09 255.408   4
   2   0 -13 2085.80 169.365   4
  -2   0  13 2249.47 179.925   5
   2   0 -13 2391.85 184.415   2
   2   0 -12 951.174 126.129   4
  -2   0  12 920.399 130.560   5
   2   0 -12 884.899 128.403   2
   2   0 -12 906.586 134.990   7
  -2   0  11 7508.21 290.385   5
   2   0 -11 7438.81 285.058   2
   2   0 -11 7490.71 274.077   4
   2   0 -10 282.120 82.2777   4
  -2   0  10 261.100 72.0952   7
  -2   0  10 428.183 82.0184   3
   2   0  -9 10082.8 298.643   7
  -2   0   9 9538.31 286.014   3
   2   0  -9 9735.45 285.496   4
   2   0  -9 9860.10 299.224   5
  -2   0   9 9597.87 286.282   7
  -2   0   8 18425.8 392.447   4
  -2   0   8 18557.1 389.917   3
  -2   0   8 18071.4 382.463   7
   2   0  -8 18319.6 400.309   5
   2   0  -8 18863.5 419.394   6
  -2   0   8 17544.3 395.855   5
   2   0  -8 18032.7 381.762   4
   2   0  -8 18434.0 391.677   7
  -2   0   7 10189.4 272.916   3
   2   0  -7 10437.0 267.092   7
  -2   0   7 10010.5 260.998   7
  -2   0   7 10122.2 276.329   5
  -2   0   7 10834.1 277.332   4
   2   0  -7 10235.7 280.517   5
   2   0  -7 10852.2 295.843   6
   2   0  -7 9990.10 264.824   4
   2   0  -6 5129.03 171.550   7
   2   0  -6 5028.44 180.491   5
   2   0  -6 5259.22 192.850   6
  -2   0   6 5072.20 165.798   7
  -2   0   6 5100.09 181.721   3
  -2   0   6 5199.56 180.285   4
  -2   0   5 16092.7 314.635   4
  -2   0   5 16532.0 321.157   3
   2   0  -5 16761.2 316.198   5
   2   0  -5 15961.8 332.540   6
   2   0  -5 16699.6 296.843   7
  -2   0   5 16270.1 293.103   7
  -2   0   4 48573.9 634.673   3
   2   0  -4 48379.7 584.346   7
   2   0  -4 49294.3 639.945   6
   2   0  -4 48348.7 612.634   5
  -2   0   3 74355.0 849.467   3
  -2   0   3 73138.1 789.807   8
   2   0  -3 73983.5 818.681   5
   2   0  -3 73567.8 847.519   6
  -2   0   2 38089.6 457.716   8
  -2   0   2 39944.2 505.782   3
   2   0  -2 38983.4 449.826   8
   2   0  -2 38487.8 501.134   6
  -2   0   1 61106.2 689.606   3
  -2   0   0 17.6749 32.8687   3
  -2   0  -1 580.706 42.3971   3
  -2   0  -2 176628. 1743.02   8
  -2   0  -2 171661. 1669.50   3
   2   0   2 175408. 1730.59   2
   2   0   3 3151.52 113.748   2
  -2   0  -3 3337.53 80.3184   3
   2   0   4 5118.36 150.772   2
   2   0   4 4732.39 132.539   4
   2   0   4 4843.55 97.8331   3
   2   0   5 155338. 1641.59   7
   2   0   5 157395. 1609.73   2
   2   0   5 149539. 1469.72   3
   2   0   5 151922. 1559.80   4
  -2   0  -5 150425. 1555.97   4
   2   0   6 1511.66 108.367   7
  -2   0  -6 1240.29 84.5460   4
   2   0   6 1391.48 101.637   2
  -2   0  -6 1341.03 94.8886   5
   2   0   6 1316.80 82.2363   4
   2   0   7 1757.69 130.029   7
   2   0   7 1914.95 118.966   2
  -2   0  -7 1634.84 110.322   5
  -2   0  -7 1748.11 107.274   4
   2   0   7 1659.68 99.0900   4
   2   0   8 14082.6 342.432   2
   2   0   8 13939.8 311.332   4
   2   0   8 14905.2 370.884   7
  -2   0  -8 13856.1 312.355   4
  -2   0  -8 14226.9 343.913   5
   2   0   9 6323.75 255.273   7
   2   0   9 6300.58 210.979   4
   2   0   9 6219.16 237.157   2
  -2   0  -9 6225.26 234.548   5
  -2   0  -9 5838.66 208.900   4
  -2   0 -10 361.572 83.1106   4
   2   0  10 247.453 60.5470   4
  -2   0 -11 14313.5 365.564   4
  -2   0 -12 1466.25 146.391   2
  -2   0 -12 1359.66 131.389   4
  -2   0 -13 9482.04 354.137   2
  -2   0 -13 9581.66 325.380   4
  -2   0 -14 2974.21 212.320   2
  -2   0 -14 2705.50 184.642   4
   2   0  14 2920.06 142.922   3
  -2   0 -15 553.480 110.876   4
  -2   0 -15 787.328 138.388   2
   2   0  15 752.515 86.4405   3
  -2   0 -16-0.25407 101.592   2
  -2   0 -16 8.44520 95.3926   4
  -2   0 -17 1595.03 167.026   4
  -2   0 -17 1651.02 190.096   2
   2   0  18 203.867 136.413   8
  -2   0 -18-36.3097 106.791   4
  -2   0 -18 246.891 110.021   2
  -2   0 -19 629.637 147.124   2
  -2   0 -19 487.804 119.360   4
   2   0  19 777.590 171.318   8
   2   0  20 527.634 155.949   8
  -2   0 -20 392.632 124.080   4
  -2   0 -20 61.9659 121.579   2
  -2   0 -21 136.638 120.747   2
  -2   0 -21 247.016 115.954   4
   2   0  22 695.140 185.226   8
  -2   0 -22 659.568 151.698   4
  -2   0 -22 605.438 162.406   2
  -2   0 -23 1015.48 191.969   2
   2   0  23 1070.03 200.829   8
  -2   0 -23 1131.00 180.407   4
   2   0  24 575.120 180.363   8
  -2   0 -24 113.376 112.138   4
   2   1 -22 458.298 157.747   4
   2   1 -22 508.433 145.562   2
   2   1 -21-107.474 119.802   2
   2   1 -21-241.181 136.195   4
   2   1 -20 745.088 163.505   4
   2   1 -20 603.483 149.319   2
  -2  -1  20 474.542 148.073   5
   2   1 -19 703.085 153.127   2
  -2  -1  19 682.090 156.568   5
   2   1 -19 731.820 157.592   4
   2   1 -18 1954.53 210.420   2
   2   1 -18 1956.93 209.263   4
  -2  -1  18 1861.82 214.242   5
   2   1 -17 848.889 155.886   4
  -2  -1  17 756.195 154.165   5
   2   1 -17 813.396 144.457   2
   2   1 -16 1544.72 191.588   4
   2   1 -16 1445.68 178.067   2
  -2  -1  16 1488.57 184.841   5
   2   1 -15 448.471 126.193   4
   2   1 -15 419.448 119.716   2
  -2  -1  15 312.588 126.654   5
  -2  -1  14 522.538 134.352   5
   2   1 -14 496.296 127.420   4
   2   1 -14 497.108 115.841   2
   2   1 -13 11031.2 385.940   4
   2   1 -13 11471.4 386.093   2
  -2  -1  13 11286.0 398.433   5
  -2  -1  12 1084.74 143.052   5
   2   1 -12 928.674 129.169   2
   2   1 -12 901.057 132.946   4
   2   1 -11 90.3222 81.8845   4
   2   1 -11 101.560 79.6684   2
   2   1 -10 9821.90 311.596   4
  -2  -1  10 9967.75 331.299   5
  -2  -1  10 9247.59 302.045   7
   2   1  -9 4935.08 213.172   4
  -2  -1   9 5206.13 215.490   3
  -2  -1   9 4699.61 203.069   7
   2   1  -8 2166.84 149.330   5
  -2  -1   8 2039.90 131.394   7
   2   1  -8 2298.58 147.724   7
  -2  -1   8 2206.08 141.163   4
  -2  -1   8 2203.14 146.599   3
   2   1  -8 2065.99 141.814   4
  -2  -1   7 70226.9 921.905   3
   2   1  -7 69281.4 942.738   6
  -2  -1   7 68902.5 888.196   7
  -2  -1   7 70991.3 922.791   4
   2   1  -7 67932.1 889.127   7
   2   1  -7 70242.1 939.521   5
  -2  -1   6 1363.92 94.6704   7
   2   1  -6 1451.07 111.280   6
   2   1  -6 1621.56 111.104   7
  -2  -1   6 1834.91 118.168   3
  -2  -1   6 1476.48 107.169   4
   2   1  -6 1353.86 106.371   5
   2   1  -5 10096.1 228.458   7
   2   1  -5 10613.7 261.688   5
  -2  -1   5 10576.9 254.249   4
   2   1  -5 10451.4 266.834   6
  -2  -1   5 10393.0 225.575   7
  -2  -1   5 10423.4 259.829   3
  -2  -1   4 2959.74 127.896   3
  -2  -1   4 2644.30 97.4961   7
  -2  -1   4 2664.31 116.918   4
   2   1  -4 2821.31 125.282   6
   2   1  -4 2720.78 122.833   5
   2   1  -4 2666.65 101.303   7
  -2  -1   3 55041.7 678.403   4
   2   1  -3 55701.3 684.613   6
  -2  -1   3 55880.1 688.304   3
   2   1  -3 56113.3 680.537   5
   2   1  -3 54529.6 606.223   7
  -2  -1   3 53830.7 603.154   7
   2   1  -2 139962. 1337.41   7
  -2  -1   2 135306. 1423.41   8
  -2  -1   1 1623.55 84.7601   3
  -2  -1   1 1448.72 78.9549   8
  -2  -1   0 27.8387 38.4345   3
  -2  -1   0 29.6097 37.3808   8
  -2  -1  -1 59443.0 638.673   3
   2   1   2 353.631 44.1083   2
  -2  -1  -2 406.350 55.2631   8
  -2  -1  -2 371.856 34.5623   3
  -2  -1  -3 2706.40 108.608   8
   2   1   3 2745.03 101.230   2
  -2  -1  -3 2636.82 60.1312   3
   2   1   3 2929.16 104.958   7
   2   1   4 5934.21 168.619   7
   2   1   4 5607.22 127.256   4
   2   1   4 5866.79 160.113   2
  -2  -1  -4 5928.35 167.496   8
   2   1   5 24.7324 43.0528   2
   2   1   5 72.9264 52.9877   7
   2   1   5 41.1561 32.5881   4
   2   1   6 4642.18 171.999   7
  -2  -1  -6 4313.76 130.048   4
   2   1   6 4408.94 131.697   4
   2   1   6 4661.68 164.111   2
   2   1   7 59.0736 54.7117   7
  -2  -1  -7-3.76820 53.4915   5
  -2  -1  -7 28.7973 44.2655   4
   2   1   7 125.656 59.7828   2
   2   1   7 89.0705 43.1399   4
   2   1   8 5412.50 204.254   2
  -2  -1  -8 5256.84 195.362   5
   2   1   8 4798.06 202.047   7
  -2  -1  -8 5155.93 170.879   4
   2   1   8 5325.83 170.089   4
   2   1   9 2943.64 165.555   7
   2   1   9 3328.46 142.246   4
  -2  -1  -9 3145.75 165.165   5
   2   1   9 3577.37 178.917   2
  -2  -1  -9 3219.94 146.693   4
  -2  -1 -10 18289.6 380.096   4
   2   1  10 18915.2 375.857   4
   2   1  11 6545.97 219.434   4
  -2  -1 -11 6186.19 226.111   4
   2   1  11 6277.54 159.269   3
   2   1  12 365.871 51.1546   3
  -2  -1 -12 280.487 76.9088   4
   2   1  12 387.581 73.3846   4
   2   1  13 422.735 57.1863   3
   2   1  13 589.530 126.849   8
  -2  -1 -13 371.732 97.8852   2
  -2  -1 -13 299.361 76.6596   4
   2   1  14 2330.51 115.749   3
  -2  -1 -14 2143.26 155.327   4
  -2  -1 -14 2192.91 192.664   2
   2   1  14 2688.93 205.946   8
  -2  -1 -15 27.0180 81.6232   4
   2   1  15 314.619 135.274   8
  -2  -1 -15 297.852 122.225   2
   2   1  15 11.3190 47.4533   3
   2   1  16 21325.9 595.178   8
  -2  -1 -16 20927.1 529.648   4
  -2  -1 -16 22222.0 603.906   2
   2   1  17 1908.22 203.372   8
  -2  -1 -17 1656.99 169.314   4
  -2  -1 -17 1608.35 186.564   2
   2   1  18 778.886 159.149   8
  -2  -1 -18 406.870 126.844   2
  -2  -1 -18 634.537 128.594   4
  -2  -1 -19 1064.23 171.030   2
   2   1  19 957.482 178.303   8
  -2  -1 -19 957.014 143.341   4
   2   1  20-16.5178 119.964   8
  -2  -1 -20 10.2575 107.174   4
  -2  -1 -20-93.6317 127.466   2
   2   1  21 3054.21 278.422   8
  -2  -1 -21 3039.17 268.669   2
  -2  -1 -21 3065.23 242.368   4
  -2  -1 -22 568.663 154.666   2
  -2  -1 -22 376.904 124.784   4
   2   1  23 1427.15 222.297   8
  -2  -1 -23 1310.34 177.318   4
  -2  -1 -23 1186.01 200.100   2
   2   1  24 637.091 179.550   8
   2   2 -22 951.447 173.077   2
  -2  -2  21 73.7656 131.305   5
   2   2 -21 108.713 120.089   4
   2   2 -21-19.4092 127.722   2
   2   2 -20 47.4208 132.137   4
  -2  -2  20 364.531 145.328   5
   2   2 -20 77.3138 115.032   2
  -2  -2  19 380.989 138.301   5
   2   2 -19 260.181 125.304   4
   2   2 -19 377.562 128.694   2
   2   2 -18 1521.94 192.586   4
   2   2 -18 1554.96 194.002   2
  -2  -2  18 1408.15 194.792   5
   2   2 -17 105.481 120.976   4
   2   2 -17-7.24883 109.928   2
  -2  -2  17-42.7129 146.910   5
  -2  -2  16 2799.00 242.370   5
   2   2 -16 3057.90 246.249   4
   2   2 -16 3078.50 229.681   2
   2   2 -15 7877.27 342.425   2
  -2  -2  15 7486.32 363.833   5
   2   2 -15 7587.67 355.942   4
   2   2 -14 101.729 104.232   4
  -2  -2  14 187.482 112.249   5
   2   2 -14 159.572 96.5898   2
   2   2 -13 7373.68 327.295   4
   2   2 -13 7389.67 308.385   2
  -2  -2  13 7387.41 336.300   5
   2   2 -12 468.685 105.083   2
   2   2 -12 286.865 104.220   4
  -2  -2  12 379.028 118.709   5
  -2  -2  11 12367.0 406.831   5
   2   2 -11 12124.7 363.966   2
   2   2 -11 11379.4 372.308   4
  -2  -2  10 373.266 117.099   5
   2   2 -10 317.015 90.9670   4
   2   2  -9 14488.3 392.288   4
  -2  -2   9 14398.8 361.498   7
  -2  -2   8 9010.18 267.840   7
   2   2  -8 8939.65 269.967   2
  -2  -2   7 5815.38 203.157   7
   2   2  -7 6172.23 237.709   5
  -2  -2   7 6279.88 224.245   4
   2   2  -7 6261.91 228.808   6
   2   2  -6 6777.03 238.560   5
  -2  -2   6 6961.89 206.629   7
   2   2  -6 6966.38 232.247   6
  -2  -2   6 7027.81 231.678   4
  -2  -2   5 31031.1 460.539   7
   2   2  -5 31913.5 514.664   6
   2   2  -5 31515.8 524.153   5
  -2  -2   5 32135.3 516.201   4
  -2  -2   4 3369.32 140.524   4
  -2  -2   4 3212.80 112.353   7
   2   2  -4 3582.66 145.731   6
   2   2  -4 3545.14 147.971   5
  -2  -2   3 16768.7 313.447   4
  -2  -2   3 16441.2 251.241   7
   2   2  -3 16788.1 318.593   5
  -2  -2   2 1124.85 82.9676   8
  -2  -2   2 1129.07 50.2557   7
   2   2  -2 1028.19 75.4710   5
   2   2  -2 1544.17 103.741   1
  -2  -2   2 1025.05 70.0313   4
   2   2  -1 11263.9 212.936   1
  -2  -2   1 10985.9 214.824   4
  -2  -2   1 11013.2 229.208   8
  -2  -2   0 74648.0 850.435   8
  -2  -2  -1 54628.6 654.505   8
  -2  -2  -1 54158.2 585.926   2
   2   2   1 54018.0 585.310   2
   2   2   2 45998.5 527.255   2
  -2  -2  -2 46776.1 511.632   7
   2   2   2 45704.7 511.120   7
  -2  -2  -2 47083.0 587.769   8
   2   2   3 1059.88 66.6478   2
   2   2   3 1166.83 66.4831   7
  -2  -2  -3 1159.45 80.0036   8
  -2  -2  -4 383.459 57.9349   8
   2   2   4 485.239 56.2495   2
   2   2   4 669.873 62.9364   7
   2   2   5 1493.11 94.1582   2
   2   2   5 1508.62 93.0719   7
  -2  -2  -5 1550.70 95.0444   8
   2   2   5 1425.73 59.5570   4
   2   2   6 6087.12 190.039   7
   2   2   6 5739.02 182.962   2
   2   2   6 5608.77 131.083   4
  -2  -2  -6 5229.24 175.523   8
   2   2   7 15793.8 335.798   2
  -2  -2  -7 14840.1 256.705   4
   2   2   7 15537.5 260.136   4
   2   2   7 15637.3 340.385   7
   2   2   8 1748.06 91.9553   4
   2   2   8 1706.25 128.049   7
  -2  -2  -8 1703.01 93.0095   4
   2   2   8 1805.84 127.322   2
  -2  -2  -9 9206.59 265.015   5
   2   2   9 9591.09 286.920   2
   2   2   9 9778.65 296.379   7
   2   2   9 9501.83 294.685   8
  -2  -2  -9 9293.03 225.697   4
   2   2   9 9542.64 222.754   4
   2   2   9 8460.23 141.305   3
   2   2  10 3444.23 91.7774   3
  -2  -2 -10 3344.16 170.029   5
  -2  -2 -10 3537.42 149.157   4
   2   2  10 3809.79 146.938   4
   2   2  11 697.533 74.3500   4
  -2  -2 -11 692.749 84.4358   4
   2   2  11 862.136 53.9420   3
   2   2  12 7546.46 167.008   3
  -2  -2 -12 7373.01 240.219   4
   2   2  12 7301.47 230.348   4
   2   2  13 262.979 62.0126   4
   2   2  13 414.125 106.500   8
   2   2  13 312.085 47.1821   3
  -2  -2 -13 297.066 73.5430   4
  -2  -2 -13 362.174 108.751   2
   2   2  14 5391.43 160.291   3
  -2  -2 -14 5049.05 220.922   4
   2   2  14 5192.01 277.553   8
  -2  -2 -14 5391.39 276.111   2
  -2  -2 -15 26653.8 639.872   2
  -2  -2 -15 26171.5 551.036   4
   2   2  15 25760.1 631.646   8
   2   2  15 25555.4 415.963   3
  -2  -2 -16 4360.50 228.402   4
  -2  -2 -16 4418.28 283.516   2
   2   2  16 5102.56 289.818   8
   2   2  17 114.339 121.845   8
  -2  -2 -17-113.078 94.4333   4
  -2  -2 -17-91.2955 111.836   2
   2   2  18 7921.16 387.295   8
  -2  -2 -18 8228.37 333.061   4
  -2  -2 -18 8780.80 395.155   2
   2   2  19 361.274 134.581   8
  -2  -2 -19 140.154 99.9079   4
  -2  -2 -19 297.828 135.525   2
   2   2  20 3763.50 286.131   8
  -2  -2 -20 3559.67 240.726   4
  -2  -2 -20 4201.55 297.526   2
  -2  -2 -21 1113.23 188.849   2
  -2  -2 -21 1211.40 160.619   4
   2   2  21 1205.46 198.647   8
   2   2  22-1.00368 124.881   8
  -2  -2 -22-46.1277 125.833   2
  -2  -2 -22-19.0676 99.5229   4
   2   2  23 53.4051 117.296   8
  -2  -2 -23 66.3620 137.733   2
  -2  -2 -23 205.820 113.558   4
   2   2  24 800.766 180.661   8
   2   3 -21-74.8653 123.433   2
   2   3 -20 56.8746 126.424   4
   2   3 -20 25.2423 117.716   2
  -2  -3  20-47.6826 131.999   5
  -2  -3  19 96.7645 126.845   5
   2   3 -19-72.7140 127.036   2
   2   3 -19 146.247 131.628   4
   2   3 -18 321.996 120.858   2
  -2  -3  18 266.127 145.235   5
   2   3 -18 227.664 120.398   4
   2   3 -17 1376.40 175.205   2
   2   3 -17 1343.76 189.192   4
  -2  -3  17 1353.53 197.397   5
  -2  -3  16 1052.91 182.657   5
   2   3 -16 1178.87 175.067   4
   2   3 -16 940.325 146.798   2
  -2  -3  15 6276.18 351.608   5
   2   3 -15 7181.53 361.562   4
   2   3 -15 6672.43 316.090   2
   2   3 -14 1689.09 191.553   4
  -2  -3  14 1409.70 185.845   5
   2   3 -14 1447.69 161.765   2
   2   3 -13 570.531 135.208   4
  -2  -3  13 275.233 117.965   5
   2   3 -13 490.213 113.105   2
  -2  -3  12 4938.70 283.572   5
   2   3 -12 5093.11 244.804   2
   2   3 -12 4722.47 267.161   4
   2   3 -11 0.98462 107.384   4
  -2  -3  11 248.342 120.677   5
   2   3 -11 140.263 83.7082   2
  -2  -3  10 2513.96 195.510   5
   2   3 -10 2441.91 178.039   4
  -2  -3   9 242.785 71.6057   7
   2   3  -9 192.924 83.2346   4
  -2  -3   8 2302.39 138.675   7
   2   3  -8 2221.59 137.906   2
   2   3  -7 964.756 95.2966   2
  -2  -3   7 963.684 92.0822   7
   2   3  -7 1146.38 113.022   6
  -2  -3   6 11893.5 283.938   7
   2   3  -6 12277.5 317.516   6
   2   3  -6 12085.8 326.446   5
  -2  -3   6 12449.7 319.727   4
   2   3  -5 6880.69 232.868   5
   2   3  -5 7275.38 231.875   6
  -2  -3   5 7182.98 199.840   7
  -2  -3   5 6676.18 218.458   6
  -2  -3   5 7255.64 229.678   4
  -2  -3   4 8527.78 203.416   7
  -2  -3   4 9079.43 242.778   4
  -2  -3   4 9328.37 243.594   6
   2   3  -4 8959.09 250.815   5
   2   3  -4 8919.31 238.990   6
  -2  -3   3 5335.99 173.762   6
   2   3  -3 5149.72 178.317   5
  -2  -3   3 5156.60 170.849   4
   2   3  -3 5541.86 201.432   1
  -2  -3   2 66136.6 825.865   8
  -2  -3   2 65354.2 784.487   6
   2   3  -2 65514.0 816.448   5
   2   3  -2 65054.0 813.952   1
  -2  -3   2 65836.1 792.774   4
   2   3  -1 3844.20 138.430   1
  -2  -3   1 4156.37 131.736   4
  -2  -3   1 3890.90 145.752   8
  -2  -3   0 107.135 44.9568   8
  -2  -3   0 177.481 38.6942   4
   2   3   1 88572.3 882.370   2
  -2  -3  -1 88409.1 922.653   4
  -2  -3  -1 88425.0 884.649   2
  -2  -3  -1 89761.9 1007.25   8
  -2  -3  -2 16427.6 235.553   7
  -2  -3  -2 16419.5 236.418   2
   2   3   2 16575.8 238.055   2
  -2  -3  -2 16857.1 305.222   8
  -2  -3  -3 65.7824 36.1167   2
   2   3   3 52.6257 34.0145   2
  -2  -3  -3 60.5025 35.2805   7
  -2  -3  -3 84.5240 47.5647   8
   2   3   4 241.045 43.4448   7
   2   3   4 285.326 47.0478   2
  -2  -3  -4 206.000 45.0564   2
  -2  -3  -4 381.472 58.2008   7
  -2  -3  -4 369.617 62.5279   8
   2   3   5 14720.6 284.986   2
  -2  -3  -5 15052.7 302.720   8
   2   3   5 13866.4 183.319   4
   2   3   5 15497.4 288.901   7
   2   3   6 10617.1 252.272   2
   2   3   6 10618.4 255.499   7
   2   3   6 10074.7 160.041   4
  -2  -3  -6 10408.8 253.518   8
   2   3   7 676.022 79.4750   2
   2   3   7 690.018 47.5742   4
   2   3   7 573.891 73.8076   7
  -2  -3  -7 710.886 80.2445   8
   2   3   8 8113.77 254.191   7
   2   3   8 8488.79 256.753   2
   2   3   8 8338.89 172.257   4
  -2  -3  -8 8048.71 171.526   4
   2   3   9 118.085 77.4489   8
  -2  -3  -9 25.0924 44.5584   4
   2   3   9 96.0867 64.2745   7
   2   3   9-35.6165 74.8120   2
   2   3   9 66.6594 38.7091   4
  -2  -3 -10 1817.67 122.045   5
   2   3  10 1491.78 48.2508   3
   2   3  10 2077.55 100.295   4
  -2  -3 -10 1877.30 100.525   4
   2   3  10 1549.00 133.231   8
   2   3  11 703.649 38.8788   3
  -2  -3 -11 733.800 77.8481   4
   2   3  11 747.993 69.2253   4
   2   3  12 1260.60 58.0322   3
   2   3  12 1317.61 93.4863   4
  -2  -3 -12 1274.95 100.536   4
   2   3  13 3025.05 98.0861   3
  -2  -3 -13 2986.81 150.935   4
   2   3  13 3301.49 150.580   4
  -2  -3 -14 4743.02 263.558   2
  -2  -3 -14 4710.26 283.334   7
   2   3  14 4466.81 130.564   3
   2   3  14 4750.58 253.610   8
  -2  -3 -14 4492.56 196.605   4
   2   3  14 4768.56 189.266   4
  -2  -3 -15 33209.9 746.242   7
   2   3  15 31688.5 704.024   8
   2   3  15 30942.2 443.722   3
  -2  -3 -15 31692.8 591.914   4
  -2  -3 -15 33249.6 717.777   2
  -2  -3 -16 474.788 141.159   2
  -2  -3 -16 386.664 83.8453   4
   2   3  16 677.011 143.937   8
  -2  -3 -17 796.786 158.153   2
  -2  -3 -17 313.767 81.3747   4
   2   3  17 719.003 139.905   8
  -2  -3 -18 712.974 161.482   2
  -2  -3 -18 466.525 106.053   4
   2   3  18 576.316 148.889   8
  -2  -3 -19 10045.0 434.622   2
  -2  -3 -19 9805.34 359.826   4
   2   3  19 9042.46 416.457   8
  -2  -3 -20 473.346 153.438   2
  -2  -3 -20 128.895 93.5627   4
   2   3  20 148.533 125.271   8
   2   3  21 460.888 136.856   8
  -2  -3 -21 801.065 134.897   4
  -2  -3 -21 873.990 181.603   2
   2   3  22 646.993 159.839   8
  -2  -3 -22 592.621 155.556   2
  -2  -3 -22 681.388 131.820   4
  -2  -3 -23-108.832 141.029   2
   2   3  23 71.7200 114.826   8
   2   3  24 989.279 188.716   8
   2   4 -20 68.3907 125.572   4
   2   4 -20-69.2354 112.764   2
   2   4 -19 185.692 107.779   2
  -2  -4  19 335.727 149.962   5
   2   4 -19 361.409 154.471   4
  -2  -4  18 269.977 131.329   5
   2   4 -18 340.656 112.556   2
   2   4 -18 438.580 147.217   4
  -2  -4  17 816.947 167.934   5
   2   4 -17 889.232 145.954   2
   2   4 -17 911.788 179.121   4
   2   4 -16 634.680 136.502   2
   2   4 -16 871.323 167.597   4
  -2  -4  16 855.720 167.607   5
  -2  -4  15 1153.04 176.405   5
   2   4 -15 1470.88 190.214   4
   2   4 -15 1265.04 156.327   2
  -2  -4  14 7230.85 372.182   5
   2   4 -14 6744.22 306.839   2
   2   4 -14 7306.30 354.828   4
  -2  -4  13 936.538 162.950   5
   2   4 -13 1141.73 136.809   2
   2   4 -13 1039.64 170.808   4
  -2  -4  12 6904.09 339.485   5
   2   4 -12 6818.79 327.194   4
   2   4 -12 6850.11 282.449   2
   2   4 -11 425.317 122.112   4
  -2  -4  11 443.847 125.038   5
   2   4 -11 322.904 89.3843   2
  -2  -4  10 2767.46 215.279   5
   2   4 -10 2347.56 182.847   4
  -2  -4   9 777.852 123.308   5
  -2  -4   9 895.263 102.848   7
   2   4  -9 913.912 120.162   4
   2   4  -8 154.452 63.5116   2
  -2  -4   8 249.339 69.8871   7
  -2  -4   7 236.441 69.8877   7
   2   4  -7 192.384 63.0837   2
   2   4  -6 37259.5 681.420   1
   2   4  -6 35495.7 602.604   6
   2   4  -6 36446.5 545.295   2
  -2  -4   6 36131.8 573.655   7
  -2  -4   5 11986.6 277.218   7
  -2  -4   5 11764.7 310.878   4
   2   4  -5 12045.4 329.973   5
   2   4  -5 11600.4 253.215   2
  -2  -4   5 12167.2 302.501   6
   2   4  -5 12415.5 365.430   1
  -2  -4   4 30901.6 495.964   6
   2   4  -4 29811.4 555.118   1
  -2  -4   4 29400.5 509.331   4
   2   4  -4 28589.4 522.339   5
  -2  -4   3 394.429 66.1029   4
   2   4  -3 588.291 107.172   1
   2   4  -3 366.924 75.1508   5
  -2  -4   3 491.502 82.6101   6
   2   4  -2 828.551 79.9894   5
  -2  -4   2 998.250 90.1612   6
  -2  -4   2 835.744 86.6458   8
  -2  -4   2 982.585 81.5833   4
   2   4  -2 835.601 97.7099   1
   2   4  -1 3733.59 155.471   1
  -2  -4   1 3527.32 154.648   8
  -2  -4   1 3722.46 134.617   4
  -2  -4   0 145017. 1472.59   4
  -2  -4   0 144750. 1556.94   8
   2   4   1 146218. 1418.78   2
  -2  -4  -1 151789. 1605.36   8
  -2  -4  -1 149509. 1502.32   4
  -2  -4  -2 32459.2 496.575   8
  -2  -4  -2 32382.1 395.892   4
  -2  -4  -2 32525.7 375.814   2
   2   4   2 32065.2 393.652   4
   2   4   2 31969.9 379.466   2
   2   4   3 122.136 25.8541   4
  -2  -4  -3 155.890 35.7965   2
  -2  -4  -3 175.346 51.4011   8
   2   4   3 163.105 37.9580   2
  -2  -4  -4 7070.58 174.899   7
   2   4   4 6702.69 103.421   4
  -2  -4  -4 7111.52 167.372   2
  -2  -4  -4 7561.65 208.042   8
   2   4   4 7230.14 173.753   2
  -2  -4  -5 25067.5 385.618   2
   2   4   5 24749.5 391.795   2
  -2  -4  -5 25694.1 434.449   8
  -2  -4  -5 24701.9 405.266   7
  -2  -4  -6 248.594 60.6672   2
  -2  -4  -6 325.858 68.8056   7
  -2  -4  -6 264.790 29.1082   3
   2   4   6 261.082 56.2252   2
  -2  -4  -6 339.140 62.9031   8
   2   4   7 28330.9 475.633   2
   2   4   7 28521.6 478.273   7
   2   4   7 25633.5 296.969   4
  -2  -4  -7 28344.3 473.243   8
  -2  -4  -7 27630.7 468.065   2
  -2  -4  -7 25631.6 298.997   3
  -2  -4  -8 2964.99 146.841   8
   2   4   8 2997.48 155.859   7
   2   4   8 3179.37 158.897   2
   2   4   8 2870.27 160.853   8
  -2  -4  -8 2573.55 60.7556   3
   2   4   8 3011.78 82.0860   4
  -2  -4  -9 19593.1 286.667   4
   2   4   9 19803.9 429.859   2
   2   4   9 20417.5 436.640   7
   2   4   9 19784.5 283.643   4
  -2  -4  -9 18764.7 399.438   8
   2   4   9 19339.7 427.696   8
  -2  -4 -10 1272.89 76.5589   4
   2   4  10 1100.23 115.654   8
   2   4  10 1314.60 71.5625   4
  -2  -4 -11 3624.49 130.669   4
   2   4  11 3668.43 123.901   4
  -2  -4 -11 3431.14 171.476   5
   2   4  12 227.833 49.2151   4
   2   4  12 150.410 21.4233   3
  -2  -4 -12 260.479 58.8199   4
   2   4  13 130.693 44.4275   4
  -2  -4 -13 183.087 57.3091   4
   2   4  13 158.512 24.5573   3
  -2  -4 -14 10250.1 388.454   7
   2   4  14 10311.9 262.959   4
  -2  -4 -14 9792.39 375.169   2
   2   4  14 8586.10 168.698   3
  -2  -4 -14 9815.15 271.514   4
   2   4  14 9474.32 344.692   8
   2   4  15 17614.0 281.814   3
  -2  -4 -15 20359.3 548.396   2
  -2  -4 -15 19123.4 557.395   7
   2   4  15 19578.8 402.935   4
  -2  -4 -15 19609.0 415.607   4
   2   4  15 19309.7 522.912   8
  -2  -4 -16-7.64294 102.187   2
  -2  -4 -16 56.3674 135.870   7
   2   4  16 110.002 101.405   8
  -2  -4 -16-30.1894 71.4953   4
  -2  -4 -17 4789.51 214.796   4
   2   4  17 5187.32 290.626   8
  -2  -4 -17 5311.86 302.409   2
  -2  -4 -17 5422.22 329.833   7
  -2  -4 -18 1382.10 205.233   7
   2   4  18 882.900 153.884   8
  -2  -4 -18 1025.58 122.872   4
  -2  -4 -18 1315.20 188.277   2
   2   4  19 1692.06 193.243   8
  -2  -4 -19 1654.43 205.184   2
  -2  -4 -19 1730.90 154.209   4
  -2  -4 -20 624.530 155.074   2
  -2  -4 -20 600.420 107.863   4
   2   4  20 559.753 145.731   8
   2   4  21 636.009 142.879   8
  -2  -4 -21 818.645 125.869   4
  -2  -4 -21 884.156 181.663   2
   2   4  22-94.4080 137.811   8
  -2  -4 -22 76.3592 89.3426   4
  -2  -4 -22 33.6355 122.151   2
   2   4  23 60.1118 121.378   8
  -2  -4 -23 248.534 142.236   2
   2   4  24 1411.58 219.790   8
   2   5 -19 405.800 150.469   4
  -2  -5  18 228.465 147.231   5
   2   5 -18 213.617 133.072   4
   2   5 -18 271.959 116.669   2
  -2  -5  17 1963.94 246.601   5
   2   5 -17 2357.03 251.489   4
   2   5 -17 2195.55 204.331   2
   2   5 -16 968.091 147.882   2
  -2  -5  16 1153.52 199.443   5
   2   5 -16 869.024 164.217   4
   2   5 -15 530.243 117.884   2
   2   5 -15 489.043 152.800   4
  -2  -5  15 555.501 162.341   5
   2   5 -14 4563.85 303.194   4
   2   5 -14 4642.26 258.074   2
  -2  -5  14 4131.08 308.982   5
   2   5 -13 254.997 93.2444   2
  -2  -5  13 105.720 121.532   5
   2   5 -13 200.317 115.071   4
   2   5 -12 363.785 91.4798   2
  -2  -5  12 608.788 143.550   5
   2   5 -12 592.102 143.269   4
   2   5 -11 7008.57 331.042   4
   2   5 -11 6632.54 262.896   2
  -2  -5  11 6687.60 343.255   5
   2   5 -10 8407.62 381.312   1
   2   5 -10 8084.29 341.354   4
  -2  -5  10 8062.67 354.544   5
   2   5  -9 5235.20 270.478   4
  -2  -5   9 5075.14 276.742   5
   2   5  -9 5691.46 301.625   1
   2   5  -8 333.495 70.6306   2
   2   5  -8 248.826 88.2684   4
  -2  -5   8 493.612 90.1698   7
  -2  -5   7 1798.83 132.034   7
   2   5  -7 1621.75 107.703   2
   2   5  -7 1805.90 184.331   1
   2   5  -6 6365.53 193.724   2
   2   5  -6 6727.65 291.530   1
  -2  -5   6 6782.45 227.502   7
  -2  -5   5 3687.55 174.113   6
   2   5  -5 3843.60 136.308   2
   2   5  -5 4088.79 227.983   1
  -2  -5   4 19967.1 424.366   4
  -2  -5   4 20984.5 401.686   6
   2   5  -4 20151.1 442.108   5
   2   5  -4 21424.9 479.181   1
   2   5  -4 19983.3 317.395   2
   2   5  -3 7285.31 154.243   2
   2   5  -3 7226.63 265.520   1
   2   5  -3 7025.26 240.775   5
  -2  -5   3 7246.32 217.847   6
  -2  -5   3 7112.90 226.147   4
   2   5  -2 24431.6 475.508   1
  -2  -5   2 25089.4 475.746   8
   2   5  -2 22853.4 294.248   2
  -2  -5   2 24242.7 428.560   4
   2   5  -2 24029.1 449.694   5
  -2  -5   2 23984.0 401.097   6
   2   5  -1 15646.5 358.191   1
  -2  -5   1 15601.3 360.618   8
  -2  -5   1 16365.9 321.130   4
  -2  -5   0 110376. 1194.81   4
   2   5   0 108315. 1201.93   4
  -2  -5   0 108751. 1287.43   8
  -2  -5  -1 57.5488 49.9323   8
  -2  -5  -1 156.408 39.8942   4
   2   5   1 230.496 54.1881   4
   2   5   2 126.359 24.9375   2
  -2  -5  -2 91.8568 22.9283   2
   2   5   2 126.417 38.4206   4
  -2  -5  -2 163.737 32.7699   4
  -2  -5  -2 106.538 50.5016   8
   2   5   3 5163.51 124.979   2
   2   5   3 5172.97 119.974   4
  -2  -5  -3 5118.97 115.184   4
  -2  -5  -3 4993.19 118.421   2
  -2  -5  -3 5081.57 181.695   8
   2   5   4 5958.43 154.025   2
  -2  -5  -4 5996.90 149.210   2
  -2  -5  -4 6355.54 201.124   8
   2   5   4 6038.59 112.476   4
  -2  -5  -5-62.8942 68.3517   7
  -2  -5  -5 137.095 45.1462   2
   2   5   5 145.669 46.3166   2
  -2  -5  -5 122.709 47.3298   8
  -2  -5  -6 60497.4 787.250   7
  -2  -5  -6 59398.6 813.064   8
  -2  -5  -6 60366.1 758.394   2
   2   5   6 59565.7 768.804   2
   2   5   7 9447.69 255.496   2
  -2  -5  -7 9533.65 268.104   7
  -2  -5  -7 9160.24 253.310   2
  -2  -5  -7 10209.4 273.208   8
  -2  -5  -7 9704.31 171.943   3
   2   5   7 9361.71 268.466   8
  -2  -5  -8 30590.2 528.129   8
  -2  -5  -8 30350.9 363.954   3
  -2  -5  -8 29685.1 524.174   2
   2   5   8 29656.5 534.125   8
  -2  -5  -9 3949.41 94.5378   3
   2   5   9 3990.77 188.883   8
   2   5   9 3665.75 84.2377   4
  -2  -5  -9 3966.79 177.985   8
  -2  -5  -9 3929.52 191.845   2
  -2  -5 -10 12715.5 191.945   3
  -2  -5 -10 13455.5 336.625   8
  -2  -5 -10 13101.5 358.841   2
  -2  -5 -10 12889.8 209.559   4
   2   5  10 13230.3 207.418   4
   2   5  10 13484.5 358.419   8
  -2  -5 -11 970.336 130.099   2
   2   5  11 1069.36 61.6704   4
  -2  -5 -11 1185.13 69.6363   4
  -2  -5 -11 980.270 48.9515   3
   2   5  12 5401.16 147.487   4
  -2  -5 -12 5084.49 245.172   2
  -2  -5 -12 5182.68 152.045   4
   2   5  13 5552.64 161.189   4
  -2  -5 -13 5257.51 267.173   7
  -2  -5 -13 5033.93 164.372   4
   2   5  13 4208.40 101.696   3
  -2  -5 -13 4919.19 252.542   2
   2   5  14 11709.5 195.774   3
   2   5  14 14282.3 292.824   4
  -2  -5 -14 14310.6 439.838   2
  -2  -5 -14 13639.6 298.054   4
  -2  -5 -14 13554.7 446.450   7
   2   5  15 9618.68 360.763   8
  -2  -5 -15 10343.8 388.833   2
   2   5  15 10273.6 259.410   4
  -2  -5 -15 10280.7 402.715   7
  -2  -5 -15 10147.1 268.302   4
   2   5  16-109.503 117.240   8
   2   5  16 11.4511 46.7910   4
  -2  -5 -16-44.7186 120.998   2
  -2  -5 -16-61.5001 68.8772   4
  -2  -5 -16 105.297 124.489   7
  -2  -5 -17 4716.68 205.932   4
  -2  -5 -17 5497.09 328.708   7
   2   5  17 4862.08 275.025   8
  -2  -5 -17 5156.07 300.301   2
  -2  -5 -18 2275.29 249.210   7
  -2  -5 -18 2237.64 152.179   4
  -2  -5 -18 2353.01 227.028   2
   2   5  18 2065.41 202.661   8
   2   5  19 2990.11 239.519   8
  -2  -5 -19 3515.44 268.074   2
  -2  -5 -19 3455.24 194.062   4
  -2  -5 -19 3361.96 286.094   7
  -2  -5 -20 474.440 164.614   7
   2   5  20 358.924 122.986   8
  -2  -5 -20 315.074 89.0434   4
  -2  -5 -20 416.071 143.574   2
  -2  -5 -21 333.076 147.025   2
   2   5  21 266.206 118.192   8
  -2  -5 -21 446.261 101.445   4
   2   5  22 1517.80 200.872   8
  -2  -5 -22 1779.78 221.840   2
  -2  -5 -23 441.428 165.442   2
   2   5  23 98.8588 123.207   8
   2   6 -18 63.9690 128.351   4
  -2  -6  18-268.355 157.544   5
   2   6 -17 1715.41 234.149   4
  -2  -6  17 1314.78 219.538   5
  -2  -6  16 2222.37 248.358   5
   2   6 -16 2347.42 198.355   2
   2   6 -16 2752.47 258.911   4
  -2  -6  15 3072.81 276.372   5
   2   6 -15 3002.21 267.986   4
   2   6 -15 3116.94 220.685   2
   2   6 -15 4016.70 338.084   1
   2   6 -14 594.390 169.222   4
  -2  -6  14 603.992 157.675   5
   2   6 -14 561.273 118.889   2
   2   6 -13 2431.98 182.918   2
   2   6 -13 3418.73 303.290   1
   2   6 -13 2664.85 236.760   4
  -2  -6  13 2579.93 245.292   5
   2   6 -12 177.186 163.377   1
   2   6 -12 68.6530 111.504   4
   2   6 -12-56.8842 76.0437   2
  -2  -6  12-22.4240 113.497   5
   2   6 -11 7881.12 398.840   1
  -2  -6  11 6999.27 363.346   5
   2   6 -11 7719.23 280.208   2
   2   6 -11 7226.83 344.258   4
  -2  -6  10 2508.32 226.227   5
   2   6 -10 2724.49 221.648   4
   2   6 -10 2854.47 266.891   1
  -2  -6   9 1404.70 182.991   5
   2   6  -9 1644.17 197.103   1
   2   6  -9 1245.10 154.652   4
   2   6  -8 12036.3 442.674   1
   2   6  -8 11455.0 395.422   4
  -2  -6   8 11576.4 403.980   5
   2   6  -8 11374.1 294.549   2
   2   6  -7 1955.93 189.030   1
  -2  -6   7 1866.79 139.521   7
   2   6  -7 1765.84 112.078   2
  -2  -6   7 1780.26 168.902   5
   2   6  -6 1907.28 180.036   1
   2   6  -6 1957.71 105.816   2
  -2  -6   5 13726.0 336.274   6
   2   6  -5 13578.8 414.797   1
   2   6  -5 13658.4 263.087   2
   2   6  -4 1110.49 137.285   1
   2   6  -4 1180.94 70.3716   2
  -2  -6   4 1064.59 107.826   6
   2   6  -3 1308.32 61.7458   2
  -2  -6   3 1390.37 116.420   6
   2   6  -3 1377.92 142.180   1
  -2  -6   3 1426.97 115.634   4
  -2  -6   2 1169.01 117.768   8
   2   6  -2 950.740 122.455   1
   2   6  -2 962.119 42.3154   2
   2   6  -2 1151.75 107.701   5
  -2  -6   2 1255.46 106.167   6
  -2  -6   2 1231.75 102.199   4
   2   6  -1 4895.31 212.341   1
  -2  -6   1 5786.84 225.900   8
   2   6  -1 5092.62 193.771   4
  -2  -6   1 5919.17 198.587   4
  -2  -6   0 19737.0 427.510   8
   2   6   0 18982.2 367.524   4
  -2  -6   0 19619.8 396.398   5
  -2  -6   0 19505.9 362.916   4
  -2  -6  -1 40014.0 644.535   8
   2   6   1 39879.7 555.953   4
  -2  -6  -1 39092.0 592.415   5
  -2  -6  -1 39882.4 545.669   4
  -2  -6  -2 1189.91 105.014   8
   2   6   2 1404.43 86.3091   4
  -2  -6  -2 1292.84 75.9378   4
  -2  -6  -2 1116.35 42.2710   2
  -2  -6  -3 1492.34 70.7329   4
  -2  -6  -3 1634.62 65.7232   2
   2   6   3 1688.96 81.2670   4
  -2  -6  -3 1492.91 110.940   8
   2   6   4 55630.7 607.699   4
  -2  -6  -4 53791.4 634.662   2
  -2  -6  -4 55005.2 598.407   4
  -2  -6  -4 55644.0 777.998   8
  -2  -6  -5 1795.19 95.0209   2
   2   6   5 1715.35 54.0690   4
  -2  -6  -5 1893.84 120.430   8
  -2  -6  -6 32329.2 519.380   7
  -2  -6  -6 32240.3 488.813   2
  -2  -6  -6 32626.3 546.347   8
   2   6   6 32517.3 555.433   8
  -2  -6  -7 1730.52 118.938   2
  -2  -6  -7 1492.37 79.3399   3
   2   6   7 1555.76 121.465   8
  -2  -6  -7 1630.31 123.189   7
  -2  -6  -7 1858.99 127.413   8
   2   6   8 34985.9 598.205   8
  -2  -6  -8 34940.5 592.804   8
  -2  -6  -8 34681.7 442.922   3
  -2  -6  -8 33727.3 592.211   7
  -2  -6  -8 34347.6 569.881   2
  -2  -6  -9 10448.5 312.193   7
  -2  -6  -9 10212.0 189.423   3
   2   6   9 10143.4 300.330   8
  -2  -6  -9 10188.9 290.371   8
  -2  -6  -9 10050.3 297.156   2
  -2  -6 -10 20881.2 463.434   2
   2   6  10 21443.1 462.893   8
  -2  -6 -10 21517.3 446.269   8
  -2  -6 -10 21010.1 297.887   3
  -2  -6 -11-19.1784 92.2367   2
  -2  -6 -11 20.4799 28.1231   3
  -2  -6 -11 147.547 70.9223   8
  -2  -6 -12 2391.69 179.366   2
  -2  -6 -12 2303.10 86.9160   4
  -2  -6 -12 2319.98 81.9054   3
  -2  -6 -13-108.082 101.385   7
  -2  -6 -13 1.17208 90.5119   2
  -2  -6 -13 37.9648 37.4099   4
  -2  -6 -14 27611.8 651.970   7
  -2  -6 -14 27577.9 425.771   4
  -2  -6 -14 27119.3 632.973   2
  -2  -6 -15 3179.66 229.847   2
  -2  -6 -15 2868.04 223.234   7
  -2  -6 -15 3099.07 134.997   4
   2   6  15 3134.29 210.858   8
   2   6  15 2355.71 80.2815   3
  -2  -6 -16 30.2783 116.300   7
  -2  -6 -16 196.188 114.466   2
  -2  -6 -16 113.211 53.3862   4
   2   6  16 211.999 97.1494   8
  -2  -6 -17 13911.8 479.076   2
  -2  -6 -17 13886.9 501.990   7
  -2  -6 -17 12835.6 321.021   4
   2   6  17 12649.9 444.174   8
   2   6  18-39.1578 101.703   8
  -2  -6 -18 172.226 123.452   2
  -2  -6 -18 30.3133 62.8225   4
  -2  -6 -18 144.159 126.917   7
   2   6  19 6396.70 338.745   8
  -2  -6 -19 6431.36 364.748   7
  -2  -6 -19 7076.60 367.371   2
  -2  -6 -19 6252.24 241.412   4
   2   6  20-53.0356 123.095   8
  -2  -6 -20 216.143 138.897   7
  -2  -6 -20 100.011 120.402   2
  -2  -6 -20 31.4654 68.2336   4
  -2  -6 -21 4632.73 351.449   7
   2   6  21 4556.62 308.015   8
  -2  -6 -21 4796.07 324.636   2
  -2  -6 -22 48.3096 131.235   2
   2   6  22 165.419 117.484   8
  -2  -6 -23 465.312 159.023   2
   2   6  23 508.723 151.603   8
  -2  -7  17 337.727 174.794   5
   2   7 -17 227.088 138.700   4
  -2  -7  16 1565.43 234.070   5
   2   7 -16 2081.23 248.013   4
  -2  -7  15 3129.77 302.063   5
   2   7 -15 3421.89 285.773   4
   2   7 -14 766.546 124.858   2
   2   7 -14 938.776 178.673   4
   2   7 -14 1272.63 233.023   1
  -2  -7  14 784.578 178.983   5
  -2  -7  13-89.4445 135.458   5
   2   7 -13-21.9546 76.1163   2
   2   7 -13-9.27314 118.877   4
  -2  -7  12 946.826 176.338   5
   2   7 -12 1069.82 193.902   1
   2   7 -12 901.903 115.010   2
   2   7 -12 699.907 155.824   4
  -2  -7  11 1418.55 196.795   5
   2   7 -11 1514.66 187.329   4
   2   7 -11 1509.42 133.656   2
   2   7 -11 1799.46 230.401   1
   2   7 -10 498.180 142.974   4
   2   7 -10 671.204 177.767   1
  -2  -7  10 381.115 142.976   5
  -2  -7   9 15454.9 506.396   5
   2   7  -9 15423.1 541.295   1
   2   7  -9 14819.3 488.868   4
   2   7  -8 793.658 142.154   4
  -2  -7   8 703.765 153.423   5
   2   7  -8 851.236 170.497   1
   2   7  -8 800.333 87.9117   2
   2   7  -7 1725.33 164.844   4
  -2  -7   7 1572.84 171.737   5
   2   7  -7 1745.86 185.201   1
   2   7  -7 1556.24 101.498   2
   2   7  -6 501.628 63.7120   2
   2   7  -6 478.249 107.587   4
   2   7  -6 511.824 130.907   1
  -2  -7   6 363.232 107.305   5
  -2  -7   5 4620.91 248.909   5
   2   7  -5 4746.81 263.480   1
   2   7  -5 4745.69 141.397   2
  -2  -7   5 4748.50 200.427   6
  -2  -7   4 2916.52 187.762   5
  -2  -7   4 3076.32 157.921   6
   2   7  -4 3117.34 100.027   2
   2   7  -4 2907.92 197.870   1
  -2  -7   3 7809.37 233.036   6
   2   7  -3 7483.18 300.851   1
   2   7  -3 7220.47 134.738   2
  -2  -7   3 7657.57 285.584   5
   2   7  -2 25309.6 557.424   1
  -2  -7   2 25361.0 442.805   6
  -2  -7   2 25878.0 519.062   5
  -2  -7   2 25841.4 495.582   4
  -2  -7   1-6.99976 55.6727   4
  -2  -7   1 97.4340 87.7765   5
   2   7   0 129.887 69.9873   4
  -2  -7   0 87.9079 68.1580   8
  -2  -7   0 120.462 60.0284   4
  -2  -7   0 13.7922 76.9372   5
  -2  -7  -1 17705.0 414.512   8
  -2  -7  -1 18197.5 382.374   5
   2   7   1 18122.3 353.898   4
  -2  -7  -1 17211.9 342.108   4
  -2  -7  -2 2938.77 123.757   4
   2   7   2 2765.12 127.812   4
  -2  -7  -2 2805.75 142.990   5
  -2  -7  -2 2776.40 160.734   8
  -2  -7  -3 31658.4 380.155   2
  -2  -7  -3 33275.3 577.947   8
  -2  -7  -3 32760.0 450.033   4
   2   7   3 32410.2 459.877   4
   2   7   4 20082.7 305.330   4
  -2  -7  -4 19799.2 295.594   2
  -2  -7  -4 19610.9 295.977   4
  -2  -7  -4 19817.2 431.087   8
   2   7   5 9045.03 277.636   8
  -2  -7  -5 9332.34 283.701   8
  -2  -7  -5 9458.69 211.414   2
   2   7   5 9334.08 165.302   4
  -2  -7  -5 9245.22 162.010   4
  -2  -7  -6 2303.99 135.438   8
  -2  -7  -6 2069.73 54.8840   4
   2   7   6 2460.84 159.720   8
  -2  -7  -6 2451.51 123.418   2
  -2  -7  -7 1374.31 109.059   2
  -2  -7  -7 1405.55 113.321   8
   2   7   7 1424.29 128.968   8
  -2  -7  -7 1380.25 89.3118   3
  -2  -7  -8 8929.54 263.850   2
  -2  -7  -8 8734.25 273.079   7
  -2  -7  -8 8985.88 207.664   3
   2   7   8 8838.61 281.546   8
  -2  -7  -8 9542.31 289.185   8
  -2  -7  -9 1908.03 91.3524   3
  -2  -7  -9 1870.96 140.312   2
  -2  -7  -9 1881.75 141.138   7
   2   7   9 1928.76 142.110   8
  -2  -7  -9 2200.82 146.465   8
  -2  -7 -10 2545.14 168.286   2
  -2  -7 -10 2403.62 164.816   7
  -2  -7 -10 2720.74 104.017   3
  -2  -7 -10 2691.90 153.423   8
  -2  -7 -11 149.448 83.4325   7
  -2  -7 -11 241.127 99.4678   2
  -2  -7 -11 160.036 63.8582   8
  -2  -7 -11 199.269 39.9452   3
  -2  -7 -12 7421.24 166.587   3
  -2  -7 -12 7656.09 299.216   2
  -2  -7 -12 7660.70 268.130   8
  -2  -7 -12 7726.78 305.946   7
  -2  -7 -13 622.431 124.620   7
  -2  -7 -13 521.801 49.6384   3
  -2  -7 -13 530.421 118.758   2
  -2  -7 -13 485.098 40.7915   4
  -2  -7 -14 9191.61 361.900   2
  -2  -7 -14 8874.84 362.173   7
  -2  -7 -14 8726.62 180.339   3
  -2  -7 -14 8239.95 179.177   4
  -2  -7 -15-5.05931 110.073   2
  -2  -7 -15-85.7800 121.409   7
  -2  -7 -15 47.5347 40.0416   4
   2   7  15 65.9086 89.1577   8
   2   7  16 181.915 91.2393   8
  -2  -7 -16 329.601 122.958   2
  -2  -7 -16 236.455 112.506   7
  -2  -7 -16 235.605 52.5789   4
   2   7  17 347.888 116.628   8
  -2  -7 -17 324.851 153.840   7
  -2  -7 -17 256.796 65.5901   4
  -2  -7 -17 451.058 140.324   2
  -2  -7 -18 67.6474 112.063   2
  -2  -7 -18-93.4126 132.791   7
  -2  -7 -18 27.2155 53.9274   4
   2   7  18 78.8062 97.0559   8
  -2  -7 -19 3631.90 169.537   4
   2   7  19 3228.46 241.868   8
  -2  -7 -19 3660.72 276.493   2
  -2  -7 -19 4070.91 305.359   7
  -2  -7 -20 616.671 157.421   2
  -2  -7 -20 639.061 171.953   7
   2   7  20 325.060 118.748   8
  -2  -7 -21 809.245 193.903   7
   2   7  21 789.620 149.341   8
  -2  -7 -21 987.328 178.405   2
  -2  -7 -22 791.988 171.970   2
   2   7  22 804.194 155.011   8
  -2  -7 -22 1058.79 216.804   7
  -2  -7 -23 462.733 150.084   2
  -2  -7 -23 427.016 198.053   7
  -2  -7 -24 117.906 145.410   2
   2   8 -16 1154.14 204.977   4
  -2  -8  16 1467.12 238.881   5
  -2  -8  15 3380.69 312.980   5
   2   8 -15 3270.22 296.820   4
  -2  -8  14 2389.48 269.158   5
   2   8 -14 2153.04 235.150   4
  -2  -8  13 170.381 159.620   5
   2   8 -13 152.777 166.551   1
  -2  -8  12 2101.33 244.818   5
   2   8 -12 2560.02 279.628   1
   2   8 -12 2154.07 157.857   2
   2   8 -12 2024.18 214.763   4
  -2  -8  11 2353.93 243.238   5
   2   8 -11 2633.80 268.788   1
   2   8 -11 2455.74 228.815   4
  -2  -8  10 4308.91 298.392   5
   2   8 -10 5024.82 340.254   1
   2   8 -10 4727.85 297.228   4
   2   8  -9 8.43361 107.303   4
  -2  -8   9 0.04822 132.867   5
   2   8  -9-62.8087 126.417   1
   2   8  -8-40.7799 116.695   4
   2   8  -8 98.0843 126.817   1
  -2  -8   8-51.8895 113.209   5
   2   8  -8-27.3949 55.7467   2
   2   8  -7 748.804 155.704   1
   2   8  -7 860.188 78.5002   2
  -2  -8   7 929.461 151.589   5
   2   8  -7 783.018 130.371   4
   2   8  -6 45.6083 104.682   4
   2   8  -6 97.0873 45.3246   2
  -2  -8   6 7.15044 114.898   5
   2   8  -6 140.064 117.008   1
  -2  -8   5 5009.60 269.088   5
   2   8  -5 5096.33 139.433   2
   2   8  -5 4893.75 280.260   1
   2   8  -5 5038.64 251.285   4
  -2  -8   4 1082.02 141.877   5
  -2  -8   4 1047.82 104.193   6
   2   8  -4 990.407 144.468   1
   2   8  -4 1383.58 144.972   4
   2   8  -4 1214.16 58.9059   2
  -2  -8   3 7283.66 228.194   6
   2   8  -3 7308.37 281.109   4
   2   8  -3 7139.00 310.597   1
  -2  -8   3 7412.70 288.744   5
  -2  -8   2 2861.67 141.654   6
  -2  -8   2 2709.93 187.505   1
  -2  -8   2 3029.68 183.873   5
   2   8  -2 2515.57 183.855   1
  -2  -8   1 8658.61 269.597   4
  -2  -8   1 8799.24 293.069   5
  -2  -8   0 15.0622 78.8272   5
  -2  -8   0 39.9684 53.5921   4
  -2  -8  -1 10005.9 264.507   4
  -2  -8  -1 10413.3 297.717   5
   2   8   1 10274.9 276.221   4
  -2  -8  -2 11681.4 339.284   8
  -2  -8  -2 11276.4 267.961   4
  -2  -8  -2 11024.8 299.437   5
   2   8   2 11234.6 274.080   4
  -2  -8  -3 5908.05 115.098   2
  -2  -8  -3 6470.42 181.637   4
  -2  -8  -3 6566.25 248.964   8
  -2  -8  -3 6463.56 217.698   5
   2   8   3 6434.19 187.637   4
  -2  -8  -4 4612.08 210.477   8
  -2  -8  -4 4758.57 144.507   4
   2   8   4 4917.36 147.396   4
  -2  -8  -4 4492.06 118.705   2
  -2  -8  -5 27219.2 401.778   2
   2   8   5 26506.2 370.018   4
  -2  -8  -5 26587.8 534.280   8
  -2  -8  -5 27786.8 371.923   4
  -2  -8  -6 12593.7 338.690   8
  -2  -8  -6 11782.8 187.554   4
  -2  -8  -6 12121.2 266.736   2
  -2  -8  -7 21511.5 400.470   2
  -2  -8  -7 21389.8 454.617   8
  -2  -8  -7 20523.9 377.919   3
  -2  -8  -8 89.6459 69.9085   2
  -2  -8  -8 25.0587 45.6989   3
  -2  -8  -8-105.881 71.4989   8
  -2  -8  -9 187.049 76.5395   7
  -2  -8  -9 289.917 56.5280   3
  -2  -8  -9 305.767 84.8389   2
  -2  -8  -9 386.805 78.4416   8
  -2  -8 -10 2712.84 116.828   3
  -2  -8 -10 2533.34 175.205   7
  -2  -8 -10 2725.80 164.562   8
  -2  -8 -10 2587.88 164.919   2
  -2  -8 -11 1677.82 149.157   2
  -2  -8 -11 1709.56 90.9576   3
  -2  -8 -11 1439.09 139.022   7
  -2  -8 -11 1541.52 126.636   8
  -2  -8 -12 7623.17 303.169   2
  -2  -8 -12 7507.02 271.186   8
  -2  -8 -12 7715.33 189.023   3
  -2  -8 -12 7644.47 307.732   7
  -2  -8 -13 2943.31 205.711   2
  -2  -8 -13 2697.13 106.134   3
  -2  -8 -13 2943.70 203.663   7
  -2  -8 -14 6608.70 170.144   3
  -2  -8 -14 6744.91 308.644   2
  -2  -8 -14 6460.71 311.584   7
  -2  -8 -15 312.163 119.735   2
  -2  -8 -15 472.154 140.483   7
  -2  -8 -15 366.185 51.2288   3
   2   8  15 302.647 98.5922   8
  -2  -8 -16 2684.35 221.149   7
  -2  -8 -16 2737.17 101.529   4
   2   8  16 3052.38 215.056   8
  -2  -8 -16 3073.82 240.801   2
   2   8  17 8316.09 351.239   8
  -2  -8 -17 8579.31 203.114   4
  -2  -8 -17 9617.29 416.971   7
  -2  -8 -17 9612.01 404.080   2
  -2  -8 -18 2314.37 226.331   2
  -2  -8 -18 2461.15 229.812   7
   2   8  18 2328.27 200.687   8
  -2  -8 -18 2519.52 117.740   4
   2   8  19 134.640 91.2330   8
  -2  -8 -19 13.9371 138.172   7
  -2  -8 -19 60.8817 114.680   2
  -2  -8 -20 4417.46 330.780   7
  -2  -8 -20 4343.39 304.995   2
   2   8  20 3671.59 265.335   8
  -2  -8 -21 301.069 164.417   7
  -2  -8 -21 316.273 142.756   2
   2   8  21 90.0383 102.539   8
  -2  -8 -22 249.360 140.528   2
  -2  -8 -22 517.938 175.180   7
   2   8  22 318.403 124.166   8
  -2  -8 -23 40.6121 149.076   7
  -2  -8 -23-62.0607 137.017   2
  -2  -8 -24 79.5859 162.681   7
  -2  -8 -24 182.582 143.732   2
  -2  -9  15 168.375 146.324   5
   2   9 -15 35.6710 132.541   4
  -2  -9  14 2834.37 278.446   5
   2   9 -14 2711.36 267.952   4
   2   9 -13 89.3820 126.703   4
  -2  -9  13 182.150 140.722   5
  -2  -9  12 5367.94 356.728   5
   2   9 -12 5608.24 386.001   1
   2   9 -12 4916.00 330.221   4
   2   9 -11 1273.76 194.025   4
  -2  -9  11 1505.85 217.714   5
   2   9 -11 1558.58 233.433   1
  -2  -9  10 3587.52 296.366   5
   2   9 -10 3976.96 290.620   4
   2   9 -10 4093.97 327.494   1
  -2  -9   9 2634.88 243.252   5
   2   9  -9 2845.73 268.596   1
   2   9  -9 2888.98 236.453   4
   2   9  -8 1392.96 195.402   1
  -2  -9   8 1249.41 179.483   5
   2   9  -8 1466.28 175.909   4
   2   9  -8 1708.09 106.153   2
   2   9  -7 115.945 126.492   1
  -2  -9   7 213.580 124.668   5
   2   9  -7 248.341 108.033   4
   2   9  -7 270.399 55.7703   2
  -2  -9   6-84.8696 127.114   5
   2   9  -6-9.74603 101.960   4
   2   9  -6 34.2541 37.1703   2
   2   9  -6-74.7210 124.965   1
   2   9  -5 1139.13 63.2943   2
  -2  -9   5 1180.07 152.153   5
   2   9  -5 1060.21 154.391   1
   2   9  -5 1154.84 141.734   4
  -2  -9   4 789.344 92.9620   6
  -2  -9   4 901.078 139.596   5
   2   9  -4 1025.77 129.634   4
   2   9  -4 1115.77 154.838   1
   2   9  -4 915.850 45.3631   2
  -2  -9   3 6174.60 218.144   6
  -2  -9   3 6539.04 291.817   5
   2   9  -3 6149.25 267.676   4
   2   9  -3 6578.05 317.612   1
  -2  -9   2 2235.63 181.402   1
  -2  -9   2 2334.63 137.568   6
  -2  -9   2 2486.82 178.357   5
   2   9  -2 2484.12 166.924   4
  -2  -9   1 15205.2 335.681   6
  -2  -9   1 16632.1 431.017   5
  -2  -9   1 15575.1 452.068   1
  -2  -9   0 4554.40 219.187   5
  -2  -9   0 4188.90 191.263   4
  -2  -9  -1 7761.94 245.326   4
  -2  -9  -1 8072.01 273.420   5
  -2  -9  -2 637.886 75.1491   4
  -2  -9  -2 487.801 88.2196   5
   2   9   2 520.589 75.1731   4
  -2  -9  -3 4981.43 95.6884   2
  -2  -9  -3 5787.79 218.356   5
   2   9   3 5785.41 190.295   4
  -2  -9  -3 5825.21 188.413   4
  -2  -9  -4 91.3150 29.6357   2
  -2  -9  -4 1.67644 73.3909   5
   2   9   4-8.58616 55.3991   4
   2   9   5 2850.05 110.164   4
  -2  -9  -5 2801.91 107.582   4
  -2  -9  -5 2686.27 168.140   8
  -2  -9  -5 2606.97 103.772   2
  -2  -9  -6 2010.76 111.302   2
  -2  -9  -6 2068.65 84.3532   4
  -2  -9  -6 2081.90 150.457   8
  -2  -9  -7 2780.95 145.905   3
  -2  -9  -7 2512.57 75.0496   4
  -2  -9  -7 2910.94 140.026   2
  -2  -9  -7 2714.60 162.029   8
  -2  -9  -8 11.6018 50.6623   3
  -2  -9  -8 25.3767 61.1360   2
  -2  -9  -8-77.3667 62.0658   8
  -2  -9  -9 1714.14 133.046   8
  -2  -9  -9 1820.71 110.660   3
  -2  -9  -9 1829.63 133.848   2
  -2  -9 -10-104.100 89.3358   7
  -2  -9 -10 63.6215 56.8846   8
  -2  -9 -10 61.0246 48.9854   3
  -2  -9 -10 33.7370 78.3914   2
  -2  -9 -11 48284.3 831.100   7
  -2  -9 -11 46715.0 794.035   2
  -2  -9 -11 49007.3 658.383   3
  -2  -9 -12 2406.51 116.400   3
  -2  -9 -12 2403.80 188.146   2
  -2  -9 -12 2312.81 185.732   7
  -2  -9 -13 7992.34 324.584   2
  -2  -9 -13 8030.64 208.080   3
  -2  -9 -13 7475.73 323.591   7
  -2  -9 -14 134.638 43.8870   3
  -2  -9 -14 159.181 105.554   2
  -2  -9 -15 2188.80 200.498   7
   2   9  15 1902.95 165.838   8
  -2  -9 -15 2275.40 108.746   3
  -2  -9 -15 2034.31 190.255   2
  -2  -9 -16 15983.1 508.236   2
   2   9  16 14706.7 451.064   8
  -2  -9 -16 15187.5 287.619   3
  -2  -9 -16 15031.5 514.648   7
   2   9  17 2213.37 185.740   8
  -2  -9 -17 2254.48 218.399   2
  -2  -9 -17 2294.22 101.692   3
  -2  -9 -17 2180.39 217.220   7
  -2  -9 -18 4877.98 312.893   7
  -2  -9 -18 5442.74 323.410   2
   2   9  18 4934.02 279.522   8
  -2  -9 -19 939.631 172.304   2
   2   9  19 1015.02 149.963   8
  -2  -9 -19 693.360 163.118   7
  -2  -9 -20 1273.18 197.664   7
  -2  -9 -20 1041.85 167.639   2
   2   9  20 1266.15 163.375   8
  -2  -9 -21 915.722 179.535   2
   2   9  21 697.624 137.976   8
  -2  -9 -21 1192.83 205.693   7
  -2  -9 -22 1869.43 233.558   2
  -2  -9 -22 1593.43 225.241   7
  -2  -9 -23 293.349 148.827   2
  -2  -9 -23 727.055 194.465   7
  -2  -9 -24 588.734 180.245   2
  -2 -10  14 120.398 159.468   5
   2  10 -14 150.243 149.776   4
  -2 -10  13 803.701 197.443   5
   2  10 -13 670.037 162.855   4
  -2 -10  12 1479.78 217.818   5
   2  10 -12 1577.82 216.148   4
   2  10 -11-131.528 157.933   1
   2  10 -11-111.057 136.419   4
  -2 -10  11-47.4854 154.282   5
   2  10 -10 3372.23 305.939   1
  -2 -10  10 3408.55 278.531   5
   2  10 -10 3119.95 260.346   4
   2  10  -9-9.67812 122.714   4
  -2 -10   9-174.531 133.461   5
   2  10  -9-117.890 148.253   1
   2  10  -8 1886.92 230.588   1
  -2 -10   8 1880.21 215.503   5
   2  10  -8 1874.10 194.411   4
  -2 -10   7 1663.15 203.095   5
   2  10  -7 1824.85 225.297   1
   2  10  -7 1949.13 207.363   4
  -2 -10   6 3827.72 267.432   5
   2  10  -6 3486.05 114.069   2
   2  10  -6 3853.56 256.830   4
   2  10  -6 3716.13 281.588   1
  -2 -10   5 2469.10 213.233   5
   2  10  -5 2392.57 201.815   4
   2  10  -5 2426.14 224.564   1
   2  10  -5 2118.52 73.0443   2
   2  10  -4 4819.99 305.090   1
  -2 -10   4 4631.30 204.412   6
  -2 -10   4 4949.18 277.109   5
   2  10  -4 5049.18 268.011   4
  -2 -10   3 6524.14 230.720   6
   2  10  -3 6276.62 285.314   4
  -2 -10   3 6636.84 305.566   5
   2  10  -2 5447.42 260.547   4
  -2 -10   2 5654.24 210.022   6
  -2 -10   2 5619.62 272.353   5
  -2 -10   1 29581.1 506.949   6
  -2 -10   1 30978.0 637.542   5
   2  10  -1 30410.7 610.140   4
  -2 -10   0 5562.16 276.502   1
  -2 -10   0 5215.64 242.072   5
  -2 -10  -1 2133.33 157.674   5
  -2 -10  -1 2010.36 172.103   1
  -2 -10  -2 6068.09 220.405   4
  -2 -10  -2 6362.68 292.445   1
  -2 -10  -2 6065.17 240.896   5
  -2 -10  -3 2922.83 166.702   5
  -2 -10  -3 3011.26 147.209   4
   2  10   3 2771.25 139.975   4
  -2 -10  -4 833.996 49.3988   2
  -2 -10  -4 720.879 92.7085   5
   2  10   4 686.822 72.4027   4
  -2 -10  -4 857.960 78.9990   4
  -2 -10  -5 3238.30 129.681   4
  -2 -10  -5 3110.50 157.939   5
   2  10   5 2890.55 124.044   4
  -2 -10  -5 2886.18 103.457   2
  -2 -10  -6 971.241 65.6208   4
  -2 -10  -6 1364.78 91.9526   2
  -2 -10  -7 12499.4 292.465   2
  -2 -10  -7 12521.6 326.557   3
  -2 -10  -7 12435.5 217.114   4
  -2 -10  -8 57.7458 20.6363   4
  -2 -10  -8 121.042 67.5380   2
  -2 -10  -8 0.37040 57.0884   3
  -2 -10  -9 1952.01 122.809   3
  -2 -10  -9 2019.27 140.886   2
  -2 -10 -10 1013.00 125.020   7
  -2 -10 -10 1006.57 112.119   2
  -2 -10 -10 1017.58 93.1455   3
  -2 -10 -11 23510.7 526.263   2
  -2 -10 -11 23323.0 549.626   7
  -2 -10 -11 24832.9 442.143   3
  -2 -10 -12 1580.31 153.703   2
  -2 -10 -12 1541.86 105.800   3
  -2 -10 -12 1288.62 145.657   7
  -2 -10 -13 13365.8 300.488   3
  -2 -10 -13 12778.4 410.976   2
  -2 -10 -13 12417.5 421.203   7
  -2 -10 -14 250.891 107.798   2
   2  10  14 215.078 82.4546   8
  -2 -10 -14 148.553 105.993   7
  -2 -10 -14 220.561 56.5456   3
  -2 -10 -15 1222.16 83.8237   3
  -2 -10 -15 1508.64 176.669   7
  -2 -10 -15 1407.20 170.131   2
   2  10  15 1320.44 147.761   8
  -2 -10 -16 100.844 129.256   7
   2  10  16 73.2865 94.2468   8
  -2 -10 -16 56.6329 52.7355   3
  -2 -10 -16 187.233 123.966   2
  -2 -10 -17 3954.44 146.720   3
   2  10  17 3884.53 240.729   8
  -2 -10 -17 4129.50 271.945   2
  -2 -10 -17 3580.03 269.359   7
   2  10  18-113.806 108.031   8
  -2 -10 -18-16.7581 112.666   2
  -2 -10 -18 82.7054 131.848   7
  -2 -10 -19 6699.06 363.521   2
   2  10  19 5793.98 308.404   8
  -2 -10 -19 6577.37 367.747   7
  -2 -10 -20 796.382 172.330   7
  -2 -10 -20 440.441 140.719   2
   2  10  20 974.254 149.397   8
  -2 -10 -21 1746.32 212.109   2
   2  10  21 1452.07 175.731   8
  -2 -10 -21 1855.37 233.360   7
  -2 -10 -22 67.3911 121.971   2
  -2 -10 -22 92.4418 134.105   7
  -2 -10 -23 459.065 162.149   2
  -2 -10 -23 424.800 184.082   7
   2  11 -13 159.378 139.861   4
  -2 -11  13 215.434 169.553   5
  -2 -11  12 643.644 188.309   5
   2  11 -12 445.655 142.788   4
  -2 -11  11-17.4060 141.125   5
   2  11 -11-94.6245 131.901   4
   2  11 -10 836.127 197.415   1
   2  11 -10 706.616 155.783   4
  -2 -11  10 928.080 188.139   5
   2  11  -9-172.104 132.438   4
   2  11  -9-249.494 177.396   1
  -2 -11   9-156.832 132.922   5
   2  11  -8 258.869 131.680   1
   2  11  -8 344.127 127.532   4
  -2 -11   8 326.948 146.429   5
   2  11  -7 25.9284 149.635   1
  -2 -11   7 197.586 136.397   5
   2  11  -7 209.106 110.588   4
  -2 -11   6 1327.41 181.203   5
   2  11  -6 953.544 150.844   4
   2  11  -6 814.336 159.986   1
   2  11  -5 1964.26 222.934   1
  -2 -11   5 2491.43 233.095   5
   2  11  -5 2541.28 215.128   4
  -2 -11   4 6296.79 322.130   5
   2  11  -4 6319.14 316.361   4
  -2 -11   3 6454.23 311.028   5
  -2 -11   3 6611.17 238.413   6
   2  11  -3 6474.30 302.544   4
  -2 -11   2 12308.3 316.328   6
  -2 -11   2 12410.1 418.262   5
   2  11  -2 12502.5 403.119   4
  -2 -11   1-34.8439 99.7644   5
  -2 -11   1-55.4743 76.8584   6
   2  11  -1 18.0985 90.3310   4
  -2 -11   0 2677.02 188.779   5
   2  11   0 2591.47 168.974   4
  -2 -11  -1 7129.72 284.753   5
  -2 -11  -2 9461.84 318.064   5
  -2 -11  -3 1445.05 134.679   5
  -2 -11  -3 1402.08 113.579   4
  -2 -11  -4 545.692 36.5806   2
  -2 -11  -4 632.135 92.6544   5
   2  11   4 619.509 78.3140   4
  -2 -11  -4 434.721 92.1962   1
  -2 -11  -4 657.810 75.7610   4
  -2 -11  -5 22.2140 42.5193   4
  -2 -11  -5-20.7376 72.2567   5
  -2 -11  -5 13.6973 30.9522   2
   2  11   5 20.0989 47.6762   4
  -2 -11  -6 10732.3 305.393   5
  -2 -11  -6 10483.3 239.874   4
  -2 -11  -6 10677.8 236.431   2
  -2 -11  -7 9705.46 250.928   2
  -2 -11  -7 9549.66 303.499   3
   2  11   7 9823.41 332.142   8
  -2 -11  -7 9609.71 207.108   4
  -2 -11  -8 15794.3 380.620   3
  -2 -11  -8 16240.8 354.830   2
  -2 -11  -8 14728.9 239.620   4
  -2 -11  -9 10162.7 290.602   3
  -2 -11  -9 10564.2 299.856   2
  -2 -11 -10 5400.82 231.713   2
  -2 -11 -10 5406.35 211.858   3
  -2 -11 -11 13055.9 373.934   2
  -2 -11 -11 12572.4 320.788   3
  -2 -11 -11 12514.5 400.534   7
  -2 -11 -12 909.666 97.6725   3
  -2 -11 -12 820.619 125.622   2
  -2 -11 -12 505.372 111.470   7
  -2 -11 -13 4101.45 239.472   2
  -2 -11 -13 4248.22 179.783   3
   2  11  13 4020.84 228.636   8
  -2 -11 -13 3946.55 246.745   7
   2  11  14 942.774 133.266   8
  -2 -11 -14 1015.37 140.447   2
  -2 -11 -14 1219.95 158.435   7
  -2 -11 -14 1112.08 97.8948   3
  -2 -11 -15 1726.68 186.364   7
   2  11  15 1768.17 165.438   8
  -2 -11 -15 1746.55 179.093   2
  -2 -11 -15 1743.98 114.339   3
  -2 -11 -16 1489.85 180.657   7
  -2 -11 -16 1221.98 92.3752   3
  -2 -11 -16 1212.16 155.303   2
   2  11  16 1001.59 137.204   8
  -2 -11 -17 5513.98 312.937   2
   2  11  17 5573.50 289.300   8
  -2 -11 -17 6254.22 199.992   3
  -2 -11 -17 6229.73 345.718   7
   2  11  18 2165.18 193.838   8
  -2 -11 -18 2136.69 221.159   7
  -2 -11 -18 1860.68 209.251   2
  -2 -11 -19 6774.45 375.504   2
   2  11  19 6281.52 314.615   8
  -2 -11 -19 6997.43 390.637   7
   2  11  20 446.160 110.148   8
  -2 -11 -20 304.493 138.828   2
  -2 -11 -20 613.304 159.064   7
  -2 -11 -21 1790.47 224.847   2
  -2 -11 -21 1823.95 226.945   7
  -2 -11 -22 312.443 143.528   2
  -2 -11 -22 297.720 148.173   7
  -2 -11 -23 177.855 137.869   2
  -2 -11 -23 75.9746 134.894   7
  -2 -12  12 197.469 138.299   5
  -2 -12  11 1025.36 199.531   5
   2  12 -11 753.167 179.476   4
  -2 -12  10 1404.25 224.142   5
   2  12 -10 1447.15 211.654   4
  -2 -12   9-191.774 145.084   5
   2  12  -9-153.382 150.604   4
  -2 -12   8 238.461 147.167   5
   2  12  -8 103.217 137.049   1
   2  12  -8 14.5372 120.605   4
   2  12  -7 934.353 181.535   1
  -2 -12   7 1219.94 199.007   5
   2  12  -7 877.654 148.207   4
   2  12  -6 1284.29 193.513   1
  -2 -12   6 1463.75 204.875   5
   2  12  -6 1413.16 181.520   4
  -2 -12   5 356.249 133.294   5
   2  12  -5 373.524 124.898   4
  -2 -12   4 5336.41 318.780   5
   2  12  -4 5701.14 306.297   4
  -2 -12   3-38.4332 85.7045   6
  -2 -12   3-46.8395 116.429   5
   2  12  -3 195.414 114.163   4
   2  12  -2 11420.4 405.368   4
  -2 -12   2 12182.4 322.458   6
  -2 -12   2 12384.2 431.238   5
  -2 -12   1 2977.72 159.478   6
  -2 -12   1 3023.40 218.530   5
   2  12  -1 2949.83 201.705   4
  -2 -12   0-181.624 117.400   5
   2  12   0-104.421 104.280   4
  -2 -12   0-94.8597 86.3951   6
  -2 -12  -1 3229.11 205.017   5
   2  12   1 3196.21 188.154   4
  -2 -12  -2 1608.73 153.321   5
  -2 -12  -3 4240.55 220.073   5
  -2 -12  -4 1165.01 103.182   4
  -2 -12  -4 1135.04 122.111   5
  -2 -12  -5 3152.50 151.494   4
  -2 -12  -5 3385.99 185.864   5
  -2 -12  -5 3210.84 100.958   2
  -2 -12  -6 251.286 51.0967   4
  -2 -12  -6 257.998 70.5307   5
  -2 -12  -6 234.950 44.1781   2
  -2 -12  -7 294.713 52.0874   4
  -2 -12  -7 276.693 83.7783   3
  -2 -12  -7 345.426 65.8148   2
  -2 -12  -7 147.107 70.5465   5
  -2 -12  -8 14868.5 340.128   2
  -2 -12  -8 14506.8 388.812   3
   2  12   8 15156.1 435.454   8
  -2 -12  -8 14443.4 260.557   4
  -2 -12  -9 2558.50 84.0687   4
  -2 -12  -9 3063.13 164.769   2
  -2 -12  -9 2724.61 165.703   3
   2  12   9 2983.49 197.956   8
   2  12  10 19102.3 501.256   8
  -2 -12 -10 18547.4 432.466   3
  -2 -12 -10 19288.2 444.213   2
  -2 -12 -11 7185.41 282.666   2
   2  12  11 7441.07 306.102   8
  -2 -12 -11 6960.29 251.624   3
  -2 -12 -12 59.0290 87.3425   2
  -2 -12 -12 189.438 76.4099   3
  -2 -12 -12-70.2374 97.2767   7
   2  12  12-45.1223 87.5028   8
  -2 -12 -13 6606.85 295.976   2
  -2 -12 -13 7064.57 248.152   3
  -2 -12 -13 6368.81 307.370   7
   2  12  13 6336.30 289.559   8
  -2 -12 -14 77.4344 98.8495   7
  -2 -12 -14 223.503 96.7177   2
  -2 -12 -14 304.303 72.7613   3
   2  12  14 190.276 101.919   8
  -2 -12 -15-99.5622 109.315   2
  -2 -12 -15-61.5604 115.084   7
   2  12  15 31.9594 83.5665   8
  -2 -12 -15-137.138 72.9941   3
  -2 -12 -16 105.913 112.048   7
  -2 -12 -16-88.4010 76.1383   3
  -2 -12 -16-85.8348 130.126   2
   2  12  16-81.1700 95.2752   8
  -2 -12 -17 841.204 152.521   7
  -2 -12 -17 743.653 83.8305   3
  -2 -12 -17 487.105 119.125   2
   2  12  17 572.899 115.270   8
  -2 -12 -18 512.218 139.614   2
  -2 -12 -18 494.795 153.864   7
   2  12  18 140.405 90.6162   8
  -2 -12 -19 5062.32 328.233   7
   2  12  19 4409.83 265.062   8
  -2 -12 -19 4439.17 302.708   2
  -2 -12 -20 2574.22 265.872   7
  -2 -12 -20 2106.76 229.878   2
  -2 -12 -21-60.7744 142.183   2
  -2 -12 -21 50.9432 138.391   7
  -2 -12 -22 581.883 163.770   2
  -2 -12 -22 468.801 156.576   7
  -2 -12 -23 381.603 150.421   7
  -2 -12 -23 471.087 168.601   2
  -2 -13  11 961.677 201.895   5
  -2 -13  10-83.1749 142.411   5
   2  13 -10-172.112 144.410   4
  -2 -13   9 2665.04 279.008   5
   2  13  -9 2021.76 242.236   4
   2  13  -8-113.162 129.683   4
  -2 -13   8-87.2436 126.605   5
  -2 -13   7 1345.20 206.947   5
   2  13  -7 931.315 154.123   4
  -2 -13   6 2087.69 231.075   5
   2  13  -6 2084.27 212.511   4
  -2 -13   5 736.326 166.182   5
   2  13  -5 585.883 140.973   4
   2  13  -4 125.531 112.031   4
  -2 -13   4 201.483 126.992   5
  -2 -13   3 1711.44 198.149   5
   2  13  -3 1973.44 198.652   4
  -2 -13   2 13270.8 344.118   6
  -2 -13   2 14033.0 480.643   5
   2  13  -2 14024.5 461.143   4
  -2 -13   1 1494.46 125.335   6
  -2 -13   1 1608.33 186.242   5
   2  13  -1 1345.71 156.966   4
  -2 -13   0 3099.94 158.771   6
   2  13   0 3123.42 209.694   4
  -2 -13   0 3068.36 217.168   5
  -2 -13  -1 14.1891 103.024   5
   2  13   1-36.8407 93.8576   4
   2  13   2 1372.62 135.021   4
  -2 -13  -2 1226.59 145.354   5
   2  13   3 4252.98 209.364   4
  -2 -13  -3 4488.33 238.707   5
  -2 -13  -4 5289.55 246.032   5
  -2 -13  -5 7025.51 277.015   5
  -2 -13  -5 5828.84 125.969   2
  -2 -13  -5 6652.98 231.917   4
  -2 -13  -6 393.260 92.8990   5
  -2 -13  -6 393.133 52.4103   2
  -2 -13  -6 404.162 73.2330   4
  -2 -13  -7-241.452 115.790   3
  -2 -13  -7-58.5193 55.0252   4
  -2 -13  -7-100.777 85.7783   5
  -2 -13  -7-90.8836 58.6413   2
  -2 -13  -8 213.828 67.4146   2
  -2 -13  -8 99.7424 42.0275   4
  -2 -13  -8 62.0411 70.4301   5
  -2 -13  -8 120.578 79.1485   3
  -2 -13  -9 227.308 43.1202   4
  -2 -13  -9 176.477 71.3963   2
  -2 -13  -9 228.543 85.6772   3
  -2 -13 -10 6921.20 255.997   2
   2  13  10 7185.86 311.035   8
  -2 -13 -10 7810.79 284.388   3
  -2 -13 -11 188.153 92.6959   2
  -2 -13 -11 265.168 85.9855   3
   2  13  11 154.847 98.3356   8
  -2 -13 -12 10315.5 391.218   7
   2  13  12 10398.9 378.953   8
  -2 -13 -12 10959.9 329.884   3
  -2 -13 -12 10552.6 359.729   2
  -2 -13 -13-24.8549 98.9201   7
  -2 -13 -13-38.4292 89.5934   2
  -2 -13 -13 158.267 81.7240   3
   2  13  13-60.4702 94.3598   8
  -2 -13 -14 1946.82 192.803   7
  -2 -13 -14 2129.90 190.819   2
  -2 -13 -14 2315.35 156.981   3
   2  13  14 1761.82 166.779   8
  -2 -13 -15 3634.20 239.448   2
  -2 -13 -15 3278.46 240.186   7
  -2 -13 -15 3543.67 179.190   3
   2  13  15 3352.12 221.252   8
  -2 -13 -16 954.174 160.397   7
  -2 -13 -16 772.717 81.9388   3
   2  13  16 837.622 133.071   8
  -2 -13 -16 784.137 137.815   2
  -2 -13 -17-95.0800 128.209   2
  -2 -13 -17-99.6502 78.2134   3
  -2 -13 -17-44.8871 110.970   7
   2  13  17-92.3759 96.8938   8
  -2 -13 -18 1969.15 206.369   2
  -2 -13 -18 1804.92 214.424   7
   2  13  18 1880.12 179.379   8
  -2 -13 -19 30.9813 109.410   7
  -2 -13 -19-73.7967 117.881   2
  -2 -13 -20 41.4575 115.094   2
  -2 -13 -20 212.390 137.786   7
  -2 -13 -21 698.116 176.852   7
  -2 -13 -21 431.709 148.294   2
  -2 -13 -22 395.619 149.151   7
  -2 -13 -22 295.381 137.987   2
  -2 -13 -23 168.300 144.992   2
   2  14  -9 1409.25 213.131   4
  -2 -14   9 1584.87 246.110   5
  -2 -14   8 237.121 160.155   5
   2  14  -8 144.572 124.151   4
  -2 -14   7 1197.86 211.101   5
   2  14  -7 922.364 177.086   4
  -2 -14   6 110.472 126.477   5
   2  14  -6 340.437 129.065   4
  -2 -14   5 155.642 127.550   5
   2  14  -5 15.1929 119.457   4
  -2 -14   4 404.872 139.648   5
   2  14  -4 570.761 140.530   4
  -2 -14   3 3178.50 262.924   5
   2  14  -3 3391.31 250.864   4
  -2 -14   2 368.978 135.443   5
  -2 -14   2 317.239 82.0658   6
  -2 -14   1 4520.78 196.515   6
  -2 -14   1 4762.50 293.918   5
   2  14  -1 4537.79 269.060   4
  -2 -14   0-50.8900 79.9369   6
  -2 -14   0 22.6885 108.474   5
   2  14   0 147.983 95.7011   4
  -2 -14  -1 488.048 122.808   5
  -2 -14  -1 516.984 83.8894   6
   2  14   1 670.088 114.156   4
   2  14   2 2787.10 191.911   4
  -2 -14  -2 2945.84 212.762   5
  -2 -14  -3 1904.18 173.237   5
   2  14   3 1744.77 149.129   4
   2  14   4 2365.22 160.884   4
  -2 -14  -4 2314.70 182.942   5
  -2 -14  -5 182.039 91.7301   5
  -2 -14  -6 2702.37 151.177   4
  -2 -14  -6 2795.81 186.832   5
  -2 -14  -6 2531.37 93.9139   2
  -2 -14  -7 315.279 63.1632   4
  -2 -14  -7 300.117 52.9750   2
  -2 -14  -7 337.487 85.1136   5
  -2 -14  -7 176.983 96.1061   3
  -2 -14  -8 9834.42 353.646   3
  -2 -14  -8 9937.60 258.456   2
  -2 -14  -8 9982.56 320.404   5
  -2 -14  -9 3353.25 187.034   5
  -2 -14  -9 3443.96 170.634   2
  -2 -14  -9 3377.47 208.910   3
  -2 -14 -10 11436.0 372.151   3
  -2 -14 -10 11684.0 331.131   2
  -2 -14 -11-9.88910 75.4982   2
  -2 -14 -11-34.8041 79.2147   3
   2  14  11 59.1277 100.142   8
  -2 -14 -12 21444.6 516.709   2
  -2 -14 -12 21497.1 503.328   3
   2  14  12 21634.2 569.205   8
   2  14  13 469.237 122.479   8
  -2 -14 -13 388.094 104.111   3
  -2 -14 -13 176.168 106.042   7
  -2 -14 -13 445.901 118.366   2
  -2 -14 -14 17172.4 546.045   7
  -2 -14 -14 18259.9 448.889   3
   2  14  14 16998.7 506.204   8
  -2 -14 -14 16877.7 497.557   2
   2  14  15 264.159 100.432   8
  -2 -14 -15 532.133 140.391   2
  -2 -14 -15 653.757 102.213   3
  -2 -14 -15 342.082 119.622   7
  -2 -14 -16 1378.53 186.326   7
  -2 -14 -16 1615.65 131.670   3
   2  14  16 1530.50 167.328   8
  -2 -14 -16 1797.96 189.169   2
   2  14  17 16.8453 95.0376   8
  -2 -14 -17-10.5498 119.969   7
  -2 -14 -17 119.586 104.914   2
  -2 -14 -18 280.994 142.266   7
  -2 -14 -18 109.720 111.385   2
   2  14  18 119.949 90.4107   8
  -2 -14 -19 91.8566 122.257   2
  -2 -14 -19 172.677 135.455   7
  -2 -14 -20 1047.37 193.105   7
  -2 -14 -20 944.263 175.486   2
  -2 -14 -21 1248.06 201.222   2
  -2 -14 -21 1283.89 213.510   7
  -2 -14 -22 472.633 165.397   7
  -2 -14 -22 456.635 159.585   2
  -2 -14 -23 189.589 141.359   2
  -2 -15   8-117.319 149.399   5
   2  15  -8 120.364 125.792   4
  -2 -15   7 501.598 176.765   5
   2  15  -7 251.904 136.882   4
   2  15  -6 1120.11 183.443   4
  -2 -15   6 1107.84 191.735   5
  -2 -15   5 86.7913 129.209   5
   2  15  -5 7.32451 110.353   4
  -2 -15   4 1905.76 227.159   5
   2  15  -4 1681.39 202.198   4
  -2 -15   3 246.298 144.538   5
   2  15  -3 224.963 114.944   4
   2  15  -2 1894.73 194.899   4
  -2 -15   2 1965.48 217.090   5
   2  15  -1 637.499 136.454   4
  -2 -15   1 568.930 140.258   5
  -2 -15   0 2011.56 209.967   5
   2  15   0 2323.04 205.651   4
  -2 -15  -1 575.956 85.6746   6
  -2 -15  -1 473.487 123.966   5
   2  15   1 822.941 135.332   4
   2  15   2 2643.52 193.852   4
  -2 -15  -2 2508.77 206.451   5
  -2 -15  -3 2050.27 187.890   5
   2  15   3 2106.48 173.566   4
  -2 -15  -4 22.4966 97.9323   5
  -2 -15  -5 8483.71 330.644   5
  -2 -15  -6-118.745 108.123   3
  -2 -15  -6 127.938 103.582   5
  -2 -15  -7 2100.23 184.145   3
  -2 -15  -7 2454.86 176.338   5
  -2 -15  -7 2389.91 102.288   2
  -2 -15  -8 916.197 78.7847   2
  -2 -15  -8 771.979 121.542   3
  -2 -15  -8 985.317 117.604   5
  -2 -15  -9 296.445 96.1191   3
  -2 -15  -9 340.882 91.2405   5
  -2 -15  -9 414.697 72.2430   2
  -2 -15 -10-78.5818 75.7205   5
  -2 -15 -10 1.84912 68.6426   2
  -2 -15 -10 22.9271 91.5275   3
  -2 -15 -11 5007.51 232.623   5
  -2 -15 -11 4702.84 245.354   3
  -2 -15 -11 5196.95 232.538   2
  -2 -15 -12 3236.07 201.813   2
  -2 -15 -12 2993.80 196.538   3
  -2 -15 -13 4819.18 251.341   2
  -2 -15 -13 4684.66 288.554   7
   2  15  13 5062.34 279.122   8
  -2 -15 -13 5264.30 253.252   3
  -2 -15 -14 7829.98 303.050   3
   2  15  14 6753.41 321.860   8
  -2 -15 -14 6864.86 311.671   2
  -2 -15 -14 7098.68 357.380   7
  -2 -15 -15 902.479 152.214   7
   2  15  15 1070.67 150.841   8
  -2 -15 -15 1167.78 132.040   3
  -2 -15 -15 938.920 143.172   2
  -2 -15 -16 334.730 118.907   7
  -2 -15 -16 445.964 113.753   2
  -2 -15 -16 493.068 95.0940   3
   2  15  16 465.746 118.907   8
  -2 -15 -17 643.708 137.952   7
  -2 -15 -17 890.062 150.827   2
   2  15  17 701.841 126.479   8
  -2 -15 -18 1499.33 187.860   2
  -2 -15 -18 1512.30 199.761   7
  -2 -15 -19 385.148 155.540   7
  -2 -15 -19 262.299 108.494   2
  -2 -15 -20 1497.68 204.631   2
  -2 -15 -20 1547.33 210.260   7
  -2 -15 -21 146.426 113.883   2
  -2 -15 -21 336.098 145.995   7
  -2 -15 -22 605.197 162.466   2
  -2 -15 -23 905.460 195.243   2
  -2 -16   7-407.469 187.631   5
  -2 -16   6-169.697 146.909   5
   2  16  -6-17.4036 133.966   4
  -2 -16   5-176.819 154.384   5
   2  16  -5 2.66720 118.967   4
  -2 -16   4 355.593 160.785   5
   2  16  -4 328.241 132.659   4
  -2 -16   3 467.097 158.247   5
   2  16  -3 342.027 135.360   4
  -2 -16   2 3250.03 269.311   5
   2  16  -2 3370.97 261.128   4
  -2 -16   1 60.4652 112.962   5
   2  16  -1 80.6533 102.269   4
  -2 -16   0 2277.68 216.942   5
   2  16   0 2313.17 212.232   4
  -2 -16  -1 265.202 118.487   5
   2  16   1 330.145 110.319   4
  -2 -16  -2 1409.66 173.124   5
   2  16   2 1309.14 153.782   4
  -2 -16  -3 1235.44 158.775   5
  -2 -16  -4 4.10203 104.187   5
  -2 -16  -5 3242.67 244.644   3
  -2 -16  -5 3342.99 220.354   5
  -2 -16  -6-205.955 119.285   3
  -2 -16  -6 284.778 103.720   5
  -2 -16  -7 2009.93 185.887   3
  -2 -16  -7 2415.11 183.716   5
  -2 -16  -8 1104.22 130.880   5
  -2 -16  -8 950.997 139.182   3
  -2 -16  -9 4228.51 255.973   3
  -2 -16  -9 4341.74 227.025   5
  -2 -16 -10-6.08587 89.0428   3
  -2 -16 -10 43.4937 72.0063   5
  -2 -16 -10-53.0027 73.7019   2
  -2 -16 -11 3105.79 187.845   5
  -2 -16 -11 3074.96 177.198   2
  -2 -16 -11 3178.97 212.046   3
  -2 -16 -12 217.388 95.7563   2
  -2 -16 -12-18.3485 91.6224   3
  -2 -16 -12 37.1885 72.2193   5
  -2 -16 -13 9974.88 364.424   3
  -2 -16 -13 11037.2 370.800   2
  -2 -16 -14 444.820 113.557   2
  -2 -16 -14 370.510 105.010   3
   2  16  15 1303.21 169.623   8
  -2 -16 -15 1312.93 185.332   7
  -2 -16 -15 1411.16 164.895   2
  -2 -16 -15 1409.05 148.443   3
   2  16  16 761.006 141.015   8
  -2 -16 -16 688.199 141.378   7
  -2 -16 -16 643.228 133.908   2
  -2 -16 -16 921.365 124.617   3
  -2 -16 -17 62.8150 102.446   2
  -2 -16 -17 183.568 119.988   7
  -2 -16 -18-38.3915 127.167   7
  -2 -16 -18-75.3683 111.102   2
  -2 -16 -19 2786.13 270.091   7
  -2 -16 -19 2368.30 222.910   2
  -2 -16 -20 340.959 134.775   2
  -2 -16 -20 469.148 168.626   7
  -2 -16 -21 786.874 193.066   7
  -2 -16 -21 841.546 170.210   2
  -2 -16 -22 628.154 171.706   2
  -2 -16 -23 2833.15 282.926   2
  -2 -17   6 625.461 176.247   5
  -2 -17   5-46.3421 135.701   5
   2  17  -5-52.7244 128.224   4
   2  17  -4 395.670 144.385   4
  -2 -17   4 625.768 178.509   5
  -2 -17   3-17.2557 139.635   5
   2  17  -3 142.705 125.436   4
  -2 -17   2-176.836 147.117   5
   2  17  -2 42.0993 107.924   4
  -2 -17   1 11.6492 120.559   5
   2  17  -1 230.780 107.103   4
  -2 -17   0 1141.99 184.918   5
   2  17   0 1245.86 165.659   4
  -2 -17  -1 192.753 122.927   5
  -2 -17  -2 1362.19 176.635   5
  -2 -17  -3 511.166 129.475   5
  -2 -17  -4 1668.11 178.783   5
  -2 -17  -5 3382.69 229.456   5
  -2 -17  -5 2990.62 248.258   3
  -2 -17  -6 2092.85 184.418   5
  -2 -17  -6 2053.48 207.078   3
  -2 -17  -7-197.960 102.978   5
  -2 -17  -7-156.634 131.608   3
  -2 -17  -8-102.299 125.399   3
  -2 -17  -8-97.2898 95.1607   5
  -2 -17  -9 2581.09 206.852   3
  -2 -17  -9 2441.13 176.004   5
  -2 -17 -10 11.3427 82.1245   5
  -2 -17 -10 28.8306 85.9732   3
  -2 -17 -11 1004.58 142.232   3
  -2 -17 -11 1083.30 129.004   5
  -2 -17 -12 5.66405 90.7950   3
  -2 -17 -13 678.294 122.038   3
  -2 -17 -14 633.041 117.097   2
  -2 -17 -14 509.294 138.574   7
  -2 -17 -14 673.524 124.934   3
  -2 -17 -15 4519.22 258.645   2
  -2 -17 -15 4987.12 267.677   3
  -2 -17 -15 4373.01 305.064   7
  -2 -17 -16 393.875 139.611   7
  -2 -17 -16 332.177 105.069   3
  -2 -17 -16 373.305 115.815   2
  -2 -17 -17 78.7447 112.965   7
  -2 -17 -17-100.374 116.331   2
  -2 -17 -18 212.660 107.942   2
  -2 -17 -18 21.4796 125.869   7
  -2 -17 -19 188.447 125.378   7
  -2 -17 -19 24.1186 113.599   2
  -2 -17 -20 174.404 140.211   7
  -2 -17 -20-52.5177 114.039   2
  -2 -17 -21-5.08708 116.447   2
  -2 -17 -22 366.897 149.764   2
  -2 -18   4 1138.14 222.705   5
   2  18  -4 839.975 177.027   4
  -2 -18   3-105.196 150.534   5
   2  18  -3-162.933 132.182   4
   2  18  -2 58.5139 113.152   4
  -2 -18   2-173.961 151.657   5
  -2 -18   1-7.57488 135.458   5
   2  18  -1 90.9487 106.553   4
  -2 -18   0 597.179 156.712   5
  -2 -18  -1 479.418 152.421   5
  -2 -18  -2 1293.55 183.249   5
  -2 -18  -3-47.9660 110.348   5
  -2 -18  -3-172.733 128.679   3
  -2 -18  -4 892.902 160.676   3
  -2 -18  -4 929.938 154.709   5
  -2 -18  -5 18.2435 109.505   3
  -2 -18  -5 46.6626 101.427   5
  -2 -18  -6 2438.33 230.333   3
  -2 -18  -6 2290.13 195.010   5
  -2 -18  -7 13.3420 123.846   3
  -2 -18  -7-108.822 115.920   5
  -2 -18  -8 26.0770 87.2910   5
  -2 -18  -8-16.9518 118.528   3
  -2 -18  -9 17.0770 94.7592   3
  -2 -18 -10 70.5195 103.979   3
  -2 -18 -11 610.999 128.201   3
  -2 -18 -12 202.908 96.8956   3
  -2 -18 -13 310.557 101.732   3
  -2 -18 -14 2818.60 219.980   3
  -2 -18 -15 777.170 165.803   7
  -2 -18 -15 875.072 140.628   3
  -2 -18 -16 1233.69 199.246   7
  -2 -18 -17 318.335 123.822   7
  -2 -18 -18-18.2417 126.609   7
  -2 -18 -19 1276.77 212.994   7
  -2 -18 -19 1306.89 173.484   2
  -2 -18 -20 130.264 108.940   2
  -2 -18 -21 173.126 114.628   2
  -2 -18 -22 116.416 121.083   2
  -2 -19   3 499.800 172.160   5
  -2 -19   2 209.342 149.234   5
  -2 -19   1 1743.02 224.466   5
  -2 -19   0-192.230 138.775   5
  -2 -19  -1 898.323 174.747   5
  -2 -19  -2 1129.56 180.575   5
  -2 -19  -2 706.331 168.207   3
  -2 -19  -3 856.569 184.485   3
  -2 -19  -3 608.235 143.747   5
  -2 -19  -4 705.919 148.637   5
  -2 -19  -4 539.439 148.909   3
  -2 -19  -5 406.181 132.151   3
  -2 -19  -5 459.971 132.987   5
  -2 -19  -6 365.968 131.670   3
  -2 -19  -7 49.3762 116.164   3
  -2 -19  -8 1069.79 164.835   3
  -2 -19  -9 156.753 121.118   3
  -2 -19 -10 703.706 145.297   3
  -2 -19 -11 108.538 112.779   3
  -2 -19 -12-79.4399 110.577   3
  -2 -19 -13-66.2097 101.123   3
  -2 -19 -14 518.587 122.265   3
  -2 -19 -15-103.974 124.886   7
  -2 -19 -15 106.653 96.7324   3
  -2 -19 -16 1341.99 197.405   7
  -2 -19 -17 128.168 128.101   7
  -2 -19 -18 29.1141 133.226   7
  -2 -20   1 781.694 177.713   5
  -2 -20   0 299.896 148.415   5
  -2 -20  -4-64.0073 144.817   3
  -2 -20  -5 542.601 158.745   3
  -2 -20  -6 203.462 122.576   3
  -2 -20  -7 819.146 167.717   3
  -2 -20  -8 104.042 120.625   3
  -2 -20  -9 238.988 125.590   3
  -2 -20 -10 240.222 121.637   3
  -2 -20 -11 631.569 139.423   3
  -2 -20 -12 35.5038 96.9518   3
  -2 -20 -13 242.101 104.031   3
  -2 -20 -14 128.307 98.2500   3
  -2 -20 -15 1752.62 225.732   7
  -2 -20 -16 354.545 152.108   7
  -2 -21  -8 208.430 131.671   3
  -2 -21  -9 97.6301 120.849   3
  -2 -21 -10 56.0735 107.806   3
  -2 -21 -11 23.7065 108.110   3
  -2 -21 -12 20.6260 104.850   3
  -2 -21 -13-29.0661 105.312   3
  -2 -21 -14-113.705 115.972   3
  -2 -22 -12 127.457 116.762   3
  -2 -22 -13 522.425 135.433   3
   3 -20 -17 108.847 118.279   3
   3 -20 -16 278.006 144.755   3
   3 -20 -15 190.015 134.754   3
   3 -20 -14 230.808 120.598   3
   3 -20 -13 172.831 124.182   3
   3 -20 -12 934.307 182.652   3
   3 -20 -11 255.014 125.904   3
   3 -20 -10 946.234 185.231   3
   3 -20  -9 677.524 184.539   3
   3 -20  -8 333.490 134.024   3
   3 -19 -19 1256.58 196.187   2
   3 -19 -18 2126.55 236.433   2
   3 -19 -17 1016.32 179.796   3
   3 -19 -17 892.022 166.283   2
   3 -19 -16 58.7501 113.542   3
   3 -19 -15 1226.34 194.226   3
   3 -19 -14 524.560 154.396   3
   3 -19 -13 787.437 165.454   3
   3 -19 -12 465.256 144.763   3
   3 -19 -11-161.522 129.696   3
   3 -19 -10 346.162 143.614   3
   3 -19  -9 3630.31 300.375   3
   3 -19  -8 482.945 155.454   3
   3 -19  -7 1794.89 222.170   3
   3 -19  -6 31.8414 118.566   3
   3 -19  -5 99.3408 129.690   3
   3 -19  -4 266.441 154.183   3
   3 -19  -3 167.889 137.131   3
   3 -18 -19 1561.75 210.986   2
   3 -18 -18 190.450 130.840   2
   3 -18 -18 265.902 137.516   3
   3 -18 -17-23.7215 107.269   2
   3 -18 -17-48.8090 129.210   3
   3 -18 -16 40.7272 113.719   3
   3 -18 -15 190.616 115.071   3
   3 -18 -14 206.599 122.842   3
   3 -18 -13 564.435 145.794   3
   3 -18 -12 144.882 110.887   3
   3 -18 -11 782.362 161.032   3
   3 -18 -10 136.924 122.394   3
   3 -18  -9 1775.89 209.580   3
   3 -18  -8 60.7558 120.009   3
   3 -18  -7 2404.18 239.349   3
   3 -18  -6 1436.29 197.395   3
   3 -18  -5 2254.34 239.896   3
   3 -18  -4 922.959 179.423   3
   3 -18  -3 417.426 150.819   3
   3 -18  -2 119.919 123.941   3
   3 -18  -1 432.091 149.934   3
   3 -18   0 206.987 154.159   3
   3 -18   1 3849.96 319.563   3
[truncated: 909,916 more chars]
