# Supplementary material for: Crystal structure of (4-cyano­pyridine-κN){5,10,15,20-tetrakis[4-(benzoyloxy)phenyl]porphyrinato-κ4 N}zinc–4-cyano­pyridine (1/1)
Source: Acta Crystallogr E Crystallogr Commun. 2016 Jan 13;72(Pt 2):164–9. doi: 10.1107/S2056989016000062 (PMC4770980; doi:10.1107/S2056989016000062)
Supplement: Supplementary file 2 [file e-72-00164-Isup2.hkl]

data_I                                                                          
_shelx_title ' SN27-soumaya'                                                    
_shelx_refln_list_code          4                                               
_shelx_F_calc_maximum      427.12                                               
_exptl_crystal_F_000      1412.00                                               
_reflns_d_resolution_high  0.7212                                               
                                                                                
loop_                                                                           
 _space_group_symop_operation_xyz                                               
 'x, y, z'                                                                      
 '-x, -y, -z'                                                                   
                                                                                
_cell_length_a    11.8587                                                       
_cell_length_b    16.1619                                                       
_cell_length_c    19.2167                                                       
_cell_angle_alpha  68.207                                                       
_cell_angle_beta   81.077                                                       
_cell_angle_gamma  86.866                                                       
                                                                                
_shelx_F_squared_multiplier     1.000                                           
                                                                                
loop_                                                                           
 _refln_index_h                                                                 
 _refln_index_k                                                                 
 _refln_index_l                                                                 
 _refln_F_squared_calc                                                          
 _refln_F_squared_meas                                                          
 _refln_F_squared_sigma                                                         
 _refln_observed_status                                                         
   2   0   0          7.21          3.29         6.11 o                         
   3   0   0        180.05        291.19         9.24 o                         
   4   0   0        255.53        244.28         9.65 o                         
   5   0   0        274.55        252.04        14.18 o                         
   6   0   0          3.21         -4.77         7.60 o                         
   7   0   0        735.88        891.45        35.05 o                         
   8   0   0        907.29        823.89        30.04 o                         
   9   0   0         55.59         34.67        13.82 o                         
  10   0   0        357.70        349.77        33.92 o                         
  11   0   0       1069.09       1131.08        42.18 o                         
  12   0   0        201.89        188.59        18.13 o                         
  13   0   0        100.03        133.81        27.89 o                         
  14   0   0        176.23        192.46        24.38 o                         
  15   0   0        168.54        181.93        37.76 o                         
 -15   1   0        197.54        216.23        39.55 o                         
 -14   1   0        290.65        287.88        22.63 o                         
 -13   1   0         70.35         71.66        14.24 o                         
 -12   1   0       1054.00       1081.25        38.38 o                         
 -11   1   0         17.13          8.01        12.80 o                         
 -10   1   0         24.15         19.67        12.14 o                         
  -9   1   0         71.61         68.12        13.46 o                         
  -8   1   0         56.78         54.31         8.78 o                         
  -7   1   0          8.24         -7.09         8.86 o                         
  -6   1   0       1984.69       2113.76        61.15 o                         
  -5   1   0        169.89        161.29         9.29 o                         
  -4   1   0        334.47        219.31         8.90 o                         
  -3   1   0         23.52        151.49         7.76 o                         
  -2   1   0       1041.46        609.95        18.37 o                         
   2   1   0          2.69          5.34         4.98 o                         
   3   1   0          6.41         17.95         5.67 o                         
   4   1   0       1502.87       1343.74        22.40 o                         
   5   1   0       1205.10       1391.95        25.24 o                         
   6   1   0       6331.23       6513.91       100.13 o                         
   7   1   0       7430.66       8176.96       106.47 o                         
   8   1   0        643.10        613.81        26.38 o                         
   9   1   0        214.84        176.45        17.47 o                         
  10   1   0       1476.63       1465.63        45.26 o                         
  11   1   0        221.58        183.84        28.97 o                         
  12   1   0        397.45        315.66        35.37 o                         
  13   1   0        134.05        102.11        20.25 o                         
  14   1   0        124.73        110.41        20.98 o                         
  15   1   0         62.90        151.96        36.84 o                         
 -15   2   0        205.10        238.20        28.12 o                         
 -14   2   0         36.46         56.40        18.66 o                         
 -13   2   0        824.99        885.70        33.86 o                         
 -12   2   0        122.12        144.13        16.41 o                         
 -11   2   0          0.50        -11.99        11.99 o                         
 -10   2   0        772.95        873.72        34.31 o                         
  -9   2   0        735.70        849.54        31.72 o                         
  -8   2   0        930.71        953.57        24.87 o                         
  -7   2   0       1559.35       1402.14        33.35 o                         
  -6   2   0       1964.17       2144.41        36.88 o                         
  -5   2   0       2757.31       2620.72        56.23 o                         
  -4   2   0         31.61         19.48         4.63 o                         
  -3   2   0          7.23         12.28         4.97 o                         
  -2   2   0      27100.93      30749.37       214.01 o                         
   2   2   0      14058.61      13877.26       158.10 o                         
   3   2   0       2236.43       2291.18        25.22 o                         
   4   2   0        180.13         95.68         7.91 o                         
   5   2   0        474.44        504.21        16.37 o                         
   6   2   0       3373.63       3477.03        39.60 o                         
   7   2   0       6550.84       6935.45       125.06 o                         
   8   2   0       1774.26       1778.83        62.71 o                         
   9   2   0         26.89         18.48        16.79 o                         
  10   2   0        431.85        479.00        39.40 o                         
  11   2   0       1395.28       1667.09        72.08 o                         
  12   2   0       1437.24       1637.39        73.94 o                         
  13   2   0        347.68        331.25        30.73 o                         
  14   2   0          0.29        -13.47        16.52 o                         
 -15   3   0          2.70         -1.24        19.48 o                         
 -14   3   0        413.92        373.78        30.39 o                         
 -13   3   0        130.06        119.43        15.93 o                         
 -12   3   0         42.66         31.68        11.86 o                         
 -11   3   0         29.58         31.47        21.16 o                         
 -10   3   0         10.02        -11.47        11.47 o                         
  -9   3   0        973.59        900.74        33.11 o                         
  -8   3   0       1925.07       1817.17        43.34 o                         
  -7   3   0          6.78         -2.10        11.79 o                         
  -6   3   0       3133.88       3253.96        42.65 o                         
  -5   3   0       6642.62       6838.56        66.93 o                         
  -4   3   0       1203.16       1518.01        22.03 o                         
  -3   3   0      16173.02      17920.64       167.92 o                         
  -2   3   0       6595.90       7715.79        94.48 o                         
  -1   3   0       2931.59       3408.62        44.54 o                         
   0   3   0        653.31        595.60        12.72 o                         
   1   3   0      31454.14      32361.36       226.59 o                         
   2   3   0         12.66         28.28         6.54 o                         
   3   3   0       2025.40       2419.65        35.11 o                         
   4   3   0        424.74        221.30        20.48 o                         
   5   3   0        107.96         60.57         7.39 o                         
   6   3   0        903.03        775.47        18.44 o                         
   7   3   0       5937.78       6759.53       126.56 o                         
   8   3   0        594.06        499.64        56.88 o                         
   9   3   0        680.41        528.36        99.05 o                         
  10   3   0       2275.95       2440.60        85.24 o                         
  11   3   0        176.26        115.06        25.01 o                         
  12   3   0        434.28        391.62        39.57 o                         
  13   3   0        389.72        347.17        53.22 o                         
  14   3   0        144.94        177.15        19.04 o                         
  15   3   0         76.67         57.01        25.08 o                         
 -15   4   0          8.88         10.60        23.80 o                         
 -14   4   0        107.71        143.21        22.68 o                         
 -13   4   0          0.36         -1.50        12.54 o                         
 -12   4   0         72.21         41.62        12.28 o                         
 -11   4   0        171.30        191.54        16.07 o                         
 -10   4   0          7.26        -11.22        11.22 o                         
  -9   4   0        413.65        440.16        19.16 o                         
  -8   4   0        406.15        417.45        21.86 o                         
  -7   4   0       1483.01       1394.17        25.65 o                         
  -6   4   0       1266.61       1331.65        34.30 o                         
  -5   4   0       2561.18       2722.89        40.55 o                         
  -4   4   0        832.03        855.78        22.45 o                         
  -3   4   0        103.02        106.85         5.77 o                         
  -2   4   0       3864.84       3873.77        38.28 o                         
  -1   4   0        147.23        205.94        12.34 o                         
   0   4   0        455.68        520.63        12.69 o                         
   1   4   0      14042.67      15310.33       122.48 o                         
   2   4   0      23602.85      26935.63       198.89 o                         
   3   4   0         68.00         22.08         4.29 o                         
   4   4   0        374.26        405.58        18.80 o                         
   5   4   0         73.84         52.84         6.15 o                         
   6   4   0        215.42        245.58        23.48 o                         
   7   4   0        634.31        573.63        19.24 o                         
   8   4   0        166.98        121.13        14.88 o                         
   9   4   0        176.49        113.36        15.41 o                         
  10   4   0        477.24        350.94        24.21 o                         
  11   4   0         44.89         -9.51        15.10 o                         
  12   4   0        524.67        550.36        35.31 o                         
  13   4   0        183.40        175.65        18.93 o                         
  14   4   0         20.32         14.70        13.88 o                         
  15   4   0         11.96          8.74        17.45 o                         
 -14   5   0         87.16         91.06        20.98 o                         
 -13   5   0         49.51         24.02        16.45 o                         
 -12   5   0         91.34         72.03        17.25 o                         
 -11   5   0         31.26         12.34        13.51 o                         
 -10   5   0        987.08       1025.27        29.52 o                         
  -9   5   0          6.36         -0.71        12.71 o                         
  -8   5   0       1640.21       1541.92        41.20 o                         
  -7   5   0         53.30         82.35         7.95 o                         
  -6   5   0        464.68        381.16        13.48 o                         
  -5   5   0        146.36        167.71        12.07 o                         
  -4   5   0          8.83          5.37         6.82 o                         
  -3   5   0        889.29        917.10        18.38 o                         
  -2   5   0       3553.84       3625.71        31.46 o                         
  -1   5   0        632.89        555.01        10.20 o                         
   0   5   0        207.52        116.67         6.39 o                         
   1   5   0       3832.08       3411.39        36.45 o                         
   2   5   0      20278.38      20296.40       131.58 o                         
   3   5   0       6936.61       6371.27        41.75 o                         
   4   5   0       6188.85       7670.89        55.99 o                         
   5   5   0       2269.68       2026.19        30.22 o                         
   6   5   0        756.16        673.45        23.48 o                         
   7   5   0          1.25         -6.86         7.43 o                         
   8   5   0         70.54         66.21        13.12 o                         
   9   5   0         94.55         99.51        23.07 o                         
  10   5   0         95.08         45.56        35.86 o                         
  11   5   0        820.10        695.57        34.23 o                         
  12   5   0        806.70        703.34        38.77 o                         
  13   5   0        657.12        612.13        26.19 o                         
  14   5   0          8.24        -13.50        13.50 o                         
  15   5   0          2.89         34.55        27.02 o                         
 -14   6   0        164.40        214.69        38.39 o                         
 -13   6   0        216.85        212.55        23.38 o                         
 -12   6   0        304.88        365.15        21.48 o                         
 -11   6   0        281.40        333.88        19.51 o                         
 -10   6   0        523.05        539.45        22.18 o                         
  -9   6   0       1328.73       1259.79        39.95 o                         
  -8   6   0       1912.62       1877.90        34.97 o                         
  -7   6   0        313.55        328.70        12.59 o                         
  -6   6   0         72.02         57.87         5.78 o                         
  -5   6   0         16.39         36.31         6.07 o                         
  -4   6   0        406.63        417.00        10.72 o                         
  -3   6   0        830.68        792.19        24.70 o                         
  -2   6   0          7.79         10.52         4.44 o                         
  -1   6   0        570.89        668.57        12.30 o                         
   0   6   0         23.69         13.30         3.48 o                         
   1   6   0        210.82        235.43         9.11 o                         
   2   6   0       3661.59       3613.93        35.89 o                         
   3   6   0       2056.00       2443.58        63.77 o                         
   4   6   0       1809.30       1693.89        21.66 o                         
   5   6   0        326.06        345.75        23.54 o                         
   6   6   0          6.60         16.94        13.76 o                         
   7   6   0         22.21         -3.36         7.67 o                         
   8   6   0        227.99        305.80        21.58 o                         
   9   6   0       1337.50       1208.79        40.67 o                         
  10   6   0       2004.48       2038.69        55.38 o                         
  11   6   0        857.19        975.25        40.13 o                         
  12   6   0        773.82        970.99        34.87 o                         
  13   6   0        452.02        507.41        24.27 o                         
  14   6   0        210.50        255.21        30.59 o                         
  15   6   0          6.36         37.54        26.41 o                         
 -14   7   0        137.55        134.15        35.37 o                         
 -13   7   0        551.74        529.05        51.18 o                         
 -12   7   0        440.61        432.41        46.18 o                         
 -11   7   0         60.93         63.14        12.04 o                         
 -10   7   0         14.03         25.04        10.16 o                         
  -9   7   0         35.10         26.89        11.59 o                         
  -8   7   0        101.46         98.52         8.76 o                         
  -7   7   0         86.74        106.27         9.56 o                         
  -6   7   0        918.73       1022.56        18.89 o                         
  -5   7   0       1542.70       1653.07        24.01 o                         
  -4   7   0       5682.90       5940.38        58.80 o                         
  -3   7   0       5738.30       5898.92        49.94 o                         
  -2   7   0        773.12        770.46        13.68 o                         
  -1   7   0         15.35         48.31         5.42 o                         
   0   7   0       1334.05       1095.05        21.15 o                         
   1   7   0       3327.27       3783.11        37.87 o                         
   2   7   0         32.77         16.91         6.32 o                         
   3   7   0        917.91        865.49        20.57 o                         
   4   7   0         30.95          7.90         4.14 o                         
   5   7   0        618.14        690.90        23.23 o                         
   6   7   0        169.80        141.42         8.97 o                         
   7   7   0        150.05        103.78         8.96 o                         
   8   7   0       2253.96       2562.93        47.09 o                         
   9   7   0        141.10        200.53        21.88 o                         
  10   7   0        892.49       1026.47        38.03 o                         
  11   7   0       1151.90       1327.42        39.31 o                         
  12   7   0        420.25        380.77        24.24 o                         
  13   7   0        167.96        168.39        18.92 o                         
  14   7   0        304.63        370.06        31.21 o                         
 -13   8   0         33.37         40.71        29.19 o                         
 -12   8   0        122.84         94.81        27.71 o                         
 -11   8   0         70.42         75.99        15.90 o                         
 -10   8   0       1466.71       1375.85        33.90 o                         
  -9   8   0         56.09         55.04        13.35 o                         
  -8   8   0        111.27         91.60         8.99 o                         
  -7   8   0        484.39        433.39        16.80 o                         
  -6   8   0       3207.34       2909.64        43.29 o                         
  -5   8   0        821.80        658.55        19.50 o                         
  -4   8   0       1215.92       1244.83        28.92 o                         
  -3   8   0       4744.80       4865.88        44.29 o                         
  -2   8   0        962.04        899.02        15.50 o                         
  -1   8   0          4.00          0.37         4.66 o                         
   0   8   0       1181.18       1082.02        30.62 o                         
   1   8   0       1004.61       1187.69        24.27 o                         
   2   8   0          4.64          5.56         8.24 o                         
   3   8   0        993.71       1160.27        31.06 o                         
   4   8   0       2969.93       2935.83       318.35 o                         
   5   8   0        426.57        558.50        16.46 o                         
   6   8   0         10.96         23.57         7.22 o                         
   7   8   0        663.40        770.95        27.83 o                         
   8   8   0        229.36        185.62        15.74 o                         
   9   8   0       1385.16       1373.49        37.48 o                         
  10   8   0        190.10        143.64        24.51 o                         
  11   8   0        189.82        154.26        17.47 o                         
  12   8   0        218.76        202.66        17.29 o                         
  13   8   0        155.16        165.08        16.83 o                         
  14   8   0         49.20         90.62        27.27 o                         
 -13   9   0          8.91         20.72        26.44 o                         
 -12   9   0          3.78         19.86        23.84 o                         
 -11   9   0         77.81        118.00        18.02 o                         
 -10   9   0        459.46        418.67        27.31 o                         
  -9   9   0        712.37        657.41        39.02 o                         
  -8   9   0        790.99        839.89        27.21 o                         
  -7   9   0        203.16        213.63        15.82 o                         
  -6   9   0       1715.55       1963.58        36.27 o                         
  -5   9   0        639.51        707.95        21.24 o                         
  -4   9   0       2394.41       2668.67        36.55 o                         
  -3   9   0       2593.83       2777.54        32.95 o                         
  -2   9   0        718.06        770.80        16.54 o                         
  -1   9   0        538.30        514.31        14.07 o                         
   0   9   0        520.92        464.64         9.05 o                         
   1   9   0        296.74        325.87        17.22 o                         
   2   9   0        790.31        809.50        33.97 o                         
   3   9   0        469.97        399.94        22.69 o                         
   4   9   0       7535.29       7528.19       124.34 o                         
   5   9   0       1088.04        969.77        42.07 o                         
   6   9   0        570.97        493.53        13.74 o                         
   7   9   0        213.27        279.22        33.46 o                         
   8   9   0         87.17         76.97        19.39 o                         
   9   9   0        349.33        331.41        24.59 o                         
  10   9   0        513.68        503.74        30.42 o                         
  11   9   0          1.68        -15.20        15.20 o                         
  12   9   0         17.68         25.24        13.29 o                         
  13   9   0          4.51          7.33        22.35 o                         
 -12  10   0          2.17         13.32        24.97 o                         
 -11  10   0        133.08        170.65        33.38 o                         
 -10  10   0        136.92        177.28        19.50 o                         
  -9  10   0        211.76        207.95        26.33 o                         
  -8  10   0       2499.78       2554.58        48.41 o                         
  -7  10   0         34.69         38.34        28.31 o                         
  -6  10   0         41.32         27.06         9.38 o                         
  -5  10   0          7.97         18.52         7.86 o                         
  -4  10   0       1134.43        982.83        26.06 o                         
  -3  10   0       3226.58       3214.98        34.34 o                         
  -2  10   0        309.62        338.28        11.84 o                         
  -1  10   0        171.41        171.18         8.52 o                         
   0  10   0        203.34        157.64         6.55 o                         
   1  10   0        186.39        181.01        22.36 o                         
   2  10   0       1044.98        998.57        33.86 o                         
   3  10   0       2508.39       2720.54        58.03 o                         
   4  10   0       3479.23       3317.38        51.36 o                         
   5  10   0       2834.55       2676.02        46.90 o                         
   6  10   0        232.80        290.67        21.19 o                         
   7  10   0       1322.31       1354.68        43.14 o                         
   8  10   0        146.92        138.91        40.54 o                         
   9  10   0         72.68         58.47        56.77 o                         
  10  10   0          1.41        -12.34        15.13 o                         
  11  10   0          6.97        -13.86        13.86 o                         
  12  10   0        113.83        110.11        17.35 o                         
  13  10   0        249.36        301.58        38.35 o                         
 -12  11   0         24.90        -28.63        28.63 o                         
 -11  11   0        184.05        168.54        33.47 o                         
 -10  11   0         24.84         18.54        14.68 o                         
  -9  11   0         60.82        106.43        18.72 o                         
  -8  11   0        240.95        285.63        23.35 o                         
  -7  11   0        810.77        794.48        52.07 o                         
  -6  11   0       1011.13       1017.09        55.34 o                         
  -5  11   0         92.75         80.01        11.18 o                         
  -4  11   0        605.84        619.97        24.83 o                         
  -3  11   0         77.58         82.40         7.65 o                         
  -2  11   0         10.84          1.96         7.29 o                         
  -1  11   0        383.75        385.82        13.77 o                         
   0  11   0        130.17         99.81         9.19 o                         
   1  11   0        567.50        463.52        15.79 o                         
   2  11   0        517.54        488.96        23.41 o                         
   3  11   0       2003.21       2181.76        50.07 o                         
   4  11   0       7724.68       7954.64       105.28 o                         
   5  11   0        187.46        150.91        28.85 o                         
   6  11   0        147.55        118.99        16.75 o                         
   7  11   0        707.41        805.50        43.78 o                         
   8  11   0         75.50         75.49        22.26 o                         
   9  11   0         18.42         18.25        14.75 o                         
  10  11   0        224.10        201.56        27.24 o                         
  11  11   0         92.86         91.00        16.96 o                         
  12  11   0        619.83        799.81        42.30 o                         
  13  11   0         71.55        141.67        29.43 o                         
 -11  12   0         24.69        -29.12        29.12 o                         
 -10  12   0        243.59        166.55        34.66 o                         
  -9  12   0        108.21        104.67        22.42 o                         
  -8  12   0          3.36        -12.82        16.79 o                         
  -7  12   0        299.18        267.03        34.29 o                         
  -6  12   0        119.29        148.58        28.15 o                         
  -5  12   0        212.39        235.12        30.02 o                         
  -4  12   0        203.62        180.43        28.68 o                         
  -3  12   0       1422.78       1343.43        29.63 o                         
  -2  12   0       1867.11       1833.08        32.88 o                         
  -1  12   0         37.76         29.12         8.54 o                         
   0  12   0        895.97        898.75        25.75 o                         
   1  12   0        630.29        631.37        19.48 o                         
   2  12   0          6.30        -10.76        10.76 o                         
   3  12   0       2195.45       2129.73        50.97 o                         
   4  12   0       2947.91       3002.01        63.27 o                         
   5  12   0         81.53         88.55        19.18 o                         
   6  12   0        724.92        720.50        33.39 o                         
   7  12   0         31.53         59.26        16.38 o                         
   8  12   0        170.59        175.53        32.44 o                         
   9  12   0          4.61        -18.60        18.60 o                         
  10  12   0        418.63        550.56        28.27 o                         
  11  12   0        732.43       1003.47        38.55 o                         
  12  12   0        111.98        194.41        33.28 o                         
 -10  13   0          0.98          4.23        22.90 o                         
  -9  13   0         36.73         69.62        40.60 o                         
  -8  13   0         11.70          8.51        21.47 o                         
  -7  13   0        611.17        592.83        48.26 o                         
  -6  13   0        128.34        123.47        27.57 o                         
  -5  13   0        270.39        294.72        33.58 o                         
  -4  13   0        207.82        168.23        27.22 o                         
  -3  13   0       1521.56       1519.33        42.64 o                         
  -2  13   0        125.61        116.79        16.07 o                         
  -1  13   0       1187.22       1221.81        73.90 o                         
   0  13   0         36.35         35.18        18.45 o                         
   1  13   0          1.98        -10.85        13.30 o                         
   2  13   0        654.90        576.01        20.33 o                         
   3  13   0         34.13          7.27        10.65 o                         
   4  13   0          3.82         -4.21        10.86 o                         
   5  13   0         41.18         45.64        12.34 o                         
   6  13   0        249.12        247.45        18.12 o                         
   7  13   0         12.13         12.03        12.33 o                         
   8  13   0        523.07        541.84        26.78 o                         
   9  13   0          9.62          4.00        12.62 o                         
  10  13   0        581.08        602.59        30.08 o                         
  11  13   0        131.95         81.00        19.20 o                         
  12  13   0        109.74         67.50        24.84 o                         
 -10  14   0         11.29         15.16        24.07 o                         
  -9  14   0          9.35        -16.93        23.46 o                         
  -8  14   0        289.67        293.08        40.05 o                         
  -7  14   0        110.77        163.24        32.49 o                         
  -6  14   0        454.28        459.88        43.39 o                         
  -5  14   0        518.13        543.65        45.41 o                         
  -4  14   0        161.59        180.13        30.08 o                         
  -3  14   0         72.73         52.89        13.42 o                         
  -2  14   0        789.07        834.09        34.30 o                         
  -1  14   0         37.19         35.14        26.28 o                         
   0  14   0          7.74          3.84        19.01 o                         
   1  14   0          9.77          2.77         8.32 o                         
   2  14   0         11.17          6.46         9.93 o                         
   3  14   0        600.35        572.27        22.16 o                         
   4  14   0        223.75        190.23        16.84 o                         
   5  14   0        140.51        138.30        15.01 o                         
   6  14   0        165.95        181.68        17.01 o                         
   7  14   0         33.38         42.37        15.56 o                         
   8  14   0        436.98        397.00        24.01 o                         
   9  14   0         24.57         -2.43        17.88 o                         
  10  14   0        286.23        248.51        25.96 o                         
  11  14   0        280.26        417.73        44.09 o                         
  -9  15   0         16.56         28.68        25.48 o                         
  -8  15   0        108.17        121.05        30.88 o                         
  -7  15   0        153.76        137.41        30.84 o                         
  -6  15   0        248.48        287.49        38.08 o                         
  -5  15   0        539.14        548.94        47.54 o                         
  -4  15   0          1.75        -19.40        23.34 o                         
  -3  15   0          5.43         -1.37        13.22 o                         
  -2  15   0        175.23        160.13        18.99 o                         
  -1  15   0        122.65        121.92        18.30 o                         
   0  15   0         19.85          0.92        19.12 o                         
   1  15   0        624.60        753.72        33.90 o                         
   2  15   0        435.27        405.58        28.95 o                         
   3  15   0          2.16          4.07        10.31 o                         
   4  15   0        320.52        367.81        19.86 o                         
   5  15   0        276.42        265.82        18.77 o                         
   6  15   0        121.42         86.44        14.32 o                         
   7  15   0          2.44          9.07        13.05 o                         
   8  15   0        393.23        464.68        26.13 o                         
   9  15   0          1.33          9.89        23.65 o                         
  10  15   0        557.88        707.26        44.02 o                         
  -7  16   0          7.32          6.23        22.96 o                         
  -6  16   0         10.44         18.71        24.86 o                         
  -5  16   0        103.42         93.71        28.45 o                         
  -4  16   0        148.83        164.73        30.88 o                         
  -3  16   0         50.58         34.09        12.56 o                         
  -2  16   0        102.26        105.60        17.60 o                         
  -1  16   0        196.23        144.12        21.39 o                         
   0  16   0         13.73          1.04        14.13 o                         
   1  16   0        132.70        158.79        29.43 o                         
   2  16   0        436.01        426.82        28.20 o                         
   3  16   0        133.79        104.03        18.18 o                         
   4  16   0         47.16         55.26        25.20 o                         
   5  16   0         97.18        106.91        14.66 o                         
   6  16   0       1159.86       1110.21        38.70 o                         
   7  16   0         18.01         15.32        19.37 o                         
   8  16   0         31.89          3.70        12.85 o                         
   9  16   0         91.55        101.80        30.60 o                         
  10  16   0          9.77         40.56        29.98 o                         
  -6  17   0         12.78         -7.33        25.11 o                         
  -5  17   0          0.72        -26.28        26.28 o                         
  -4  17   0         93.21         68.33        27.45 o                         
  -3  17   0         22.45         13.69        22.93 o                         
  -2  17   0         77.06         75.07        16.45 o                         
  -1  17   0          7.51         22.85        14.68 o                         
   0  17   0         85.40         84.01        16.36 o                         
   1  17   0         79.06        117.24        26.85 o                         
   2  17   0        178.19        223.42        22.94 o                         
   3  17   0         64.28         36.61        15.48 o                         
   4  17   0         89.62         67.38        17.57 o                         
   5  17   0         77.33         40.51        29.41 o                         
   6  17   0        325.56        426.34        31.32 o                         
   7  17   0         13.26         22.83        22.77 o                         
  -4  18   0        411.85        437.32        48.89 o                         
  -3  18   0          1.43         38.48        28.66 o                         
  -2  18   0         17.85          2.38        22.52 o                         
  -1  18   0         15.53         -2.55        14.94 o                         
   0  18   0        235.22        192.95        22.77 o                         
   1  18   0        119.43         89.61        18.68 o                         
   2  18   0        131.16        111.02        29.13 o                         
   3  18   0         47.35         65.42        17.19 o                         
   4  18   0         50.89         47.33        17.09 o                         
   5  18   0         41.66         50.95        16.79 o                         
   6  18   0        117.36        150.37        35.36 o                         
   1  19   0        348.34        376.08        42.78 o                         
   2  19   0          0.83        -25.80        25.80 o                         
   3  19   0          0.68         -4.05        15.74 o                         
   4  19   0          4.01          3.93        25.27 o                         
   5  19   0        148.66        137.91        36.06 o                         
   2  20   0         25.93         55.75        27.59 o                         
   3  20   0          8.01         53.17        27.75 o                         
  -2 -20   1        146.26        145.32        33.04 o                         
  -4 -19   1        132.34        120.13        21.93 o                         
  -3 -19   1         45.69         33.19        16.26 o                         
  -2 -19   1        340.35        324.03        41.73 o                         
  -1 -19   1         19.95          6.20        22.66 o                         
  -6 -18   1         73.81         64.82        25.07 o                         
  -5 -18   1         56.63         33.82        17.26 o                         
  -4 -18   1         76.99         96.09        24.69 o                         
  -3 -18   1        145.27        166.28        45.03 o                         
  -2 -18   1         22.23          8.84        15.57 o                         
  -1 -18   1         21.92         14.43        22.59 o                         
   0 -18   1         16.92         -5.49        16.45 o                         
   1 -18   1         32.72          0.23        16.18 o                         
   2 -18   1        306.71        337.42        42.07 o                         
   3 -18   1        726.28        715.72        59.41 o                         
  -7 -17   1          1.68        -23.79        23.79 o                         
  -6 -17   1         20.14         13.87        16.23 o                         
  -5 -17   1         28.71         21.28        15.65 o                         
  -4 -17   1        121.06        155.36        21.75 o                         
  -3 -17   1          5.21         -8.33        16.82 o                         
  -2 -17   1         26.11         23.74        20.37 o                         
  -1 -17   1          1.39         21.85        22.05 o                         
   0 -17   1        108.44        105.83        19.63 o                         
   1 -17   1        165.51        197.19        27.83 o                         
   2 -17   1        277.63        282.83        24.58 o                         
   3 -17   1        390.64        503.85        49.20 o                         
   4 -17   1        362.24        352.28        43.56 o                         
   5 -17   1        265.25        274.69        38.64 o                         
  -9 -16   1        153.93        110.99        21.13 o                         
  -8 -16   1        181.25        206.18        40.58 o                         
  -7 -16   1         37.33         -1.17        12.65 o                         
  -6 -16   1         97.43        120.17        21.01 o                         
  -5 -16   1         25.92         34.22        17.07 o                         
  -4 -16   1         22.02         20.94        15.44 o                         
  -3 -16   1         29.19         45.87        16.64 o                         
  -2 -16   1          0.95         13.21        14.09 o                         
  -1 -16   1         79.68         82.61        17.67 o                         
   0 -16   1         58.60         47.79        16.74 o                         
   1 -16   1         41.00         34.01        16.64 o                         
   2 -16   1        169.24        196.96        21.91 o                         
   3 -16   1        141.62        154.33        19.09 o                         
   4 -16   1        321.16        390.11        43.51 o                         
   5 -16   1        115.37        131.84        30.51 o                         
   6 -16   1          0.78         23.76        23.65 o                         
   7 -16   1         29.61         34.13        23.55 o                         
 -10 -15   1         99.94        133.69        35.17 o                         
  -9 -15   1         81.63         65.29        25.57 o                         
  -8 -15   1        508.77        524.15        39.62 o                         
  -7 -15   1         32.39         32.02        17.73 o                         
  -6 -15   1         23.09         33.90        13.66 o                         
  -5 -15   1          6.39         15.48        11.92 o                         
  -4 -15   1         23.15         27.09        11.48 o                         
  -3 -15   1          1.18        -10.41        11.42 o                         
  -2 -15   1         88.53        112.68        18.18 o                         
  -1 -15   1        465.47        557.05        31.32 o                         
   0 -15   1         13.59         13.08        19.48 o                         
   1 -15   1        295.24        256.87        26.12 o                         
   2 -15   1        778.26        742.82        34.61 o                         
   3 -15   1         98.31         80.81        15.72 o                         
   4 -15   1          2.03         -6.92        21.74 o                         
   5 -15   1          8.79         20.19        23.38 o                         
   6 -15   1         30.30         59.12        23.87 o                         
   7 -15   1         44.79         29.65        21.75 o                         
   8 -15   1          0.54         -3.47        24.86 o                         
 -11 -14   1         35.16         34.04        25.09 o                         
 -10 -14   1         29.59         23.58        28.70 o                         
  -9 -14   1         24.09         38.57        22.18 o                         
  -8 -14   1          4.92         -0.95        12.97 o                         
  -7 -14   1         10.91         16.88        12.55 o                         
  -6 -14   1         32.84         30.29        14.00 o                         
  -5 -14   1         27.02         19.92        11.52 o                         
  -4 -14   1         45.44         44.98        12.14 o                         
  -3 -14   1        584.04        630.55        23.95 o                         
  -2 -14   1        806.46        851.82        25.96 o                         
  -1 -14   1          7.33        -14.91        14.91 o                         
   0 -14   1        439.36        454.43        38.00 o                         
   1 -14   1        727.26        713.09        71.43 o                         
   2 -14   1         97.73        133.91        18.21 o                         
   3 -14   1        179.96        171.33        18.20 o                         
   4 -14   1         88.13         74.88        25.14 o                         
   5 -14   1        317.07        322.89        39.92 o                         
   6 -14   1         34.42         49.70        24.90 o                         
   7 -14   1         84.37        107.09        26.36 o                         
   8 -14   1        282.10        274.63        38.51 o                         
   9 -14   1        186.19        207.49        37.55 o                         
 -11 -13   1         13.43        -19.51        19.51 o                         
 -10 -13   1         25.78         73.38        22.72 o                         
  -9 -13   1         27.62         60.96        15.54 o                         
  -8 -13   1         69.97         54.30        13.61 o                         
  -7 -13   1        137.82        163.09        16.85 o                         
  -6 -13   1          4.37         -1.10        13.01 o                         
  -5 -13   1         16.61         -2.47        11.66 o                         
  -4 -13   1        300.20        322.94        18.77 o                         
  -3 -13   1       1417.85       1526.00        35.16 o                         
  -2 -13   1        310.65        275.13        16.12 o                         
  -1 -13   1        480.52        516.63        18.94 o                         
   0 -13   1        685.99        636.31        60.89 o                         
   1 -13   1         15.56         12.84        13.22 o                         
   2 -13   1        252.28        239.10        20.48 o                         
   3 -13   1        160.13        150.58        16.40 o                         
   4 -13   1         11.05         46.19        22.70 o                         
   5 -13   1        783.14        811.16        53.66 o                         
   6 -13   1        651.53        690.58        50.76 o                         
   7 -13   1         86.31         91.27        27.34 o                         
   8 -13   1        655.08        730.53        56.19 o                         
   9 -13   1         41.49         50.50        15.88 o                         
  10 -13   1        126.80        159.90        34.33 o                         
 -12 -12   1         32.46         42.81        24.22 o                         
 -11 -12   1          1.09          0.60        33.52 o                         
 -10 -12   1        145.72        163.75        19.35 o                         
  -9 -12   1        214.75        216.30        19.82 o                         
  -8 -12   1        584.81        506.58        25.77 o                         
  -7 -12   1       1739.13       1732.56        42.99 o                         
  -6 -12   1          9.07         28.53        11.74 o                         
  -5 -12   1         88.24         48.08        14.51 o                         
  -4 -12   1       1136.64       1075.06        30.27 o                         
  -3 -12   1         16.39          2.68        10.58 o                         
  -2 -12   1        546.69        554.21        20.18 o                         
  -1 -12   1        578.47        567.73        18.87 o                         
   0 -12   1       1653.64       1637.90        43.37 o                         
   1 -12   1        146.84        147.05        46.03 o                         
   2 -12   1        163.58        116.22        10.10 o                         
   3 -12   1        537.88        488.98        18.69 o                         
   4 -12   1        437.80        506.34        42.04 o                         
   5 -12   1          4.16          4.43        17.81 o                         
   6 -12   1        719.92        789.91        52.26 o                         
   7 -12   1        517.23        598.73        48.56 o                         
   8 -12   1         90.00         99.57        24.58 o                         
   9 -12   1        145.76        172.20        21.21 o                         
  10 -12   1        295.92        336.08        41.72 o                         
  11 -12   1         10.08        -25.29        25.29 o                         
 -12 -11   1          1.49         -6.99        21.03 o                         
 -11 -11   1         95.65         85.03        16.85 o                         
 -10 -11   1        425.74        457.17        25.90 o                         
  -9 -11   1        235.31        249.57        20.06 o                         
  -8 -11   1       1864.13       1862.59        44.83 o                         
  -7 -11   1        373.47        314.50        30.30 o                         
  -6 -11   1        359.64        361.80        21.42 o                         
  -5 -11   1        258.23        269.82        17.21 o                         
  -4 -11   1         20.40         22.32        11.83 o                         
  -3 -11   1        225.69        179.70        14.25 o                         
  -2 -11   1         11.18         -4.75         9.39 o                         
  -1 -11   1       1198.90       1194.79        35.40 o                         
   0 -11   1       1594.00       1430.91        97.45 o                         
   1 -11   1          6.20         -6.50         6.88 o                         
   2 -11   1        212.85        207.42        11.99 o                         
   3 -11   1       1260.56       1372.48        29.37 o                         
   4 -11   1        449.62        477.62        37.73 o                         
   5 -11   1        327.76        299.07        31.86 o                         
   6 -11   1         75.42         62.42        21.06 o                         
   7 -11   1        158.30        126.98        25.99 o                         
   8 -11   1          8.39         -8.76        13.38 o                         
   9 -11   1        295.84        331.92        25.69 o                         
  10 -11   1        147.51        101.94        18.38 o                         
  11 -11   1         15.21         32.23        24.54 o                         
  12 -11   1          1.18         16.06        23.70 o                         
 -13 -10   1         14.45         46.48        27.07 o                         
 -12 -10   1        403.24        479.62        37.74 o                         
 -11 -10   1         46.03         39.26        15.16 o                         
 -10 -10   1         88.77        116.05        16.44 o                         
  -9 -10   1        772.90        924.99        32.69 o                         
  -8 -10   1        636.87        786.08        47.18 o                         
  -7 -10   1         16.38         -4.21        13.44 o                         
  -6 -10   1        335.05        290.49        40.27 o                         
  -5 -10   1        644.44        670.97        29.91 o                         
  -4 -10   1        157.66        122.51        15.55 o                         
  -3 -10   1        429.58        480.11        18.52 o                         
  -2 -10   1       5135.59       5617.85        69.60 o                         
  -1 -10   1       1772.04       1756.97        30.05 o                         
   0 -10   1        932.16        852.50        26.41 o                         
   1 -10   1        751.33        670.33        26.40 o                         
   2 -10   1         14.29         -0.87        11.54 o                         
   3 -10   1       1335.47       1239.25        23.05 o                         
   4 -10   1        726.42        775.86        27.80 o                         
   5 -10   1        759.34        733.41        27.87 o                         
   6 -10   1        110.44         81.36        12.34 o                         
   7 -10   1        253.78        223.07        29.91 o                         
   8 -10   1         79.63        134.63        18.91 o                         
   9 -10   1         97.40         86.29        16.79 o                         
  10 -10   1        428.58        375.87        27.17 o                         
  11 -10   1          3.04        -10.05        22.13 o                         
  12 -10   1         93.31         73.38        27.31 o                         
 -13  -9   1        300.75        333.85        39.71 o                         
 -12  -9   1         68.72         81.33        18.41 o                         
 -11  -9   1         65.56         68.56        14.64 o                         
 -10  -9   1        340.12        374.18        23.08 o                         
  -9  -9   1         17.08          3.58        13.23 o                         
  -8  -9   1          1.00         -3.34        13.37 o                         
  -7  -9   1         68.60         43.55        31.58 o                         
  -6  -9   1         33.02         50.57         4.32 o                         
  -5  -9   1          3.04         11.72         6.78 o                         
  -4  -9   1        682.15        560.75        20.95 o                         
  -3  -9   1       3207.89       3474.29        63.87 o                         
  -2  -9   1       2711.25       2923.10        69.04 o                         
  -1  -9   1        143.16        151.15        19.33 o                         
   0  -9   1         29.69         24.86         5.85 o                         
   1  -9   1       1599.38       1619.10        28.94 o                         
   2  -9   1       1446.21       1350.29        22.66 o                         
   3  -9   1       2313.77       2382.93        31.60 o                         
   4  -9   1          2.37         15.84         7.89 o                         
   5  -9   1         52.63         32.40         9.08 o                         
   6  -9   1         79.42         66.78         9.72 o                         
   7  -9   1        252.89        264.13        31.03 o                         
   8  -9   1        388.96        359.02        22.45 o                         
   9  -9   1          6.16        -11.31        13.52 o                         
  10  -9   1        172.62        194.58        20.86 o                         
  11  -9   1         27.28         30.94        26.31 o                         
  12  -9   1        405.78        467.49        48.67 o                         
  13  -9   1        237.11        255.96        41.21 o                         
 -13  -8   1          9.90          9.20        14.83 o                         
 -12  -8   1        352.76        374.88        24.49 o                         
 -11  -8   1        109.94         69.99        14.39 o                         
 -10  -8   1        137.94         94.41        14.88 o                         
  -9  -8   1          7.96        -18.77        18.77 o                         
  -8  -8   1         13.30          9.24        13.32 o                         
  -7  -8   1        527.06        446.82        26.53 o                         
  -6  -8   1         90.67         52.13         7.41 o                         
  -5  -8   1       1263.19       1179.37        22.09 o                         
  -4  -8   1        838.67        742.05        45.65 o                         
  -3  -8   1          5.87          4.17        14.39 o                         
  -2  -8   1       1684.86       1621.75        36.89 o                         
  -1  -8   1       3532.77       3279.80        60.49 o                         
   0  -8   1        710.16        518.26        17.52 o                         
   1  -8   1        250.33        204.54         8.58 o                         
   2  -8   1       1031.40       1121.36        20.51 o                         
   3  -8   1        504.10        531.97        16.76 o                         
   4  -8   1         30.33         21.66         6.65 o                         
   5  -8   1        132.71        123.31        10.86 o                         
   6  -8   1         50.21         52.37         6.89 o                         
   7  -8   1          8.11         14.10         5.94 o                         
   8  -8   1        668.83        663.18        21.03 o                         
   9  -8   1        519.35        495.19        32.01 o                         
  10  -8   1        742.08        773.31        35.24 o                         
  11  -8   1        366.90        399.05        27.84 o                         
  12  -8   1        148.44        193.60        34.92 o                         
  13  -8   1        169.70        203.25        36.89 o                         
 -14  -7   1        114.75        120.10        31.23 o                         
 -13  -7   1         18.50         40.67        21.73 o                         
 -12  -7   1        251.75        230.80        17.61 o                         
 -11  -7   1        194.41        181.21        16.57 o                         
 -10  -7   1         64.27         57.71        15.70 o                         
  -9  -7   1        212.38        284.41        36.38 o                         
  -8  -7   1         86.46         34.67        13.88 o                         
  -7  -7   1         12.04         -2.57         8.30 o                         
  -6  -7   1       1359.82       1214.84        25.57 o                         
  -5  -7   1       3750.08       3644.53        60.78 o                         
  -4  -7   1       2563.24       2510.78        40.66 o                         
  -3  -7   1        185.64        151.48        16.18 o                         
  -2  -7   1          6.28          6.23         9.71 o                         
  -1  -7   1       2244.22       2383.80        25.32 o                         
   0  -7   1         75.87         60.45         4.25 o                         
   1  -7   1       4726.50       5070.32        41.96 o                         
   2  -7   1        605.38        651.97        13.28 o                         
   3  -7   1        171.37        244.29        10.08 o                         
   4  -7   1        745.42        804.33        20.49 o                         
   5  -7   1        803.79        861.62        15.58 o                         
   6  -7   1        323.54        290.41        10.65 o                         
   7  -7   1        101.66        114.18         7.87 o                         
   8  -7   1        875.12        847.21        23.78 o                         
   9  -7   1       1550.62       1442.10        43.81 o                         
  10  -7   1        140.85        181.43        14.73 o                         
  11  -7   1        606.92        673.53        25.94 o                         
  12  -7   1         34.70         47.92        15.81 o                         
  13  -7   1         37.33         34.13        24.36 o                         
  14  -7   1         17.61         34.10        27.43 o                         
 -14  -6   1         34.71         32.59        14.47 o                         
 -13  -6   1          4.21         17.45        12.09 o                         
 -12  -6   1        132.72        171.93        16.13 o                         
 -11  -6   1        323.56        435.35        21.33 o                         
 -10  -6   1         92.39         51.75        12.84 o                         
  -9  -6   1        319.95        300.31        18.93 o                         
  -8  -6   1         70.42        118.69        13.06 o                         
  -7  -6   1       1505.71       1751.37        29.98 o                         
  -6  -6   1        183.98        185.29        12.60 o                         
  -5  -6   1       2732.73       2778.63        54.34 o                         
  -4  -6   1      11094.70      11613.98       289.40 o                         
  -3  -6   1        191.36         94.32         8.01 o                         
  -2  -6   1        810.87       1013.14        46.10 o                         
  -1  -6   1        484.92        424.89        12.58 o                         
   0  -6   1       2759.30       3055.85        36.58 o                         
   1  -6   1          0.43          7.33         4.72 o                         
   2  -6   1       3566.18       3478.38        30.36 o                         
   3  -6   1       2251.26       2729.57        31.16 o                         
   4  -6   1        362.19        282.27        19.53 o                         
   5  -6   1       1344.32       1340.00        21.78 o                         
   6  -6   1        721.39        840.50        15.56 o                         
   7  -6   1        437.71        431.48        16.24 o                         
   8  -6   1        156.64        180.98        16.87 o                         
   9  -6   1          8.57         17.49        12.05 o                         
  10  -6   1        237.20        224.32        15.84 o                         
  11  -6   1          1.66          3.70        10.28 o                         
  12  -6   1        149.55        110.38        14.62 o                         
  13  -6   1          0.01         10.09        22.82 o                         
  14  -6   1         16.44        -21.93        24.79 o                         
 -15  -5   1          5.18         17.58        20.49 o                         
 -14  -5   1          4.93        -10.30        13.83 o                         
 -13  -5   1        136.82        145.43        15.72 o                         
 -12  -5   1          5.96          1.89        14.37 o                         
 -11  -5   1        119.96        156.36        14.44 o                         
 -10  -5   1        854.81       1021.40        32.55 o                         
  -9  -5   1          7.26         -9.45        11.03 o                         
  -8  -5   1         25.87         20.89        12.39 o                         
  -7  -5   1        399.91        326.26        16.18 o                         
  -6  -5   1        347.32        228.04        26.70 o                         
  -5  -5   1        206.09        218.35        25.27 o                         
  -4  -5   1        102.23        169.16        20.46 o                         
  -3  -5   1          8.61          7.55         7.68 o                         
  -2  -5   1       2686.24       2959.19        45.40 o                         
  -1  -5   1         13.84          0.39         5.62 o                         
   0  -5   1       6242.67       6412.13        53.18 o                         
   1  -5   1         86.16         84.16         7.85 o                         
   2  -5   1       4107.38       4551.71        37.32 o                         
   3  -5   1        655.27        660.55        16.49 o                         
   4  -5   1         15.20         15.13         6.04 o                         
   5  -5   1        410.18        558.39        33.71 o                         
   6  -5   1       5599.04       5610.56        70.66 o                         
   7  -5   1        958.03        806.25        33.75 o                         
   8  -5   1        407.46        352.93        21.13 o                         
   9  -5   1         34.59         30.48        12.28 o                         
  10  -5   1        773.65        704.87        25.34 o                         
  11  -5   1         28.52          8.12        10.79 o                         
  12  -5   1         67.62         55.97        12.65 o                         
  13  -5   1         25.17         -6.92        12.85 o                         
  14  -5   1        153.36        126.47        21.58 o                         
 -15  -4   1          2.11         14.19        24.00 o                         
 -14  -4   1         89.77         77.13        13.51 o                         
 -13  -4   1        283.45        300.90        19.80 o                         
 -12  -4   1        471.99        463.86        21.93 o                         
 -11  -4   1       1456.08       1388.00        38.74 o                         
 -10  -4   1          7.13         -6.58        14.40 o                         
  -9  -4   1        405.52        492.55        26.22 o                         
  -8  -4   1        378.26        230.35        18.89 o                         
  -7  -4   1        445.82        401.27        21.26 o                         
  -6  -4   1       2754.12       2918.17        76.95 o                         
  -5  -4   1        107.47        142.34        14.95 o                         
  -4  -4   1         76.79         78.91         9.12 o                         
  -3  -4   1        465.86        598.90        14.81 o                         
  -2  -4   1        665.75        682.10        15.80 o                         
  -1  -4   1       3613.59       3585.11        36.91 o                         
   0  -4   1      21123.98      21675.48       185.71 o                         
   1  -4   1      37334.77      37642.79       179.09 o                         
   2  -4   1      11672.28      11267.78        56.66 o                         
   3  -4   1       1820.49       1359.64        18.73 o                         
   4  -4   1        925.06        656.65        33.32 o                         
   5  -4   1        740.93        566.39        22.57 o                         
   6  -4   1        559.27        384.93        25.74 o                         
   7  -4   1        890.58        892.13        29.55 o                         
   8  -4   1        559.63        517.65        24.57 o                         
   9  -4   1        511.94        501.03        25.50 o                         
  10  -4   1       1109.25       1032.30        37.54 o                         
  11  -4   1        220.37        236.68        17.27 o                         
  12  -4   1          1.76        -12.49        12.49 o                         
  13  -4   1        327.98        396.47        23.41 o                         
  14  -4   1        208.34        179.51        23.89 o                         
  15  -4   1         99.35        104.07        21.91 o                         
 -15  -3   1        156.56        158.15        33.22 o                         
 -14  -3   1         37.23         48.04        13.04 o                         
 -13  -3   1        334.44        272.44        21.62 o                         
 -12  -3   1        289.35        265.64        20.01 o                         
 -11  -3   1         16.48         -9.62        14.95 o                         
 -10  -3   1         29.23          6.13        17.71 o                         
  -9  -3   1       1424.64       1602.58        63.95 o                         
  -8  -3   1         14.67        -17.94        17.94 o                         
  -7  -3   1        272.34        347.41        28.30 o                         
  -6  -3   1        396.56        333.18        19.10 o                         
  -5  -3   1        833.30        977.62        32.96 o                         
  -4  -3   1       3981.62       3752.15        56.41 o                         
  -3  -3   1       3540.47       3236.64        46.07 o                         
  -2  -3   1        596.74        739.50        17.49 o                         
  -1  -3   1       4376.21       4878.83        41.64 o                         
   0  -3   1      23067.47      23116.68       172.37 o                         
   1  -3   1         96.22        229.36         6.26 o                         
   2  -3   1      34590.01      35231.03       157.73 o                         
   3  -3   1       2469.34       2760.97        26.59 o                         
   4  -3   1          8.94          2.93         9.52 o                         
   5  -3   1        885.03       1059.18        24.24 o                         
   6  -3   1        625.50        695.73        23.33 o                         
   7  -3   1       1253.54       1310.05        48.42 o                         
   8  -3   1        407.42        355.24        20.64 o                         
   9  -3   1         21.34         24.17        11.74 o                         
  10  -3   1        512.60        482.62        35.03 o                         
  11  -3   1        552.74        512.58        28.81 o                         
  12  -3   1        546.41        499.21        23.91 o                         
  13  -3   1        596.24        606.52        28.09 o                         
  14  -3   1        135.97        134.63        22.46 o                         
  15  -3   1          5.10         31.36        18.88 o                         
 -15  -2   1        338.18        288.77        38.38 o                         
 -14  -2   1        424.94        407.25        32.11 o                         
 -13  -2   1          2.81        -30.42        30.42 o                         
 -12  -2   1        135.42         61.00        26.71 o                         
 -11  -2   1         36.07         37.84        15.49 o                         
 -10  -2   1        916.86        930.54        51.37 o                         
  -9  -2   1        287.68        226.61        27.86 o                         
  -8  -2   1        553.67        508.42        35.35 o                         
  -7  -2   1         25.90         12.86        14.27 o                         
  -6  -2   1        290.70        359.31        24.63 o                         
  -5  -2   1       2827.26       3036.42        44.60 o                         
  -4  -2   1         44.47         14.54         4.69 o                         
  -3  -2   1       8278.38       8522.45        67.51 o                         
  -2  -2   1       1788.77       2062.28        23.47 o                         
  -1  -2   1       2974.51       2985.53        47.16 o                         
   0  -2   1       9749.06      10927.92       120.13 o                         
   1  -2   1       8600.83       9487.65        74.92 o                         
   2  -2   1       7125.61       7014.74        44.30 o                         
   3  -2   1        254.52        270.86         9.24 o                         
   4  -2   1        575.21        550.95        14.06 o                         
   5  -2   1        962.45       1013.17        21.14 o                         
   6  -2   1       1548.38       1714.49        61.24 o                         
   7  -2   1       1369.24       1525.20        35.76 o                         
   8  -2   1        985.00        952.97        31.39 o                         
   9  -2   1       1554.11       1680.42        81.42 o                         
  10  -2   1        446.24        442.08        25.87 o                         
  11  -2   1        188.95        152.29        18.43 o                         
  12  -2   1       1248.13       1252.83        45.93 o                         
  13  -2   1         61.27         86.52        16.09 o                         
  14  -2   1         35.70         13.23        13.15 o                         
  15  -2   1        113.41        144.43        24.45 o                         
 -15  -1   1        161.65        116.79        28.52 o                         
 -14  -1   1        460.46        587.52        36.72 o                         
 -13  -1   1         14.89         18.78        23.05 o                         
 -12  -1   1        443.27        382.74        28.76 o                         
 -11  -1   1          7.10          8.89        15.70 o                         
 -10  -1   1        439.63        429.99        26.16 o                         
  -9  -1   1         23.29         28.60        12.80 o                         
  -8  -1   1        854.16        865.61        31.42 o                         
  -7  -1   1         79.09        104.93        12.50 o                         
  -6  -1   1       5579.65       5792.68       116.24 o                         
  -5  -1   1       4607.26       4648.53        60.01 o                         
  -4  -1   1       2331.18       2268.41        55.99 o                         
  -3  -1   1       1505.51       1609.33        21.75 o                         
  -2  -1   1        420.37        285.34        16.25 o                         
   2  -1   1       4651.97       4890.51        46.00 o                         
   3  -1   1       4822.02       4583.87        33.92 o                         
   4  -1   1         52.53         93.78         6.03 o                         
   5  -1   1          8.61          3.08         5.50 o                         
   6  -1   1       2273.33       2459.91        31.30 o                         
   7  -1   1       6116.17       6508.21        82.14 o                         
   8  -1   1       1689.73       1644.62        41.16 o                         
   9  -1   1       1559.90       1593.31        43.37 o                         
  10  -1   1        842.65        797.23        33.03 o                         
  11  -1   1          5.08         -6.41        13.47 o                         
  12  -1   1          1.96          9.92        14.66 o                         
  13  -1   1          0.79        -13.52        13.52 o                         
  14  -1   1        139.78         83.93        16.01 o                         
  15  -1   1         54.70         56.60        20.69 o                         
 -15   0   1        203.92        257.12        41.17 o                         
 -14   0   1        603.33        555.31        34.62 o                         
 -13   0   1          3.04         -1.87        14.76 o                         
 -12   0   1        190.80        178.78        21.71 o                         
 -11   0   1          0.29          7.25        19.55 o                         
 -10   0   1        310.67        299.26        22.66 o                         
  -9   0   1        443.79        431.09        24.40 o                         
  -8   0   1        330.73        305.44        19.46 o                         
  -7   0   1       3215.61       3199.95        53.59 o                         
  -6   0   1        731.49        649.53        20.67 o                         
  -5   0   1       3996.75       4099.84        46.31 o                         
  -4   0   1       1883.28       1833.99        51.73 o                         
  -3   0   1       6770.71       6873.06        79.39 o                         
  -2   0   1      11335.31      11359.81       128.20 o                         
   2   0   1        191.38        107.95         7.88 o                         
   3   0   1        234.87        179.87         7.71 o                         
   4   0   1       2586.68       2347.10        25.47 o                         
   5   0   1       1202.62        990.82        17.95 o                         
   6   0   1        371.31        288.06        10.24 o                         
   7   0   1       7328.11       7420.12        90.86 o                         
   8   0   1       1862.28       1898.43        44.47 o                         
   9   0   1        410.26        361.53        22.18 o                         
  10   0   1        278.10        259.64        22.26 o                         
  11   0   1         10.61          2.16        13.94 o                         
  12   0   1        505.24        545.06        48.59 o                         
  13   0   1        203.98        206.79        22.86 o                         
  14   0   1        102.25         84.09        19.75 o                         
  15   0   1         12.29         18.56        27.00 o                         
 -15   1   1        143.52        168.08        36.72 o                         
 -14   1   1         94.21        100.18        22.22 o                         
 -13   1   1          1.11          6.07        12.03 o                         
 -12   1   1        163.23        136.40        15.74 o                         
 -11   1   1        418.75        431.98        24.27 o                         
 -10   1   1       1781.55       1770.22        39.72 o                         
  -9   1   1        396.71        426.65        23.60 o                         
  -8   1   1       1682.87       1659.62        32.77 o                         
  -7   1   1       1224.71       1125.93        30.01 o                         
  -6   1   1       3122.44       3392.61        42.23 o                         
  -5   1   1       9373.23      10332.40       100.12 o                         
  -4   1   1       2139.72       2275.82        43.22 o                         
  -3   1   1        591.52        413.49         9.89 o                         
  -2   1   1       4431.84       3783.78        36.73 o                         
   2   1   1      10258.41      11050.61       118.73 o                         
   3   1   1       2005.50       2282.24        25.89 o                         
   4   1   1       1437.35       1661.04        21.33 o                         
   5   1   1       1816.23       2172.96        29.19 o                         
   6   1   1         41.97         44.03         6.30 o                         
   7   1   1       1358.20       1321.56        35.93 o                         
   8   1   1       1013.14       1048.29        59.72 o                         
   9   1   1         12.04          7.73        12.50 o                         
  10   1   1          1.50          2.03        16.97 o                         
  11   1   1        374.36        448.04        28.51 o                         
  12   1   1         16.04         -4.63        20.79 o                         
  13   1   1         33.99         52.30        21.91 o                         
  14   1   1          9.05         -3.51        16.75 o                         
  15   1   1        229.16        272.80        29.43 o                         
 -15   2   1         16.67         73.86        31.26 o                         
 -14   2   1         75.52        125.51        33.84 o                         
 -13   2   1         29.22         37.93        13.79 o                         
 -12   2   1        350.12        379.47        22.41 o                         
 -11   2   1        131.36        112.78        13.69 o                         
 -10   2   1        827.22        790.46        26.69 o                         
  -9   2   1        771.97        708.33        23.73 o                         
  -8   2   1       1044.22       1040.93        25.60 o                         
  -7   2   1       2954.08       2741.78        46.81 o                         
  -6   2   1       1442.09       1063.71        84.74 o                         
  -5   2   1          0.58         -4.90         5.99 o                         
  -4   2   1        407.94        321.10         9.99 o                         
  -3   2   1       3071.37       3514.78        72.23 o                         
  -2   2   1       6681.28       6512.64       100.27 o                         
  -1   2   1       7025.51       6685.23        70.45 o                         
   1   2   1         23.87         12.90         3.18 o                         
   2   2   1      10365.11      10084.05        65.05 o                         
   3   2   1        459.86        493.63         8.37 o                         
   4   2   1        236.46         69.76         4.06 o                         
   5   2   1       1613.61       1354.83        34.27 o                         
   6   2   1         50.00         93.44         8.09 o                         
   7   2   1         30.08         50.66        17.65 o                         
   8   2   1         33.00         71.92        18.83 o                         
   9   2   1          5.31         23.74        17.80 o                         
  10   2   1        264.87        248.21        30.97 o                         
  11   2   1        272.16        276.53        33.46 o                         
  12   2   1         27.25         41.59        23.19 o                         
  13   2   1        511.62        455.68        44.30 o                         
  14   2   1        112.80         57.07        30.69 o                         
  15   2   1        117.32        104.20        23.10 o                         
 -15   3   1         35.35         66.77        30.37 o                         
 -14   3   1          1.87         33.39        24.62 o                         
 -13   3   1        472.06        497.61        26.00 o                         
 -12   3   1        634.44        641.97        27.32 o                         
 -11   3   1          7.48        -12.01        12.01 o                         
 -10   3   1         72.32         14.03        17.94 o                         
  -9   3   1       1043.26       1063.11        28.97 o                         
  -8   3   1       2041.37       2218.85        46.79 o                         
  -7   3   1       3254.85       3453.71        92.76 o                         
  -6   3   1       3632.54       3552.50        61.70 o                         
  -5   3   1        283.59        387.82        18.94 o                         
  -4   3   1       2056.94       1738.22        23.86 o                         
  -3   3   1       6751.10       7059.54        52.61 o                         
  -2   3   1        700.63        572.96        14.87 o                         
  -1   3   1       6517.46       6038.51        49.33 o                         
   0   3   1       3544.39       3347.69        33.69 o                         
   1   3   1       5119.47       4992.23        46.23 o                         
   2   3   1      15473.68      16497.61        85.55 o                         
   3   3   1       4794.78       5379.02        44.46 o                         
   4   3   1        475.52        314.98         9.06 o                         
   5   3   1          1.81         10.58         4.10 o                         
   6   3   1        438.01        465.09         9.98 o                         
   7   3   1        296.86        293.16        11.00 o                         
   8   3   1       1225.93       1117.14        39.25 o                         
   9   3   1        367.43        291.52        12.67 o                         
  10   3   1          3.66         16.18        20.24 o                         
  11   3   1        230.23        252.06        35.47 o                         
  12   3   1        207.57        270.87        35.84 o                         
  13   3   1        213.57        264.52        36.58 o                         
  14   3   1         91.33        130.38        22.39 o                         
  15   3   1        159.83        205.93        37.38 o                         
 -15   4   1          5.98         38.69        26.59 o                         
 -14   4   1        115.33        142.20        22.65 o                         
 -13   4   1        557.49        549.16        34.07 o                         
 -12   4   1       1609.40       1482.74        39.56 o                         
 -11   4   1        220.87        184.03        15.62 o                         
 -10   4   1        110.05         86.45        11.88 o                         
  -9   4   1         40.25         38.14        11.77 o                         
  -8   4   1         27.30         25.58         6.77 o                         
  -7   4   1         17.32         14.10         7.33 o                         
  -6   4   1        977.40       1153.87        21.33 o                         
  -5   4   1        326.95        357.67        15.45 o                         
  -4   4   1       3614.97       3924.47        38.49 o                         
  -3   4   1       9111.87       9704.01        83.50 o                         
  -2   4   1        431.43        490.36        12.15 o                         
  -1   4   1        960.36        758.04        13.05 o                         
   0   4   1       1508.78       1625.88        22.52 o                         
   1   4   1       3712.39       4502.63        74.87 o                         
   2   4   1      27947.45      27695.64       267.32 o                         
   3   4   1       3786.59       3871.68        31.70 o                         
   4   4   1        184.36        248.14         8.63 o                         
   5   4   1       1964.95       2241.94        24.15 o                         
   6   4   1         56.03         39.55         6.45 o                         
   7   4   1         79.66         26.05        12.40 o                         
   8   4   1         54.09         42.72        18.31 o                         
   9   4   1       2598.45       2659.84        88.11 o                         
  10   4   1        530.08        614.44        46.29 o                         
  11   4   1        107.30         95.51        25.66 o                         
  12   4   1        185.54        106.52        27.73 o                         
  13   4   1         18.64        -13.11        15.79 o                         
  14   4   1         19.65         27.29        13.96 o                         
  15   4   1         98.94         46.92        26.52 o                         
 -14   5   1          5.11         17.97        17.66 o                         
 -13   5   1        138.03        163.77        28.79 o                         
 -12   5   1        912.60        903.47        31.08 o                         
 -11   5   1        151.34        169.34        15.49 o                         
 -10   5   1          0.42        -10.38        10.38 o                         
  -9   5   1          1.13         -9.46         9.46 o                         
  -8   5   1        374.30        400.57        15.44 o                         
  -7   5   1        632.23        564.31        17.28 o                         
  -6   5   1        715.58        650.63        24.84 o                         
  -5   5   1        182.64        313.26        11.68 o                         
  -4   5   1       1984.67       2007.45        22.24 o                         
  -3   5   1       2796.65       2642.99        30.44 o                         
  -2   5   1        953.30       1028.54        15.16 o                         
  -1   5   1       1496.64       1639.79        19.71 o                         
   0   5   1       4508.42       4718.73        43.77 o                         
   1   5   1      14541.21      13818.55        80.20 o                         
   2   5   1         12.56         28.98         7.60 o                         
   3   5   1       2025.36       2152.09        20.08 o                         
   4   5   1         35.43          1.79         3.67 o                         
   5   5   1        935.34       1077.79        20.43 o                         
   6   5   1       2770.83       3070.38        39.51 o                         
   7   5   1        413.19        506.39        22.24 o                         
   8   5   1       1576.76       1684.71        43.97 o                         
   9   5   1       1204.70       1321.61        41.58 o                         
  10   5   1        103.20         56.17        14.71 o                         
  11   5   1        295.26        287.93        23.76 o                         
  12   5   1         29.77         16.24        16.16 o                         
  13   5   1          6.48          1.22        15.36 o                         
  14   5   1        183.54        162.19        30.42 o                         
  15   5   1          0.35        -20.30        25.97 o                         
 -14   6   1        248.74        300.01        44.26 o                         
 -13   6   1         64.50         43.43        17.57 o                         
 -12   6   1         93.30         80.22        17.72 o                         
 -11   6   1         19.61         24.11        10.33 o                         
 -10   6   1        117.11        115.95        13.34 o                         
  -9   6   1        145.08        170.96        13.72 o                         
  -8   6   1       1219.93       1309.71        28.35 o                         
  -7   6   1        414.14        399.13        13.32 o                         
  -6   6   1       8267.89       8445.33        84.20 o                         
  -5   6   1        153.28        131.04         7.71 o                         
  -4   6   1       3390.16       3457.08        45.58 o                         
  -3   6   1        468.92        576.11        14.57 o                         
  -2   6   1        884.51        826.69        13.80 o                         
  -1   6   1        940.44        794.14        15.04 o                         
   0   6   1          0.07          9.03         5.89 o                         
   1   6   1        576.15        428.37        10.79 o                         
   2   6   1       7124.56       7384.34        54.00 o                         
   3   6   1       1043.00        988.58        13.20 o                         
   4   6   1        730.78        612.96        13.08 o                         
   5   6   1        205.27        136.50        24.28 o                         
   6   6   1        924.36        746.18        19.62 o                         
   7   6   1       2502.60       2169.24        30.78 o                         
   8   6   1        410.70        542.35        26.25 o                         
   9   6   1         10.68          7.02        12.66 o                         
  10   6   1        596.39        485.67        32.68 o                         
  11   6   1         12.49         10.80        16.46 o                         
  12   6   1         13.09         23.82        15.42 o                         
  13   6   1          0.64          1.08        15.11 o                         
  14   6   1         51.70         46.45        13.12 o                         
  15   6   1          7.05         20.10        26.63 o                         
 -13   7   1        105.63        132.23        32.61 o                         
 -12   7   1        141.09        148.25        19.53 o                         
 -11   7   1        223.10        234.52        16.63 o                         
 -10   7   1        398.95        425.27        20.15 o                         
  -9   7   1         17.62         33.37         9.59 o                         
  -8   7   1        329.27        284.09        15.35 o                         
  -7   7   1        122.23         88.62         6.89 o                         
  -6   7   1        517.68        490.74        11.90 o                         
  -5   7   1        244.76        322.71        14.57 o                         
  -4   7   1        172.38        131.61        15.54 o                         
  -3   7   1       3144.77       3485.75        47.58 o                         
  -2   7   1        536.16        681.71        13.80 o                         
  -1   7   1        240.36        183.47         9.09 o                         
   0   7   1        964.90        965.78        23.79 o                         
   1   7   1       1040.80        957.89        17.42 o                         
   2   7   1       2729.71       3309.01        37.64 o                         
   3   7   1       4930.99       4432.80        38.48 o                         
   4   7   1      15187.10      15153.64       136.11 o                         
   5   7   1        644.16        630.61        43.60 o                         
   6   7   1        746.25        851.92        21.16 o                         
   7   7   1       1431.15       1462.55        25.68 o                         
   8   7   1       1287.43       1188.93        38.23 o                         
   9   7   1       1947.01       2323.38        56.62 o                         
  10   7   1         82.82         25.17        13.90 o                         
  11   7   1          6.48         23.95        15.46 o                         
  12   7   1        235.48        210.77        35.07 o                         
  13   7   1         26.55         11.21        13.61 o                         
  14   7   1         75.75        108.56        17.78 o                         
  15   7   1         52.18         47.02        27.66 o                         
 -13   8   1        194.80        226.98        38.65 o                         
 -12   8   1        186.50        171.86        34.34 o                         
 -11   8   1        880.12        857.89        36.67 o                         
 -10   8   1       1201.43       1234.35        34.12 o                         
  -9   8   1        179.86        235.53        15.52 o                         
  -8   8   1        106.59        124.33        10.16 o                         
  -7   8   1         75.99         73.26         8.08 o                         
  -6   8   1        390.66        427.07        16.06 o                         
  -5   8   1        168.08        122.31        10.26 o                         
  -4   8   1          1.97         -1.11        24.28 o                         
  -3   8   1        247.17        229.32        12.31 o                         
  -2   8   1        336.79        322.42        10.54 o                         
  -1   8   1       1013.54       1170.93        21.63 o                         
   0   8   1        475.54        439.72         9.71 o                         
   1   8   1         14.44          4.41         5.62 o                         
   2   8   1       1595.56       1899.68        29.89 o                         
   3   8   1       1616.92       1564.12        27.91 o                         
   4   8   1      13714.92      14443.38       130.04 o                         
   5   8   1       2118.83       2440.36        37.09 o                         
   6   8   1       1567.70       1535.19        28.50 o                         
   7   8   1         61.30         89.29         8.95 o                         
   8   8   1        283.12        235.00        12.89 o                         
   9   8   1         58.49         63.13        15.36 o                         
  10   8   1        383.33        436.41        23.13 o                         
  11   8   1        266.85        327.04        22.25 o                         
  12   8   1         43.79         76.82        15.25 o                         
  13   8   1         18.77         58.23        14.32 o                         
  14   8   1        491.15        633.07        38.58 o                         
 -13   9   1        345.95        345.14        45.46 o                         
 -12   9   1        132.76        136.28        32.16 o                         
 -11   9   1       1114.12       1194.08        68.59 o                         
 -10   9   1        737.00        661.88        31.64 o                         
  -9   9   1         62.63         64.24        11.11 o                         
  -8   9   1        201.74        200.79        14.81 o                         
  -7   9   1        214.16        303.64        14.01 o                         
  -6   9   1          0.06         -2.86         8.94 o                         
  -5   9   1        104.69         99.53         9.37 o                         
  -4   9   1        724.90        818.29        24.30 o                         
  -3   9   1       2427.23       2280.13        31.34 o                         
  -2   9   1        588.55        615.25        14.21 o                         
  -1   9   1       2325.71       2199.27        26.13 o                         
   0   9   1        622.60        640.86        14.13 o                         
   1   9   1       1210.01       1186.01        30.08 o                         
   2   9   1       1366.26       1469.23        33.95 o                         
   3   9   1         22.83         41.30         7.58 o                         
   4   9   1       5890.06       6387.43        89.30 o                         
   5   9   1       1190.13       1077.17        59.39 o                         
   6   9   1         43.44         52.56        10.44 o                         
   7   9   1       1101.25       1045.74        20.31 o                         
   8   9   1        636.86        605.24        31.26 o                         
   9   9   1        455.46        411.64        22.51 o                         
  10   9   1       1456.18       1581.45        41.97 o                         
  11   9   1        476.54        446.77        25.08 o                         
  12   9   1        544.83        637.85        30.60 o                         
  13   9   1        113.94         74.71        16.04 o                         
  14   9   1         90.48         65.01        24.91 o                         
 -12  10   1        325.44        369.70        44.89 o                         
 -11  10   1        416.03        449.43        46.06 o                         
 -10  10   1        535.91        497.04        28.76 o                         
  -9  10   1         30.35         24.09        12.50 o                         
  -8  10   1         12.81          8.21        15.36 o                         
  -7  10   1        246.95        337.91        24.23 o                         
  -6  10   1          2.03          3.06         7.13 o                         
  -5  10   1        421.90        360.15        16.32 o                         
  -4  10   1        332.86        373.97        19.53 o                         
  -3  10   1        199.26        229.03        12.22 o                         
  -2  10   1       4380.28       4526.97        60.82 o                         
  -1  10   1       2911.82       3142.66        36.59 o                         
   0  10   1        236.67        201.31         9.48 o                         
   1  10   1        210.05        184.99        20.55 o                         
   2  10   1        479.33        386.50        21.61 o                         
   3  10   1        419.53        418.62        49.73 o                         
   4  10   1        151.26        166.38        25.87 o                         
   5  10   1          5.81         14.19        11.61 o                         
   6  10   1        337.32        305.82        18.57 o                         
   7  10   1        238.54        266.79        17.14 o                         
   8  10   1          4.56          6.60        12.41 o                         
   9  10   1          6.86         -5.50        16.43 o                         
  10  10   1       1022.27       1114.47        43.61 o                         
  11  10   1        480.10        522.74        32.17 o                         
  12  10   1        108.16         38.69        16.57 o                         
  13  10   1        123.13        181.94        32.69 o                         
 -12  11   1        235.40        365.63        46.79 o                         
 -11  11   1         12.48        -10.96        24.45 o                         
 -10  11   1          1.20         -9.04        23.10 o                         
  -9  11   1         36.76         20.82        12.65 o                         
  -8  11   1        436.90        542.47        28.96 o                         
  -7  11   1         14.16        -11.26        20.38 o                         
  -6  11   1         23.24          3.31        17.82 o                         
  -5  11   1        152.85        153.14        13.40 o                         
  -4  11   1        382.53        346.08        17.80 o                         
  -3  11   1       1050.12        943.66        19.39 o                         
  -2  11   1       2329.01       2330.06        30.81 o                         
  -1  11   1       2697.24       2885.43        64.22 o                         
   0  11   1        204.82        211.71         9.70 o                         
   1  11   1        233.75        256.00        25.10 o                         
   2  11   1       1208.95       1325.43        52.94 o                         
   3  11   1       1050.02       1055.09        33.41 o                         
   4  11   1         58.14        122.37        16.11 o                         
   5  11   1       3641.91       3344.42       100.36 o                         
   6  11   1       2064.36       1942.37        53.02 o                         
   7  11   1         14.25        -14.16        14.16 o                         
   8  11   1        160.20        205.88        20.71 o                         
   9  11   1        492.70        428.38        27.68 o                         
  10  11   1        408.65        403.78        28.16 o                         
  11  11   1          2.54         18.17        16.82 o                         
  12  11   1        210.13        234.91        26.20 o                         
  13  11   1        101.92        169.86        32.07 o                         
 -11  12   1         23.15         31.18        23.66 o                         
 -10  12   1          8.52        -27.39        27.39 o                         
  -9  12   1        178.79        173.08        20.20 o                         
  -8  12   1         21.41         16.16        24.45 o                         
  -7  12   1        591.78        635.85        48.66 o                         
  -6  12   1        269.89        260.43        32.74 o                         
  -5  12   1        508.76        436.40        38.47 o                         
  -4  12   1        274.10        247.99        16.54 o                         
  -3  12   1        298.65        276.98        11.80 o                         
  -2  12   1          4.97         -7.01         7.81 o                         
  -1  12   1        473.39        477.78        15.69 o                         
   0  12   1          4.82         -2.91         9.12 o                         
   1  12   1         85.03         44.92        11.26 o                         
   2  12   1        629.26        597.00        25.77 o                         
   3  12   1        129.12        103.68        23.71 o                         
   4  12   1       1794.07       1974.76        49.79 o                         
   5  12   1       1714.34       1784.36        48.34 o                         
   6  12   1       1002.81       1090.56        39.68 o                         
   7  12   1        103.37         68.93        34.09 o                         
   8  12   1        291.70        294.30        49.95 o                         
   9  12   1         51.92         35.98        14.17 o                         
  10  12   1         96.98        116.97        24.28 o                         
  11  12   1         33.15         39.05        15.94 o                         
  12  12   1         21.80         28.52        29.97 o                         
  13  12   1        121.52        167.47        32.02 o                         
 -10  13   1        433.48        573.13        55.06 o                         
  -9  13   1        155.80        221.65        36.69 o                         
  -8  13   1        456.58        519.97        30.72 o                         
  -7  13   1        560.74        588.17        47.80 o                         
  -6  13   1        723.67        723.51        49.48 o                         
  -5  13   1         82.45         47.73        20.93 o                         
  -4  13   1         37.28         40.09        19.88 o                         
  -3  13   1        212.50        171.92        11.96 o                         
  -2  13   1          0.38         -8.06         8.06 o                         
  -1  13   1         25.31         15.23        10.78 o                         
   0  13   1          7.65         10.72         2.91 o                         
   1  13   1       1553.41       1559.50        29.77 o                         
   2  13   1         21.20         -2.33        12.90 o                         
   3  13   1          8.21        -15.93        15.93 o                         
   4  13   1         99.96        141.13        17.32 o                         
   5  13   1        141.00        114.62        17.16 o                         
   6  13   1        291.57        288.82        23.54 o                         
   7  13   1        120.59         76.79        16.66 o                         
   8  13   1         25.11         35.64        15.51 o                         
   9  13   1        226.98        287.75        25.07 o                         
  10  13   1          0.16        -13.85        15.50 o                         
  11  13   1          1.40        -23.48        23.48 o                         
  12  13   1        153.50        147.60        30.42 o                         
 -10  14   1         17.25         46.57        27.49 o                         
  -9  14   1        283.98        299.73        40.98 o                         
  -8  14   1        703.74        739.83        58.31 o                         
  -7  14   1        166.90        166.12        30.80 o                         
  -6  14   1         58.66         57.68        20.93 o                         
  -5  14   1         44.07         54.99        24.54 o                         
  -4  14   1          5.96        -22.69        22.69 o                         
  -3  14   1         23.32         19.72        11.36 o                         
  -2  14   1        468.24        520.06        26.47 o                         
  -1  14   1         84.62         78.62        15.33 o                         
   0  14   1       2561.88       2429.78       143.92 o                         
   1  14   1         63.65         67.85         9.41 o                         
   2  14   1         83.87        104.31        11.01 o                         
   3  14   1         46.71         29.11        13.86 o                         
   4  14   1        129.13         99.15        16.28 o                         
   5  14   1          7.77        -11.99        14.56 o                         
   6  14   1          7.16         28.18        17.60 o                         
   7  14   1        233.60        255.62        24.86 o                         
   8  14   1         32.19         42.07        20.66 o                         
   9  14   1         36.75         19.17        13.43 o                         
  10  14   1          8.69         22.39        13.78 o                         
  11  14   1        154.95        167.82        24.02 o                         
  -9  15   1         55.60         54.69        27.09 o                         
  -8  15   1        225.78        218.63        36.61 o                         
  -7  15   1          2.64          1.62        22.19 o                         
  -6  15   1        114.84        135.29        29.86 o                         
  -5  15   1        436.29        382.83        41.38 o                         
  -4  15   1        288.86        220.52        32.58 o                         
  -3  15   1        157.51        144.07        16.57 o                         
  -2  15   1        268.99        274.52        22.15 o                         
  -1  15   1        557.38        584.34        30.56 o                         
   0  15   1        564.32        516.57        28.87 o                         
   1  15   1       1041.09       1035.84        54.79 o                         
   2  15   1        138.75        116.64        17.57 o                         
   3  15   1        273.25        292.93        17.18 o                         
   4  15   1        172.62        151.27        14.63 o                         
   5  15   1         39.08         28.67        11.55 o                         
   6  15   1         21.03         28.60        12.15 o                         
   7  15   1         32.51         41.05        16.38 o                         
   8  15   1        107.58        200.13        19.04 o                         
   9  15   1         12.54          3.92        14.49 o                         
  10  15   1         67.95         41.52        27.17 o                         
  -8  16   1         52.77         47.99        28.60 o                         
  -7  16   1          7.89          6.65        22.46 o                         
  -6  16   1         68.44         41.84        22.50 o                         
  -5  16   1         27.62         28.82        23.05 o                         
  -4  16   1         14.67          5.41        20.94 o                         
  -3  16   1        157.63        156.26        17.49 o                         
  -2  16   1        207.40        205.62        20.55 o                         
  -1  16   1        718.65        766.67        37.79 o                         
   0  16   1        893.83        895.00        38.71 o                         
   1  16   1        304.06        370.79        37.87 o                         
   2  16   1         41.51         55.55        15.01 o                         
   3  16   1        264.15        340.69        25.50 o                         
   4  16   1          0.71         13.99        10.50 o                         
   5  16   1         49.07         48.92        12.16 o                         
   6  16   1          4.99         -5.00        12.40 o                         
   7  16   1         99.13        112.01        23.84 o                         
   8  16   1        430.88        430.01        25.66 o                         
   9  16   1         49.27        -10.82        25.61 o                         
  10  16   1        104.46         77.15        32.10 o                         
  -6  17   1        160.78        177.17        32.61 o                         
  -5  17   1        130.66         98.88        29.86 o                         
  -4  17   1        464.41        460.47        47.50 o                         
  -3  17   1          7.49         29.68        23.07 o                         
  -2  17   1        158.49        147.37        19.02 o                         
  -1  17   1        234.00        268.43        30.82 o                         
   0  17   1        182.84        197.19        22.71 o                         
   1  17   1        280.91        223.06        32.33 o                         
   2  17   1         75.75         35.83        22.85 o                         
   3  17   1          1.46         -4.92        29.17 o                         
   4  17   1          2.90        -15.10        15.10 o                         
   5  17   1         20.66         17.16        15.92 o                         
   6  17   1        121.12        103.25        19.04 o                         
   7  17   1         61.02         47.27        29.87 o                         
   9  17   1         30.62         50.97        27.93 o                         
  -4  18   1        183.44        296.34        41.49 o                         
  -3  18   1         48.81         80.33        27.87 o                         
  -2  18   1        131.54        216.88        35.45 o                         
  -1  18   1        205.13        206.05        33.85 o                         
   0  18   1          4.14        -14.92        15.92 o                         
   1  18   1          0.12         11.42        15.22 o                         
   2  18   1         63.96         89.13        28.34 o                         
   3  18   1         15.93         11.35        29.40 o                         
   4  18   1        197.21        198.35        22.93 o                         
   5  18   1          6.65        -27.06        27.06 o                         
   6  18   1         62.96         64.34        29.55 o                         
  -1  19   1          2.46        -11.62        23.77 o                         
   0  19   1         98.33         75.89        30.95 o                         
   1  19   1          8.98        -16.65        16.65 o                         
   2  19   1        233.66        167.00        32.49 o                         
   3  19   1        231.81        211.89        34.92 o                         
   4  19   1        142.06        134.10        32.80 o                         
   5  19   1         34.31         22.09        26.32 o                         
   3  20   1         54.04         21.32        24.78 o                         
   4  20   1        221.21        258.55        40.29 o                         
  -4 -19   2         29.95          1.30        21.48 o                         
  -3 -19   2          3.42        -18.86        18.86 o                         
  -2 -19   2          4.69         38.92        27.74 o                         
  -1 -19   2         35.76          1.39        23.60 o                         
   0 -19   2         16.36        -10.71        24.35 o                         
  -6 -18   2         96.60         80.38        26.96 o                         
  -5 -18   2          6.57        -24.05        24.05 o                         
  -4 -18   2        143.78        190.28        25.23 o                         
  -3 -18   2         25.84         18.19        17.13 o                         
  -2 -18   2          1.44         -7.59        21.61 o                         
  -1 -18   2         20.72          6.97        25.00 o                         
   0 -18   2        357.28        410.26        31.64 o                         
   1 -18   2         15.95        -16.24        16.24 o                         
  -7 -17   2         41.93         50.71        24.57 o                         
  -6 -17   2          2.01        -19.60        19.60 o                         
  -5 -17   2        158.61        126.39        21.33 o                         
  -4 -17   2        217.25        226.78        25.96 o                         
  -3 -17   2        115.62        106.09        20.13 o                         
  -2 -17   2          7.80         -9.40        20.35 o                         
  -1 -17   2        298.80        290.71        38.01 o                         
   0 -17   2        252.51        267.57        51.85 o                         
   1 -17   2          8.24        -16.22        16.22 o                         
   2 -17   2         17.42         19.75        15.51 o                         
   3 -17   2          3.11          4.62        24.48 o                         
   4 -17   2        323.13        351.98        43.51 o                         
   5 -17   2         28.05         43.67        25.95 o                         
  -9 -16   2          0.14          3.68        26.29 o                         
  -8 -16   2          3.35         40.88        25.87 o                         
  -7 -16   2         52.81         21.70        18.27 o                         
  -6 -16   2         68.07         70.60        37.21 o                         
  -5 -16   2         70.75         81.91        18.67 o                         
  -4 -16   2        343.41        389.92        30.07 o                         
  -3 -16   2         98.05        187.90        38.31 o                         
  -2 -16   2        580.13        615.98        34.85 o                         
  -1 -16   2        213.38        229.13        24.27 o                         
   0 -16   2        243.08        263.05        36.43 o                         
   1 -16   2        764.39        763.41        37.93 o                         
   2 -16   2          0.74        -15.94        15.94 o                         
   3 -16   2          1.83        -14.26        22.49 o                         
   4 -16   2          1.08        -16.38        25.76 o                         
   5 -16   2         16.42         25.04        23.81 o                         
   6 -16   2         15.87         12.33        22.70 o                         
   7 -16   2         38.59         39.17        26.74 o                         
  -9 -15   2          1.82          6.14        24.51 o                         
  -8 -15   2        240.21        244.31        22.36 o                         
  -7 -15   2          2.37        -14.66        14.66 o                         
  -6 -15   2        331.16        329.42        22.00 o                         
  -5 -15   2        277.94        276.54        19.95 o                         
  -4 -15   2          2.36          9.96        12.30 o                         
  -3 -15   2        207.86        239.64        23.81 o                         
  -2 -15   2        373.60        358.22        26.96 o                         
  -1 -15   2        576.27        643.71        34.58 o                         
   0 -15   2          0.70        -25.74        25.74 o                         
   1 -15   2        489.62        529.72        31.27 o                         
   2 -15   2          9.67         37.48        15.97 o                         
   3 -15   2        183.10        143.92        17.92 o                         
   4 -15   2        128.18        103.46        26.63 o                         
   5 -15   2         65.54         73.07        26.90 o                         
   6 -15   2        161.63        145.02        30.05 o                         
   7 -15   2        346.23        360.17        43.14 o                         
   8 -15   2         75.98         99.11        29.35 o                         
 -10 -14   2         99.91         68.42        20.49 o                         
  -9 -14   2        709.88        925.83        44.43 o                         
  -8 -14   2        460.94        573.95        34.28 o                         
  -7 -14   2         10.98        -10.36        13.66 o                         
  -6 -14   2        198.81        247.61        19.63 o                         
  -5 -14   2        116.20        153.69        16.51 o                         
  -4 -14   2         94.04         69.39        14.47 o                         
  -3 -14   2         14.28        -11.30        11.30 o                         
  -2 -14   2         55.41         62.05        13.05 o                         
  -1 -14   2         34.19         29.02        21.65 o                         
   0 -14   2         92.68         77.81        19.89 o                         
   1 -14   2        208.14        268.48        24.01 o                         
   2 -14   2         12.75          8.66        13.13 o                         
   3 -14   2          3.14        -23.96        24.63 o                         
   4 -14   2         83.54        106.17        26.23 o                         
   5 -14   2       1685.60       1888.58        83.18 o                         
   6 -14   2        183.05        247.51        34.34 o                         
   7 -14   2        543.33        467.83        45.04 o                         
   8 -14   2        209.12        187.31        34.76 o                         
   9 -14   2         61.45         65.80        18.89 o                         
 -11 -13   2          2.32          7.90        22.19 o                         
 -10 -13   2        760.50       1015.12        47.47 o                         
  -9 -13   2        464.29        576.74        30.21 o                         
  -8 -13   2        742.00        775.00        32.36 o                         
  -7 -13   2        108.13         95.42        15.44 o                         
  -6 -13   2          7.88        -18.14        18.14 o                         
  -5 -13   2         67.24         51.79        12.62 o                         
  -4 -13   2         37.98         21.02        11.90 o                         
  -3 -13   2         10.46         18.22        10.66 o                         
  -2 -13   2       2473.27       2541.83        48.80 o                         
  -1 -13   2       1410.68       1263.42        43.20 o                         
   0 -13   2        359.69        310.67        58.43 o                         
   1 -13   2        161.41        163.69        26.25 o                         
   2 -13   2        480.18        479.84        27.26 o                         
   3 -13   2          3.37         -7.25        13.13 o                         
   4 -13   2          3.45        -22.27        22.39 o                         
   5 -13   2       1053.16        978.87        58.62 o                         
   6 -13   2        298.52        295.89        37.17 o                         
   7 -13   2        217.56        233.90        34.21 o                         
   8 -13   2          0.21         10.18        22.09 o                         
   9 -13   2         59.25         31.06        15.69 o                         
  10 -13   2         13.93        -25.10        25.78 o                         
 -11 -12   2        192.74        276.94        27.67 o                         
 -10 -12   2        255.05        277.30        22.60 o                         
  -9 -12   2         36.38         52.84        19.31 o                         
  -8 -12   2        349.06        420.60        24.29 o                         
  -7 -12   2        274.12        222.53        19.21 o                         
  -6 -12   2        172.36        176.68        19.43 o                         
  -5 -12   2        253.21        268.53        18.10 o                         
  -4 -12   2         31.36         28.58        15.28 o                         
  -3 -12   2       2681.50       2630.69        50.05 o                         
  -2 -12   2       2117.01       2235.73        49.07 o                         
  -1 -12   2       2395.41       2571.94        40.98 o                         
   0 -12   2          4.67        -24.31        37.01 o                         
   1 -12   2       1170.83       1220.59        63.16 o                         
   2 -12   2        160.94        185.29        12.13 o                         
   3 -12   2        671.11        612.92        22.10 o                         
   4 -12   2          6.13        -11.06        19.16 o                         
   5 -12   2        120.94        102.80        24.13 o                         
   6 -12   2         17.12         18.37        20.02 o                         
   7 -12   2        266.08        212.50        31.68 o                         
   8 -12   2         74.92         53.99        23.07 o                         
   9 -12   2         10.43          3.78        14.18 o                         
  10 -12   2        253.82        255.39        25.87 o                         
  11 -12   2         11.13         17.44        23.11 o                         
 -12 -11   2        102.26        105.74        30.47 o                         
 -11 -11   2        193.12        162.01        19.52 o                         
 -10 -11   2         71.41         50.68        15.10 o                         
  -9 -11   2         32.59         23.82        13.01 o                         
  -8 -11   2         54.16         75.95        14.44 o                         
  -7 -11   2          3.01         -0.71        17.08 o                         
  -6 -11   2        135.13         99.90        14.88 o                         
  -5 -11   2        117.60         62.07        11.82 o                         
  -4 -11   2       1729.98       1604.67        36.31 o                         
  -3 -11   2       1375.74       1139.46        29.27 o                         
  -2 -11   2       2288.61       2303.36        39.76 o                         
  -1 -11   2       1100.12       1144.78        26.39 o                         
   0 -11   2       1228.48       1069.20        64.64 o                         
   1 -11   2        798.82        728.69        27.64 o                         
   2 -11   2        140.85        106.47        10.40 o                         
   3 -11   2        100.38         87.25         9.71 o                         
   4 -11   2        118.06         59.55        20.51 o                         
   5 -11   2        375.91        368.72        35.69 o                         
   6 -11   2        799.10        752.82        49.13 o                         
   7 -11   2        119.41         98.14        22.93 o                         
   8 -11   2        198.95        226.83        32.02 o                         
   9 -11   2        178.60        203.00        33.98 o                         
  10 -11   2        168.95        154.96        21.05 o                         
  11 -11   2        171.78        208.37        36.31 o                         
  12 -11   2         29.57         33.03        24.59 o                         
 -12 -10   2        280.48        300.56        29.35 o                         
 -11 -10   2          8.01         15.37        21.57 o                         
 -10 -10   2         35.34         30.17        13.90 o                         
  -9 -10   2          1.28        -12.74        12.74 o                         
  -8 -10   2        104.98         73.70        14.12 o                         
  -7 -10   2        648.53        542.58        32.28 o                         
  -6 -10   2         10.40          2.50        13.11 o                         
  -5 -10   2          6.17        -11.52        11.52 o                         
  -4 -10   2        255.72        247.40        24.16 o                         
  -3 -10   2        312.71        323.22        16.42 o                         
  -2 -10   2       1059.67       1038.57        26.06 o                         
  -1 -10   2       2247.65       2347.79        48.34 o                         
   0 -10   2          9.92          6.12         7.05 o                         
   1 -10   2       1323.65       1386.74        33.28 o                         
   2 -10   2          0.26         -6.97         6.97 o                         
   3 -10   2          0.81         -7.87         8.05 o                         
   4 -10   2        126.74        145.46        24.30 o                         
   5 -10   2          9.73          4.06        17.67 o                         
   6 -10   2       1052.83       1212.74        59.59 o                         
   7 -10   2        229.12        286.77        32.56 o                         
   8 -10   2       1279.57       1340.99        45.99 o                         
   9 -10   2        880.23        886.49        39.58 o                         
  10 -10   2        199.38        195.19        21.57 o                         
  11 -10   2        503.93        451.64        30.57 o                         
  12 -10   2        263.92        267.82        40.27 o                         
 -13  -9   2         28.75         50.42        26.42 o                         
 -12  -9   2         70.05         91.23        20.06 o                         
 -11  -9   2         31.87         41.13        16.27 o                         
 -10  -9   2         88.89         33.24        13.58 o                         
  -9  -9   2        245.66        213.63        17.89 o                         
  -8  -9   2        222.91        245.43        30.24 o                         
  -7  -9   2       1241.78       1336.64        35.70 o                         
  -6  -9   2       1372.71       1529.11        35.82 o                         
  -5  -9   2        196.14        217.92        10.44 o                         
  -4  -9   2        252.82        238.99        14.73 o                         
  -3  -9   2        660.40        662.23        19.00 o                         
  -2  -9   2        427.49        443.60        15.15 o                         
  -1  -9   2        137.49        115.87         9.76 o                         
   0  -9   2        101.25         79.33         6.49 o                         
   1  -9   2       1419.76       1404.60        31.00 o                         
   2  -9   2       1239.09       1245.80        25.93 o                         
   3  -9   2         46.51         43.92         6.22 o                         
   4  -9   2       1716.74       1721.51        34.83 o                         
   5  -9   2        623.64        507.63        26.97 o                         
   6  -9   2        392.14        381.64        31.15 o                         
   7  -9   2        877.02        830.30        49.32 o                         
   8  -9   2       1680.38       1809.08        58.24 o                         
   9  -9   2        441.32        510.80        29.95 o                         
  10  -9   2        205.76        182.22        20.80 o                         
  11  -9   2        341.46        383.01        28.54 o                         
  12  -9   2        118.07        113.68        30.34 o                         
  13  -9   2          3.55        -25.51        25.51 o                         
 -13  -8   2         13.24         -2.91        22.16 o                         
 -12  -8   2         62.52         57.54        15.01 o                         
 -11  -8   2         78.30         40.81        15.93 o                         
 -10  -8   2        602.28        727.96        30.21 o                         
  -9  -8   2        541.39        614.44        27.02 o                         
  -8  -8   2       2670.94       2985.97        53.58 o                         
  -7  -8   2        395.82        491.42        16.75 o                         
  -6  -8   2         17.74          5.13         6.07 o                         
  -5  -8   2       1613.37       1428.82        23.14 o                         
  -4  -8   2       2378.80       2107.61        95.33 o                         
  -3  -8   2         30.64         22.83        14.72 o                         
  -2  -8   2        517.01        521.14        17.87 o                         
  -1  -8   2        636.57        813.44        20.59 o                         
   0  -8   2        132.05         85.22        10.85 o                         
   1  -8   2        600.15        603.25        24.41 o                         
   2  -8   2       1635.98       1613.43        24.77 o                         
   3  -8   2        589.95        524.27        14.80 o                         
   4  -8   2          8.01          9.70         6.15 o                         
   5  -8   2       1775.55       1931.02        36.03 o                         
   6  -8   2        122.63        118.58        11.64 o                         
   7  -8   2        201.99        236.73        12.44 o                         
   8  -8   2        469.13        446.40        17.52 o                         
   9  -8   2         45.91         39.87        16.54 o                         
  10  -8   2        266.40        268.47        23.70 o                         
  11  -8   2         33.62         33.47        15.07 o                         
  12  -8   2          2.27         31.46        16.14 o                         
  13  -8   2          1.84         -0.01        25.97 o                         
 -13  -7   2         96.00        119.69        17.70 o                         
 -12  -7   2        115.31        153.37        18.21 o                         
 -11  -7   2        822.03        863.32        33.39 o                         
 -10  -7   2        350.60        314.47        26.48 o                         
  -9  -7   2       3692.90       3518.42       104.50 o                         
  -8  -7   2        256.67        118.01        18.44 o                         
  -7  -7   2         77.78         34.80         8.29 o                         
  -6  -7   2        317.01        247.31        11.68 o                         
  -5  -7   2       1405.00       1263.89        91.96 o                         
  -4  -7   2        301.66        222.18        16.22 o                         
  -3  -7   2         43.32         32.71         4.22 o                         
  -2  -7   2       4331.43       4758.00        46.33 o                         
  -1  -7   2        236.06        205.52        10.57 o                         
   0  -7   2       2632.47       2991.73        29.12 o                         
   1  -7   2         74.66         78.68         8.51 o                         
   2  -7   2       6915.62       7295.37        52.87 o                         
   3  -7   2        153.22        102.11         7.80 o                         
   4  -7   2       2972.35       2907.38        40.93 o                         
   5  -7   2        283.34        249.91        18.29 o                         
   6  -7   2       1930.74       1718.57        38.73 o                         
   7  -7   2          3.13         -1.43         7.98 o                         
   8  -7   2        175.03        199.86        13.15 o                         
   9  -7   2         24.58         15.98        13.19 o                         
  10  -7   2          0.24        -10.92        10.92 o                         
  11  -7   2         59.67         39.41        11.36 o                         
  12  -7   2         90.21        125.03        31.76 o                         
  13  -7   2         55.20         59.85        26.11 o                         
  14  -7   2         10.62         23.67        24.22 o                         
 -13  -6   2         49.37         22.04        14.47 o                         
 -12  -6   2        228.97        202.43        19.76 o                         
 -11  -6   2       1222.66       1041.15        54.07 o                         
 -10  -6   2       1921.53       1722.67        43.31 o                         
  -9  -6   2          3.28         -4.37        14.92 o                         
  -8  -6   2        329.85        354.09        25.95 o                         
  -7  -6   2        176.12        224.10        18.59 o                         
  -6  -6   2         29.65          4.48        10.71 o                         
  -5  -6   2        703.20        495.39        30.34 o                         
  -4  -6   2       1003.63        936.02        41.62 o                         
  -3  -6   2       1450.45       1956.94        33.16 o                         
  -2  -6   2         89.73        197.20        10.72 o                         
  -1  -6   2        506.46        713.33        17.48 o                         
   0  -6   2       1536.44       1328.57        14.97 o                         
   1  -6   2       1283.66       1124.11        16.39 o                         
   2  -6   2        623.15        491.28        16.46 o                         
   3  -6   2       6085.13       6159.94        47.41 o                         
   4  -6   2         18.41         11.82         7.46 o                         
   5  -6   2        611.55        592.03        26.01 o                         
   6  -6   2         60.89         56.36         9.42 o                         
   7  -6   2         25.24         31.56         7.81 o                         
   8  -6   2        318.20        281.81        20.84 o                         
   9  -6   2         78.89         56.85        15.21 o                         
  10  -6   2        525.93        482.34        21.39 o                         
  11  -6   2        135.32        116.79        14.16 o                         
  12  -6   2        193.96        196.96        17.18 o                         
  13  -6   2         30.65         33.91        15.72 o                         
  14  -6   2        104.02         76.76        29.00 o                         
 -14  -5   2        270.73        273.16        28.05 o                         
 -13  -5   2        101.27         87.94        13.82 o                         
 -12  -5   2        361.01        392.96        21.02 o                         
 -11  -5   2        443.59        530.23        22.31 o                         
 -10  -5   2        247.43        327.09        19.26 o                         
  -9  -5   2        900.86        998.95        28.07 o                         
  -8  -5   2        748.55        675.03        24.39 o                         
  -7  -5   2        581.20        573.20        26.41 o                         
  -6  -5   2        606.24        745.15        36.84 o                         
  -5  -5   2        645.58        779.42        35.22 o                         
  -4  -5   2       2637.66       2722.73        39.19 o                         
  -3  -5   2       3928.12       4353.48        42.36 o                         
  -2  -5   2       4451.34       4440.15        46.92 o                         
  -1  -5   2       2316.01       2610.90        33.60 o                         
   0  -5   2       1656.86       1938.23        16.25 o                         
   1  -5   2        146.82        184.40         6.11 o                         
   2  -5   2       1270.00       1436.98        17.16 o                         
   3  -5   2       1198.34       1472.34        26.75 o                         
   4  -5   2       1998.23       2317.29        26.26 o                         
   5  -5   2       3088.29       3477.23        69.88 o                         
   6  -5   2          0.71         11.56        13.82 o                         
   7  -5   2        280.63        269.88        18.35 o                         
   8  -5   2        136.14        105.29        15.90 o                         
   9  -5   2       1334.16       1589.77        44.86 o                         
  10  -5   2        494.65        563.22        29.79 o                         
  11  -5   2        475.23        519.19        30.07 o                         
  12  -5   2        226.72        238.32        17.99 o                         
  13  -5   2        105.29        135.10        16.17 o                         
  14  -5   2        128.54        183.25        34.44 o                         
 -14  -4   2        161.73        224.72        26.27 o                         
 -13  -4   2        235.89        278.68        19.17 o                         
 -12  -4   2         13.01         16.60        10.55 o                         
 -11  -4   2         12.97         13.03        10.79 o                         
 -10  -4   2         66.72         57.39        10.94 o                         
  -9  -4   2        922.43        965.51        26.30 o                         
  -8  -4   2       1149.10       1237.12        46.63 o                         
  -7  -4   2          5.79         -1.09        11.19 o                         
  -6  -4   2       1188.26       1168.08        30.25 o                         
  -5  -4   2       4406.75       4129.25        49.53 o                         
  -4  -4   2       1889.13       1828.01        37.46 o                         
  -3  -4   2      14825.12      13865.37       113.97 o                         
  -2  -4   2         51.99        168.00         7.20 o                         
  -1  -4   2         42.35         43.18         3.79 o                         
   0  -4   2       5150.25       4947.20        28.50 o                         
   1  -4   2       8794.38       9379.21        53.15 o                         
   2  -4   2          0.24          6.36         3.62 o                         
   3  -4   2       4009.51       4330.02        38.29 o                         
   4  -4   2        380.91        305.24        18.00 o                         
   5  -4   2        651.74        778.57        19.94 o                         
   6  -4   2        459.98        478.47        30.02 o                         
   7  -4   2        654.25        704.07        35.73 o                         
   8  -4   2        603.80        638.88        28.82 o                         
   9  -4   2        259.64        222.02        45.56 o                         
  10  -4   2        788.93        699.62        32.39 o                         
  11  -4   2        385.34        348.44        24.98 o                         
  12  -4   2        355.81        379.16        31.82 o                         
  13  -4   2        199.26        196.67        18.46 o                         
  14  -4   2          2.80          4.04        29.49 o                         
  15  -4   2          2.50         25.07        24.27 o                         
 -15  -3   2          8.40        -18.78        27.05 o                         
 -14  -3   2         28.51         47.10        12.97 o                         
 -13  -3   2          3.30          5.02        21.41 o                         
 -12  -3   2         41.37         -7.97        10.76 o                         
 -11  -3   2        190.89        210.74        15.28 o                         
 -10  -3   2       2509.69       2511.72        42.67 o                         
  -9  -3   2        178.11        187.09        15.72 o                         
  -8  -3   2         12.57          3.44        10.89 o                         
  -7  -3   2        566.84        513.22        23.75 o                         
  -6  -3   2        149.23        125.11         9.36 o                         
  -5  -3   2       7847.80       8833.16        78.79 o                         
  -4  -3   2       8720.77       9535.87        67.80 o                         
  -3  -3   2       4363.41       5206.68        48.47 o                         
  -2  -3   2      12019.41      12191.01        67.03 o                         
  -1  -3   2       1523.90       1514.91        14.99 o                         
   0  -3   2       4435.43       4919.92        33.30 o                         
   1  -3   2       1480.98       1406.18        16.90 o                         
   2  -3   2       8251.82       7083.03        48.63 o                         
   3  -3   2       8903.04       9713.44        62.46 o                         
   4  -3   2      11374.32      12240.52        89.77 o                         
   5  -3   2         62.52        124.11         8.00 o                         
   6  -3   2        140.59        211.04        14.22 o                         
   7  -3   2       3860.37       3775.78        87.16 o                         
   8  -3   2        870.44        905.58        31.34 o                         
   9  -3   2        301.58        261.62        19.88 o                         
  10  -3   2        137.61        124.69        16.98 o                         
  11  -3   2        286.04        365.86        25.66 o                         
  12  -3   2         97.86        123.35        24.08 o                         
  13  -3   2         48.91         31.58        13.20 o                         
  14  -3   2        137.96        154.59        17.75 o                         
  15  -3   2         22.03         -0.39        18.32 o                         
 -15  -2   2          7.28         10.27        22.63 o                         
 -14  -2   2         48.36         41.51        12.70 o                         
 -13  -2   2        251.22        228.61        17.48 o                         
 -12  -2   2        350.64        261.86        20.94 o                         
 -11  -2   2        381.39        274.95        23.93 o                         
 -10  -2   2        131.67         89.80        17.25 o                         
  -9  -2   2        761.40        603.39        29.79 o                         
  -8  -2   2       1257.11       1109.07        49.37 o                         
  -7  -2   2        923.75        742.04        20.11 o                         
  -6  -2   2       2161.80       1951.76        49.21 o                         
  -5  -2   2       3003.91       2966.95        35.81 o                         
  -4  -2   2       2967.12       2922.48        44.65 o                         
  -3  -2   2          1.17         11.94         7.39 o                         
  -2  -2   2        175.00        212.97        12.53 o                         
  -1  -2   2      15814.67      16578.54        89.65 o                         
   0  -2   2       6431.24       6832.51        42.84 o                         
   1  -2   2       3286.98       2901.45        41.67 o                         
   2  -2   2     182431.00     183107.45       952.08 o                         
   3  -2   2      19102.22      18261.55       186.16 o                         
   4  -2   2       6195.05       5782.25        43.99 o                         
   5  -2   2       2936.67       2705.35        40.88 o                         
   6  -2   2       1140.13       1068.61        28.64 o                         
   7  -2   2         57.45         16.52        13.48 o                         
   8  -2   2        485.62        472.73        23.23 o                         
   9  -2   2        616.55        613.72        28.38 o                         
  10  -2   2        228.73        238.55        20.27 o                         
  11  -2   2          1.09         -0.76        13.64 o                         
  12  -2   2         81.90         61.20        15.51 o                         
  13  -2   2        482.31        498.50        32.02 o                         
  14  -2   2          1.66        -13.46        13.46 o                         
  15  -2   2        115.95        154.94        42.69 o                         
 -15  -1   2          2.38          8.07        21.00 o                         
 -14  -1   2         18.01        -17.40        17.40 o                         
 -13  -1   2         31.02         18.34        12.79 o                         
 -12  -1   2       1106.91       1142.60        44.43 o                         
 -11  -1   2          4.41        -13.46        14.43 o                         
 -10  -1   2       1386.17       1412.41        44.68 o                         
  -9  -1   2        716.67        759.76        26.36 o                         
  -8  -1   2       1060.07       1034.76        27.78 o                         
  -7  -1   2       1001.61        915.91        88.38 o                         
  -6  -1   2          2.40         15.29         5.74 o                         
  -5  -1   2       7583.37       8350.29        93.54 o                         
  -4  -1   2       1065.13       1051.59        20.03 o                         
  -3  -1   2          0.12          5.71         3.33 o                         
  -2  -1   2      26300.03      25620.75       432.78 o                         
  -1  -1   2       2147.21       1928.66        19.29 o                         
   0  -1   2        113.82        120.00         7.56 o                         
   1  -1   2      14940.06      16423.79       168.05 o                         
   2  -1   2     137767.88     147272.44       957.11 o                         
   3  -1   2       6621.49       7305.17        98.07 o                         
   4  -1   2         23.88         21.58         6.57 o                         
   5  -1   2       1921.47       1857.52        34.19 o                         
   6  -1   2         95.06        103.43         8.17 o                         
   7  -1   2       1767.05       1772.00        40.59 o                         
   8  -1   2         29.35         28.05        11.64 o                         
   9  -1   2        196.85        172.09        17.15 o                         
  10  -1   2         52.47         15.28        13.23 o                         
  11  -1   2          7.10        -16.54        16.54 o                         
  12  -1   2        253.38        208.66        44.89 o                         
  13  -1   2        568.61        494.16        64.56 o                         
  14  -1   2          2.61        -13.70        13.70 o                         
  15  -1   2        134.35        169.17        63.08 o                         
 -15   0   2         68.22         32.85        20.93 o                         
 -14   0   2         42.91         55.62        18.31 o                         
 -13   0   2        113.95        113.66        19.11 o                         
 -12   0   2          3.54         -6.36        12.38 o                         
 -11   0   2       1355.68       1382.79        37.91 o                         
 -10   0   2       1386.58       1486.89        37.13 o                         
  -9   0   2       1253.58       1188.92        31.31 o                         
  -8   0   2        323.63        346.64        14.58 o                         
  -7   0   2        116.39         94.07        17.04 o                         
  -6   0   2          6.83         24.39         8.14 o                         
  -5   0   2        591.54        626.74        16.71 o                         
  -4   0   2       4840.71       4972.08       104.07 o                         
  -3   0   2        199.92        190.57         7.56 o                         
  -2   0   2       7505.93       7223.08        63.06 o                         
  -1   0   2       7937.64       7063.56        77.76 o                         
   2   0   2      32292.38      32442.15       256.93 o                         
   3   0   2       5331.43       5904.56        90.47 o                         
   4   0   2         22.40         19.08         3.72 o                         
   5   0   2         84.59         64.43         5.87 o                         
   6   0   2        932.19       1030.39        20.58 o                         
   7   0   2         21.84         -0.27         7.28 o                         
   8   0   2        792.63        859.19        45.80 o                         
   9   0   2       1861.07       2080.51        49.47 o                         
  10   0   2         22.94         27.21        12.33 o                         
  11   0   2          3.24         -0.40        13.75 o                         
  12   0   2        603.38        632.16        34.06 o                         
  13   0   2        485.17        575.67        56.97 o                         
  14   0   2        620.19        686.87        55.26 o                         
  15   0   2        498.76        506.83        41.89 o                         
 -15   1   2        176.86        201.26        39.49 o                         
 -14   1   2        342.56        389.07        46.89 o                         
 -13   1   2         27.02         45.21        13.71 o                         
 -12   1   2        350.13        341.27        21.57 o                         
 -11   1   2        348.62        395.43        27.45 o                         
 -10   1   2        461.41        418.44        20.91 o                         
  -9   1   2         88.34         76.02        11.58 o                         
  -8   1   2          0.10         -3.41         6.96 o                         
  -7   1   2          0.78          2.08         7.67 o                         
  -6   1   2       4254.39       4710.39        59.75 o                         
  -5   1   2        773.41        960.98        19.58 o                         
  -4   1   2        794.07        916.96        16.74 o                         
  -3   1   2      11271.39      11629.42       131.86 o                         
  -2   1   2        409.29        371.48        12.23 o                         
  -1   1   2        196.46        104.98         5.73 o                         
   2   1   2         69.35         69.51         4.54 o                         
   3   1   2        116.98         68.81         5.53 o                         
   4   1   2          1.89          7.63         4.41 o                         
   5   1   2       1080.83        981.18        16.11 o                         
   6   1   2       1880.95       1953.36        33.82 o                         
   7   1   2        838.51        906.27        63.77 o                         
   8   1   2       1612.51       1596.87        60.10 o                         
   9   1   2       2605.29       2716.53        57.33 o                         
  10   1   2        302.81        327.50        23.27 o                         
  11   1   2        565.97        531.91        54.95 o                         
  12   1   2         44.62         45.96        33.79 o                         
  13   1   2        859.12        773.90        56.81 o                         
  14   1   2        239.99        217.06        36.05 o                         
  15   1   2        826.94        780.58        43.17 o                         
 -15   2   2        677.10        709.23        59.77 o                         
 -14   2   2         60.83         68.68        33.13 o                         
 -13   2   2        105.58        107.35        19.94 o                         
 -12   2   2       1850.85       1833.14        44.69 o                         
 -11   2   2         63.11         57.43        12.98 o                         
 -10   2   2         11.73         -7.39        10.76 o                         
  -9   2   2        224.35        177.91        14.31 o                         
  -8   2   2        226.44        213.19        11.29 o                         
  -7   2   2        337.05        290.90        15.81 o                         
  -6   2   2        505.74        431.57        16.23 o                         
  -5   2   2        757.93        886.33        16.06 o                         
  -4   2   2       7573.73       7372.69        58.38 o                         
  -3   2   2        581.94        787.86        12.91 o                         
  -2   2   2       2094.94       2215.99        42.27 o                         
   2   2   2       7706.60       8618.00        57.85 o                         
   3   2   2         85.41        183.12         9.06 o                         
   4   2   2       3406.42       2850.45        26.66 o                         
   5   2   2        376.30        351.78        10.37 o                         
   6   2   2       2391.41       2187.18        26.56 o                         
   7   2   2       2107.35       2042.40        82.55 o                         
   8   2   2        148.72        136.70        23.36 o                         
   9   2   2       3948.25       4111.27       107.61 o                         
  10   2   2       1132.78       1173.18        60.55 o                         
  11   2   2        157.97        156.43        26.73 o                         
  12   2   2        847.38        838.66        55.86 o                         
  13   2   2        463.98        522.56        49.64 o                         
  14   2   2        117.48        128.08        28.74 o                         
  15   2   2          6.42         11.37        18.41 o                         
 -15   3   2        158.68        111.03        31.70 o                         
 -14   3   2        115.45        162.60        24.33 o                         
 -13   3   2         25.84         20.72        24.16 o                         
 -12   3   2        369.84        348.60        20.99 o                         
 -11   3   2         95.60         71.39        12.36 o                         
 -10   3   2        179.35        197.64        18.21 o                         
  -9   3   2        303.02        338.73        17.31 o                         
  -8   3   2        443.51        432.47        24.24 o                         
  -7   3   2        501.68        523.04        30.13 o                         
  -6   3   2       4930.59       4997.86        83.87 o                         
  -5   3   2        101.24         87.58        11.65 o                         
  -4   3   2       3615.04       3707.22        45.87 o                         
  -3   3   2       1027.19       1122.18        16.14 o                         
  -2   3   2       1793.15       1596.20        38.08 o                         
  -1   3   2      11637.96      12579.38       138.99 o                         
   0   3   2       1859.06       2206.39        23.35 o                         
   1   3   2        331.32        425.61         6.58 o                         
   2   3   2       3710.42       3074.69        23.18 o                         
   3   3   2       1473.14       1885.13        18.64 o                         
   4   3   2       2115.59       2667.03        24.83 o                         
   5   3   2        964.47        753.10        11.72 o                         
   6   3   2         10.86          8.35         3.90 o                         
   7   3   2       2333.89       2101.43        34.72 o                         
   8   3   2        491.09        415.44        18.83 o                         
   9   3   2       2327.39       2092.57        38.22 o                         
  10   3   2        500.60        543.48        43.15 o                         
  11   3   2       1701.19       1445.58        70.47 o                         
  12   3   2        320.97        299.09        37.64 o                         
  13   3   2          0.34        -20.41        23.75 o                         
  14   3   2        402.63        486.00        50.01 o                         
  15   3   2         73.37         42.33        25.61 o                         
 -15   4   2         18.90         28.69        26.05 o                         
 -14   4   2          1.04         16.99        18.57 o                         
 -13   4   2        300.58        245.27        26.52 o                         
 -12   4   2          3.23          3.21        16.63 o                         
 -11   4   2         91.94         87.38        12.50 o                         
 -10   4   2         39.98         19.15        11.49 o                         
  -9   4   2        544.64        474.89        27.70 o                         
  -8   4   2       2301.90       2112.01        47.33 o                         
  -7   4   2       2385.30       2248.51        36.49 o                         
  -6   4   2       1111.68       1061.67        50.52 o                         
  -5   4   2         42.10         12.21         6.30 o                         
  -4   4   2          8.14         -0.42         5.51 o                         
  -3   4   2        191.14        146.15         8.96 o                         
  -2   4   2        351.40        307.57        23.69 o                         
  -1   4   2       4835.05       5095.02        45.25 o                         
   0   4   2       3101.87       2899.61        31.96 o                         
   1   4   2       1588.13       1311.48        12.97 o                         
   2   4   2       4923.32       5998.70        33.44 o                         
   3   4   2       6558.65       6467.33        40.58 o                         
   4   4   2       6125.50       6261.02        43.82 o                         
   5   4   2       1331.67       1547.66        21.68 o                         
   6   4   2       2388.69       1988.50        27.02 o                         
   7   4   2        622.60        501.48        16.43 o                         
   8   4   2         62.91         60.75         7.10 o                         
   9   4   2        421.18        466.40        70.48 o                         
  10   4   2       1841.94       2039.82        82.97 o                         
  11   4   2         18.65         29.58        20.50 o                         
  12   4   2         85.28         73.51        23.84 o                         
  13   4   2         77.16         44.22        24.87 o                         
  14   4   2       1071.08       1104.39        72.47 o                         
  15   4   2        203.21        179.98        51.60 o                         
  16   4   2         26.01         37.49        26.41 o                         
 -14   5   2        708.40        728.63        40.68 o                         
 -13   5   2         86.42         99.41        19.92 o                         
 -12   5   2        102.02        118.51        22.80 o                         
 -11   5   2       1073.05       1092.48        32.00 o                         
 -10   5   2         31.01         19.36        10.28 o                         
  -9   5   2        291.27        286.56        11.98 o                         
  -8   5   2       2511.06       2516.09        37.12 o                         
  -7   5   2        140.18        140.25         9.70 o                         
  -6   5   2        173.41        282.68        14.16 o                         
  -5   5   2       1551.69       1731.41       185.63 o                         
  -4   5   2       2645.92       2654.05        39.21 o                         
  -3   5   2        827.96        824.22        41.00 o                         
  -2   5   2         11.62          1.72         2.90 o                         
  -1   5   2      10650.99      11179.15       119.87 o                         
   0   5   2       1527.90       1880.10        21.56 o                         
   1   5   2       2788.45       3414.24        25.77 o                         
   2   5   2         25.97         23.08         2.50 o                         
   3   5   2       1201.77       1423.07        17.03 o                         
   4   5   2       3215.46       3230.38        25.97 o                         
   5   5   2         37.63          2.77         5.78 o                         
   6   5   2        225.29        247.10        10.36 o                         
   7   5   2         10.44         23.49         6.82 o                         
   8   5   2        316.17        317.87        20.74 o                         
   9   5   2       2160.83       2202.61        53.35 o                         
  10   5   2        803.02        830.72        34.72 o                         
  11   5   2        154.65        194.72        24.67 o                         
  12   5   2        679.30        860.43        38.86 o                         
  13   5   2        706.15        776.41        39.55 o                         
  14   5   2        216.30        252.84        25.83 o                         
  15   5   2         52.50         51.84        18.08 o                         
 -14   6   2        461.06        494.61        52.38 o                         
 -13   6   2        615.50        611.81        44.55 o                         
 -12   6   2        179.88        183.46        22.09 o                         
 -11   6   2       1111.58       1075.95        31.73 o                         
 -10   6   2        868.38        810.27        26.41 o                         
  -9   6   2        176.72        199.93        11.76 o                         
  -8   6   2        675.37        648.72        19.93 o                         
  -7   6   2         50.00         17.61         7.24 o                         
  -6   6   2        396.05        413.39        13.76 o                         
  -5   6   2        422.90        438.01        11.57 o                         
  -4   6   2        600.20        613.43        19.07 o                         
  -3   6   2        568.20        630.51        18.42 o                         
  -2   6   2       1251.85       1144.83        14.52 o                         
  -1   6   2       5200.83       4831.34        71.10 o                         
   0   6   2       3508.42       3485.47        34.56 o                         
   1   6   2       2613.39       2102.79        21.95 o                         
   2   6   2        268.23        224.06        10.49 o                         
   3   6   2       2015.12       2193.71        22.30 o                         
   4   6   2        325.21        247.49        12.46 o                         
   5   6   2        237.55        310.80         9.12 o                         
   6   6   2          2.42          1.93         5.91 o                         
   7   6   2        234.29        210.46        11.93 o                         
   8   6   2        110.63         95.64        10.33 o                         
   9   6   2         30.06          5.70        13.16 o                         
  10   6   2        541.02        507.58        28.21 o                         
  11   6   2        119.27         84.88        15.56 o                         
  12   6   2        623.92        498.46        30.97 o                         
  13   6   2        560.54        487.23        32.66 o                         
  14   6   2        136.47         74.94        22.31 o                         
  15   6   2        239.76        246.16        27.65 o                         
 -13   7   2        545.57        658.13        57.65 o                         
 -12   7   2        102.07        173.90        21.90 o                         
 -11   7   2        212.35        234.25        16.73 o                         
 -10   7   2       1663.59       1522.79        35.27 o                         
  -9   7   2          0.46         -6.08         7.72 o                         
  -8   7   2       2210.13       2142.66        37.31 o                         
  -7   7   2         35.32         21.53         6.37 o                         
  -6   7   2          5.09          0.74         6.47 o                         
  -5   7   2       1542.93       1463.17        28.21 o                         
  -4   7   2       1036.10        893.82        24.34 o                         
  -3   7   2       7035.54       7102.06        87.65 o                         
  -2   7   2        551.75        682.74        19.91 o                         
  -1   7   2       1903.10       2045.96        31.92 o                         
   0   7   2       3804.95       3920.39        35.45 o                         
   1   7   2       1814.66       1885.30        45.44 o                         
   2   7   2        684.12        526.35        12.70 o                         
   3   7   2       4557.30       5639.44        46.96 o                         
   4   7   2        507.54        368.37        32.79 o                         
   5   7   2         57.63        112.17         5.98 o                         
   6   7   2        501.03        784.86        20.28 o                         
   7   7   2       1942.39       2024.93        34.60 o                         
   8   7   2          8.31         27.41         9.62 o                         
   9   7   2          6.94         10.79        12.33 o                         
  10   7   2        405.92        464.35        28.13 o                         
  11   7   2        625.45        586.80        32.22 o                         
  12   7   2        599.25        630.61        34.77 o                         
  13   7   2        247.78        288.55        26.56 o                         
  14   7   2        205.18        200.01        33.81 o                         
  15   7   2         23.15         84.84        31.91 o                         
 -13   8   2         14.58         13.93        25.86 o                         
 -12   8   2         41.86         52.52        24.11 o                         
 -11   8   2          8.92        -14.27        14.27 o                         
 -10   8   2        230.39        242.10        15.98 o                         
  -9   8   2          0.22          9.85         9.11 o                         
  -8   8   2        339.29        333.50        16.35 o                         
  -7   8   2       2239.76       2298.53        31.03 o                         
  -6   8   2       2472.50       2709.25        32.84 o                         
  -5   8   2        355.25        385.36        15.62 o                         
  -4   8   2       2806.52       2997.29        42.89 o                         
  -3   8   2        227.70        159.63        25.23 o                         
  -2   8   2       4532.71       4563.90        38.27 o                         
  -1   8   2       8488.90       8535.77        84.04 o                         
   0   8   2        450.66        491.09        14.64 o                         
   1   8   2       2987.27       2937.61        34.55 o                         
   2   8   2       1853.97       2097.68        27.09 o                         
   3   8   2        191.35        221.12        10.75 o                         
   4   8   2         73.43        118.38        14.62 o                         
   5   8   2        588.07        503.29        19.05 o                         
   6   8   2       3383.10       2851.79       126.01 o                         
   7   8   2        969.77        809.29        22.10 o                         
   8   8   2        500.78        359.46        22.88 o                         
   9   8   2         13.26         35.84        13.21 o                         
  10   8   2         88.53         86.55        17.00 o                         
  11   8   2       1330.69       1348.83        51.51 o                         
  12   8   2        611.47        631.89        35.31 o                         
  13   8   2         38.65         33.70        13.55 o                         
  14   8   2        142.37        180.38        24.54 o                         
 -13   9   2        238.48        252.06        39.84 o                         
 -12   9   2          0.45         -8.09        24.00 o                         
 -11   9   2          1.89        -19.12        22.88 o                         
 -10   9   2         76.11         82.44        15.08 o                         
  -9   9   2         27.21         25.85        12.05 o                         
  -8   9   2        138.62        138.84        12.58 o                         
  -7   9   2        160.60        114.62         8.62 o                         
  -6   9   2       2429.04       2377.78        45.56 o                         
  -5   9   2       2601.64       2643.77        41.85 o                         
  -4   9   2       1955.99       2050.99        43.49 o                         
  -3   9   2       2191.52       2075.89        28.38 o                         
  -2   9   2         52.55         21.50         6.64 o                         
  -1   9   2       7205.25       7758.64        82.76 o                         
   0   9   2         79.86         87.89         8.08 o                         
   1   9   2        792.12        745.26        43.69 o                         
   2   9   2         93.44        104.55         8.46 o                         
   3   9   2        442.49        492.73        16.01 o                         
   4   9   2       1692.39       2043.23        53.61 o                         
   5   9   2       4137.25       4417.68        72.94 o                         
   6   9   2       4943.19       5064.12       122.03 o                         
   7   9   2       2281.80       2382.93        51.44 o                         
   8   9   2        449.24        533.30        30.09 o                         
   9   9   2        119.34        209.13        20.56 o                         
  10   9   2         18.05         26.91        14.92 o                         
  11   9   2         26.18         43.19        13.14 o                         
  12   9   2         19.71         97.02        16.63 o                         
  13   9   2         12.74         12.56        17.23 o                         
  14   9   2         89.88         85.28        20.22 o                         
 -12  10   2          1.89         10.73        23.81 o                         
 -11  10   2        162.35        147.22        33.66 o                         
 -10  10   2         16.11          7.30        22.08 o                         
  -9  10   2        711.95        719.26        31.59 o                         
  -8  10   2        621.02        629.45        23.49 o                         
  -7  10   2         73.81         58.98        11.23 o                         
  -6  10   2        318.64        291.27        13.79 o                         
  -5  10   2       1058.80       1011.25        23.55 o                         
  -4  10   2       2004.95       2037.80        33.49 o                         
  -3  10   2          9.20          4.62         5.53 o                         
  -2  10   2         11.05          0.47         7.07 o                         
  -1  10   2        827.74        912.35        25.83 o                         
   0  10   2          1.22          8.60         4.86 o                         
   1  10   2         21.19         14.19         8.29 o                         
   2  10   2       1252.43       1141.30        26.42 o                         
   3  10   2        962.06        951.37        24.56 o                         
   4  10   2        517.22        587.18        26.68 o                         
   5  10   2       4939.27       4854.26        79.83 o                         
   6  10   2       4586.52       3906.84       103.43 o                         
   7  10   2       1840.19       1685.47        32.68 o                         
   8  10   2        232.26        215.78        14.32 o                         
   9  10   2        627.00        647.64        26.80 o                         
  10  10   2         96.23        118.00        15.67 o                         
  11  10   2          0.00         13.05        12.80 o                         
  12  10   2         77.15         98.65        16.22 o                         
  13  10   2        377.51        597.22        36.92 o                         
  14  10   2        270.70        432.60        43.72 o                         
 -12  11   2          1.28         10.00        24.86 o                         
 -11  11   2        119.95        150.10        32.42 o                         
 -10  11   2         36.69         14.55        22.11 o                         
  -9  11   2        361.57        289.60        21.90 o                         
  -8  11   2        559.63        510.04        26.91 o                         
  -7  11   2         21.05         31.10        19.26 o                         
  -6  11   2         27.54         17.52        18.61 o                         
  -5  11   2        210.27        214.97        13.67 o                         
  -4  11   2        541.19        476.10        21.87 o                         
  -3  11   2         62.39         49.56         6.55 o                         
  -2  11   2        252.46        202.23        11.07 o                         
  -1  11   2        706.72        678.00        32.03 o                         
   0  11   2        790.13        795.00        20.19 o                         
   1  11   2        983.89        969.51        42.19 o                         
   2  11   2       1677.16       1758.98        59.13 o                         
   3  11   2        679.80        724.53        41.27 o                         
   4  11   2        179.08        167.44        24.49 o                         
   5  11   2       1451.53       1613.19        42.93 o                         
   6  11   2       3746.71       3748.72       134.25 o                         
   7  11   2        494.38        561.18        52.31 o                         
   8  11   2         76.97         69.05        15.02 o                         
   9  11   2        140.58        167.48        27.11 o                         
  10  11   2        287.69        342.83        25.84 o                         
  11  11   2          2.69          2.99        16.91 o                         
  12  11   2        310.62        298.51        43.75 o                         
  13  11   2        633.02        624.42        49.79 o                         
 -11  12   2        140.71        191.60        35.82 o                         
 -10  12   2         83.98        126.21        30.93 o                         
  -9  12   2         78.33        101.88        28.57 o                         
  -8  12   2        808.05        865.92        68.00 o                         
  -7  12   2         70.20         61.32        22.51 o                         
  -6  12   2          0.51         14.05        20.36 o                         
  -5  12   2        369.55        394.80        35.49 o                         
  -4  12   2        459.62        537.55        21.39 o                         
  -3  12   2        862.02        916.85        19.32 o                         
  -2  12   2        521.75        505.81        20.26 o                         
  -1  12   2        132.16        137.74         9.70 o                         
   0  12   2       1571.98       1408.43        35.31 o                         
   1  12   2        468.19        466.18        32.29 o                         
   2  12   2        282.20        299.07        28.50 o                         
   3  12   2        888.32        835.24        29.95 o                         
   4  12   2          3.53          3.74        11.24 o                         
   5  12   2         58.48         60.05        14.23 o                         
   6  12   2        467.51        464.32        26.12 o                         
   7  12   2         17.34         -1.59        13.15 o                         
   8  12   2        177.23        240.96        21.37 o                         
   9  12   2         54.48         43.12        14.40 o                         
  10  12   2        145.86        148.50        19.85 o                         
  11  12   2         11.39         10.16        15.17 o                         
  12  12   2        465.80        521.14        45.51 o                         
 -10  13   2         40.50         59.60        27.88 o                         
  -9  13   2         59.73          9.98        22.38 o                         
  -8  13   2         52.59         66.92        16.22 o                         
  -7  13   2        370.76        445.85        45.12 o                         
  -6  13   2         58.91         75.75        24.92 o                         
  -5  13   2        262.16        321.02        35.29 o                         
  -4  13   2        912.49        879.07        51.22 o                         
  -3  13   2        940.55        906.78        24.13 o                         
  -2  13   2       1356.52       1297.79        28.79 o                         
  -1  13   2        322.19        313.29        13.58 o                         
   0  13   2         57.70         56.19         7.90 o                         
   1  13   2        856.23        880.48        37.41 o                         
   2  13   2        279.90        243.35        18.39 o                         
   3  13   2         52.17         94.51        14.34 o                         
   4  13   2          8.48          3.56        12.22 o                         
   5  13   2         25.20         24.12        13.14 o                         
   6  13   2        399.98        337.84        23.99 o                         
   7  13   2         33.77          5.61        13.33 o                         
   8  13   2        162.85        144.01        18.86 o                         
   9  13   2          2.52        -16.29        16.29 o                         
  10  13   2        158.20         57.76        28.68 o                         
  11  13   2         31.02         45.99        17.04 o                         
 -10  14   2         96.45        141.21        36.36 o                         
  -9  14   2          5.39         11.75        26.64 o                         
  -8  14   2          2.74        -20.01        22.38 o                         
  -7  14   2        139.90        145.32        30.83 o                         
  -6  14   2         21.05         -4.65        22.23 o                         
  -5  14   2         26.26         13.92        19.97 o                         
  -4  14   2        260.37        263.66        34.03 o                         
  -3  14   2        426.95        401.60        22.52 o                         
  -2  14   2        291.78        291.33        20.49 o                         
  -1  14   2        109.12         88.97        14.80 o                         
   0  14   2        119.77         96.45        23.32 o                         
   1  14   2          2.06        -11.57        18.90 o                         
   2  14   2        567.65        531.77        26.49 o                         
   3  14   2        709.71        820.18        32.84 o                         
   4  14   2        150.45        169.17        18.36 o                         
   5  14   2         47.43         73.11        14.88 o                         
   6  14   2         44.96         61.36        14.86 o                         
   7  14   2        185.06        131.99        19.49 o                         
   8  14   2       1061.66       1043.33        43.49 o                         
   9  14   2         29.26         23.67        38.44 o                         
  10  14   2        383.90        540.69        34.13 o                         
  -9  15   2        303.19        365.47        46.81 o                         
  -8  15   2         22.45         13.75        23.05 o                         
  -7  15   2         64.08         56.97        26.39 o                         
  -6  15   2        291.33        254.81        35.08 o                         
  -5  15   2         48.47         55.05        22.63 o                         
  -4  15   2        123.16        104.51        27.82 o                         
  -3  15   2         40.13         33.06        13.49 o                         
  -2  15   2         31.76         33.22        18.83 o                         
  -1  15   2        206.18        170.76        18.93 o                         
   0  15   2        316.43        280.31        22.15 o                         
   1  15   2       1059.12       1145.21        49.61 o                         
   2  15   2        507.43        480.03        26.27 o                         
   3  15   2          5.05         -4.12        12.84 o                         
   4  15   2       1184.26       1024.84        38.85 o                         
   5  15   2         21.08          8.50        12.91 o                         
   6  15   2         28.40         24.70        21.32 o                         
   7  15   2        646.30        632.07        34.68 o                         
   8  15   2        977.22        938.64        42.42 o                         
   9  15   2         81.36        118.75        23.99 o                         
  -8  16   2        139.19        183.74        35.51 o                         
  -7  16   2        230.30        218.54        37.28 o                         
  -6  16   2        210.25        222.37        35.49 o                         
  -5  16   2         17.60          4.45        20.95 o                         
  -4  16   2         46.40         68.13        23.16 o                         
  -3  16   2         79.22         94.49        27.65 o                         
  -2  16   2        352.49        385.24        25.36 o                         
  -1  16   2        113.47        100.15        16.53 o                         
   0  16   2        137.69         73.01        15.54 o                         
   1  16   2        226.90        266.67        31.82 o                         
   2  16   2        246.58        251.96        21.37 o                         
   3  16   2          3.31        -13.46        13.46 o                         
   4  16   2        239.77        250.50        22.35 o                         
   5  16   2        414.33        362.07        26.17 o                         
   6  16   2          2.98         -3.69        14.93 o                         
   7  16   2        126.33        199.75        22.96 o                         
   8  16   2        467.67        470.38        49.63 o                         
   9  16   2          8.64         32.34        25.79 o                         
  10  16   2         55.63         27.11        27.58 o                         
  -6  17   2        256.42        225.32        36.82 o                         
  -5  17   2         90.72        139.59        32.47 o                         
  -4  17   2          0.18         -7.10        21.46 o                         
  -3  17   2        389.88        403.48        43.99 o                         
  -2  17   2         97.22         68.23        25.49 o                         
  -1  17   2         61.58         74.45        16.29 o                         
   0  17   2        224.23        203.92        21.93 o                         
   1  17   2        106.20         39.94        23.05 o                         
   2  17   2        321.04        253.23        32.84 o                         
   3  17   2        745.61        785.35        36.36 o                         
   4  17   2        129.18        136.75        19.65 o                         
   5  17   2          1.68        -13.89        18.41 o                         
   6  17   2         36.02         18.93        23.99 o                         
   7  17   2          4.54        -17.35        17.35 o                         
   8  17   2         13.75          2.92        17.79 o                         
   9  17   2         23.28         -1.12        25.52 o                         
  -5  18   2         41.22         14.89        22.07 o                         
  -4  18   2        179.01        188.39        36.37 o                         
  -3  18   2         76.92         22.29        23.04 o                         
  -2  18   2         97.43        182.70        33.98 o                         
  -1  18   2        157.38        250.19        37.37 o                         
   0  18   2         11.19         -4.30        14.48 o                         
   1  18   2        137.71        179.14        22.11 o                         
   2  18   2        251.84        240.47        34.07 o                         
   3  18   2        373.60        400.86        28.39 o                         
   4  18   2        102.05        111.54        28.85 o                         
   5  18   2          0.41         14.03        25.10 o                         
   6  18   2          4.10         -6.59        25.34 o                         
   7  18   2        117.95        149.10        36.31 o                         
  -2  19   2          2.95          1.62        22.48 o                         
  -1  19   2        132.76        149.55        33.68 o                         
   0  19   2        395.93        442.42        48.24 o                         
   1  19   2         14.25         -0.17        19.12 o                         
   2  19   2        128.01        177.04        39.34 o                         
   3  19   2        141.36        148.37        31.09 o                         
   4  19   2         47.98         55.29        27.38 o                         
   5  19   2         33.02         48.17        27.99 o                         
   6  19   2         69.99         75.51        28.27 o                         
   3  20   2        114.93        183.61        33.96 o                         
   4  20   2         29.32         29.47        24.52 o                         
   5  20   2         53.27         98.40        32.04 o                         
  -2 -19   3        109.04         92.91        32.01 o                         
  -1 -19   3          7.95        -16.51        26.61 o                         
   0 -19   3          0.58        -12.95        25.69 o                         
  -4 -18   3         37.34         47.94        25.00 o                         
  -3 -18   3        104.38         83.77        20.32 o                         
  -2 -18   3          6.06        -18.46        18.46 o                         
  -1 -18   3          5.42        -28.36        28.36 o                         
   0 -18   3         59.56         50.42        23.34 o                         
   1 -18   3         59.66         19.89        23.18 o                         
  -6 -17   3         92.51        133.26        30.35 o                         
  -5 -17   3         15.39         -2.91        17.81 o                         
  -4 -17   3         42.50         33.93        16.21 o                         
  -3 -17   3          6.11         20.11        16.53 o                         
  -2 -17   3          2.92         12.46        17.35 o                         
  -1 -17   3        154.57        176.54        23.21 o                         
   0 -17   3         31.37         12.07        15.87 o                         
   1 -17   3         54.10         77.20        41.28 o                         
   2 -17   3        114.33        145.80        21.48 o                         
   3 -17   3        255.11        283.30        26.03 o                         
   4 -17   3        185.27        267.96        41.39 o                         
  -8 -16   3         95.06        161.40        34.80 o                         
  -7 -16   3         57.22         94.28        28.65 o                         
  -6 -16   3         23.77         10.29        17.04 o                         
  -5 -16   3         41.95         29.71        17.12 o                         
  -4 -16   3         19.17        -12.71        16.14 o                         
  -3 -16   3         75.17         44.60        16.52 o                         
  -2 -16   3         94.70         74.30        19.12 o                         
  -1 -16   3        138.08        113.60        19.78 o                         
   0 -16   3         69.31         49.04        24.25 o                         
   1 -16   3        277.13        287.22        30.67 o                         
   2 -16   3        311.99        292.08        34.41 o                         
   3 -16   3        298.20        293.10        25.13 o                         
   4 -16   3        539.19        591.48        53.36 o                         
   5 -16   3        163.70        112.01        29.07 o                         
   6 -16   3         53.99         72.10        26.94 o                         
  -9 -15   3        133.45        107.48        21.40 o                         
  -8 -15   3         35.27         57.02        19.46 o                         
  -7 -15   3         34.22         14.36        17.32 o                         
  -6 -15   3         74.13         58.36        19.32 o                         
  -5 -15   3          5.66        -12.69        12.69 o                         
  -4 -15   3          2.82         -2.33        15.77 o                         
  -3 -15   3         18.76         -0.17        29.33 o                         
  -2 -15   3          2.98         43.58        16.72 o                         
  -1 -15   3        472.57        468.37        30.72 o                         
   0 -15   3        105.79        119.18        18.99 o                         
   1 -15   3        301.32        343.91        27.15 o                         
   2 -15   3         10.70         -6.67        14.73 o                         
   3 -15   3        298.50        294.75        28.09 o                         
   4 -15   3        305.66        301.14        38.08 o                         
   5 -15   3        146.61        132.66        30.65 o                         
   6 -15   3          4.32        -25.14        25.14 o                         
   7 -15   3          0.27          7.30        22.85 o                         
   8 -15   3         40.70         14.84        23.78 o                         
 -10 -14   3         20.60        -12.36        28.90 o                         
  -9 -14   3        173.88        146.80        22.88 o                         
  -8 -14   3        129.58        123.38        28.59 o                         
  -7 -14   3         19.75          8.07        17.31 o                         
  -6 -14   3         16.29         -3.75        12.88 o                         
  -5 -14   3        102.45        120.13        15.67 o                         
  -4 -14   3        252.81        268.17        19.02 o                         
  -3 -14   3          5.00         -0.91        11.04 o                         
  -2 -14   3        565.27        612.24        33.74 o                         
  -1 -14   3        312.63        320.96        25.86 o                         
   0 -14   3        181.24        151.00        19.93 o                         
   1 -14   3        192.58        180.77        29.80 o                         
   2 -14   3        240.88        221.20        21.62 o                         
   3 -14   3          1.50        -14.95        14.95 o                         
   4 -14   3          2.72        -10.87        23.02 o                         
   5 -14   3          3.24         -3.25        21.39 o                         
   6 -14   3        194.47        186.68        33.50 o                         
   7 -14   3          7.07        -20.83        23.12 o                         
   8 -14   3        185.00        186.07        35.88 o                         
   9 -14   3        102.14        102.74        27.32 o                         
 -10 -13   3         13.65          7.97        17.61 o                         
  -9 -13   3          5.87         -1.29        22.65 o                         
  -8 -13   3         47.45         72.95        16.38 o                         
  -7 -13   3         21.23         32.29        19.87 o                         
  -6 -13   3        320.47        301.96        20.85 o                         
  -5 -13   3        452.52        508.44        24.53 o                         
  -4 -13   3        138.73        174.71        18.43 o                         
  -3 -13   3        209.51        249.80        17.20 o                         
  -2 -13   3        351.99        344.18        26.08 o                         
  -1 -13   3        349.60        389.12        44.42 o                         
   0 -13   3          2.74          8.16        24.03 o                         
   1 -13   3        478.45        445.84        39.08 o                         
   2 -13   3        201.27        154.58        18.60 o                         
   3 -13   3         15.13          2.80        13.85 o                         
   4 -13   3        356.87        298.39        34.42 o                         
   5 -13   3        210.33        228.40        33.29 o                         
   6 -13   3        103.26        151.26        29.29 o                         
   7 -13   3         23.12         49.63        23.49 o                         
   8 -13   3         63.12         93.63        27.74 o                         
   9 -13   3        111.87        167.76        26.16 o                         
  10 -13   3         14.76        -17.18        17.18 o                         
 -11 -12   3          0.72        -36.46        36.46 o                         
 -10 -12   3        101.94        118.55        18.23 o                         
  -9 -12   3        163.26        226.36        20.84 o                         
  -8 -12   3        159.29        218.82        19.60 o                         
  -7 -12   3        392.50        486.27        25.37 o                         
  -6 -12   3        613.46        653.74        27.69 o                         
  -5 -12   3        209.92        227.12        17.64 o                         
  -4 -12   3         21.85         23.12        11.41 o                         
  -3 -12   3        555.63        493.61        25.98 o                         
  -2 -12   3          1.85          5.52        13.60 o                         
  -1 -12   3        870.14        799.85        35.00 o                         
   0 -12   3        156.53        117.00        16.80 o                         
   1 -12   3        195.84        176.05        37.34 o                         
   2 -12   3        371.28        343.62        23.37 o                         
   3 -12   3         59.07         48.72        16.57 o                         
   4 -12   3         67.64         71.34        21.20 o                         
   5 -12   3        617.32        705.84        49.42 o                         
   6 -12   3        530.25        529.82        44.65 o                         
   7 -12   3        257.96        234.90        33.58 o                         
   8 -12   3        102.42        109.12        26.94 o                         
   9 -12   3         82.76         94.17        19.36 o                         
  10 -12   3        273.75        319.69        28.94 o                         
  11 -12   3          0.71        -18.86        24.60 o                         
 -11 -11   3        254.22        249.79        27.52 o                         
 -10 -11   3        158.68        162.58        19.39 o                         
  -9 -11   3        227.43        253.13        21.10 o                         
  -8 -11   3        462.55        482.93        25.66 o                         
  -7 -11   3       1153.87       1240.81        36.97 o                         
  -6 -11   3         31.67         28.16        13.56 o                         
  -5 -11   3          2.54        -12.16        12.16 o                         
  -4 -11   3        246.41        305.85        18.26 o                         
  -3 -11   3        205.30        137.83        13.30 o                         
  -2 -11   3       1166.25       1214.27        29.82 o                         
  -1 -11   3       1118.92       1068.64        37.70 o                         
   0 -11   3        909.30        853.99        33.60 o                         
   1 -11   3         12.91          8.10         6.88 o                         
   2 -11   3         44.93         37.83         7.79 o                         
   3 -11   3        207.89        186.60        13.03 o                         
   4 -11   3        347.52        365.37        35.81 o                         
   5 -11   3        368.90        377.11        37.28 o                         
   6 -11   3        127.15        117.96        25.03 o                         
   7 -11   3        192.07        241.80        32.33 o                         
   8 -11   3          4.27        -17.68        23.48 o                         
   9 -11   3        211.55        290.06        26.44 o                         
  10 -11   3          0.29         16.99        16.34 o                         
  11 -11   3          7.81          2.90        19.62 o                         
  12 -11   3          0.59        -12.72        25.39 o                         
 -12 -10   3         84.90        168.79        32.99 o                         
 -11 -10   3         98.02         89.89        17.06 o                         
 -10 -10   3        124.73        141.55        17.87 o                         
  -9 -10   3        286.13        271.66        20.60 o                         
  -8 -10   3        416.44        383.41        22.54 o                         
  -7 -10   3        404.45        278.60        19.19 o                         
  -6 -10   3        206.35        152.40        15.14 o                         
  -5 -10   3        185.36        147.09        14.69 o                         
  -4 -10   3        126.73        124.89        13.09 o                         
  -3 -10   3       1360.94       1318.16        31.54 o                         
  -2 -10   3       1149.94       1205.25        28.76 o                         
  -1 -10   3       2657.52       2963.88        60.22 o                         
   0 -10   3        367.85        432.41        13.61 o                         
   1 -10   3        507.19        495.64        27.47 o                         
   2 -10   3        244.41        238.98        22.93 o                         
   3 -10   3        801.24        788.31        22.70 o                         
   4 -10   3        565.52        587.50        41.29 o                         
   5 -10   3        313.42        339.08        33.15 o                         
   6 -10   3        222.96        226.12        28.81 o                         
   7 -10   3          6.41         -8.97        21.93 o                         
   8 -10   3         71.45         59.84        24.98 o                         
   9 -10   3         28.77         59.25        16.58 o                         
  10 -10   3         25.46          3.13        14.14 o                         
  11 -10   3          0.37         -4.51        15.29 o                         
  12 -10   3         42.92         30.38        25.29 o                         
 -12  -9   3        131.20        115.53        18.23 o                         
 -11  -9   3        179.18        166.02        18.94 o                         
 -10  -9   3         88.32         40.18        20.65 o                         
  -9  -9   3         98.23         53.70        13.50 o                         
  -8  -9   3        170.31        136.45        15.65 o                         
  -7  -9   3        167.62        208.09        19.95 o                         
  -6  -9   3        620.00        707.40        26.16 o                         
  -5  -9   3         34.12         45.75         5.58 o                         
  -4  -9   3          0.44         -1.61         4.23 o                         
  -3  -9   3       1431.26       1404.03        28.07 o                         
  -2  -9   3       1247.37       1174.97        24.70 o                         
  -1  -9   3       1500.02       1478.21        26.23 o                         
   0  -9   3         72.06         30.51         9.28 o                         
   1  -9   3       1878.31       1720.68        26.13 o                         
   2  -9   3        168.35        132.59        13.41 o                         
   3  -9   3       1207.67       1178.51        24.01 o                         
   4  -9   3        535.41        508.44        35.80 o                         
   5  -9   3        115.93         85.59        20.76 o                         
   6  -9   3        199.94        214.34        27.95 o                         
   7  -9   3         74.32         11.37        18.27 o                         
   8  -9   3         39.94         43.64        15.11 o                         
   9  -9   3         40.21         19.49        13.71 o                         
  10  -9   3         42.55         18.68        13.62 o                         
  11  -9   3         92.91         68.19        17.60 o                         
  12  -9   3         70.07         72.06        18.17 o                         
  13  -9   3        195.54        176.94        37.01 o                         
 -13  -8   3        134.50        196.07        35.70 o                         
 -12  -8   3         63.02         72.59        16.08 o                         
 -11  -8   3         63.73         35.61        20.50 o                         
 -10  -8   3        235.84        313.78        21.92 o                         
  -9  -8   3        422.80        568.32        27.27 o                         
  -8  -8   3          2.31         34.05        13.49 o                         
  -7  -8   3        145.69        158.33        20.34 o                         
  -6  -8   3        188.34        215.04        16.36 o                         
  -5  -8   3          2.84         13.25         6.28 o                         
  -4  -8   3        162.91        180.84         7.96 o                         
  -3  -8   3       2836.26       3045.39        39.55 o                         
  -2  -8   3       1357.73       1355.49        25.25 o                         
  -1  -8   3       4612.10       4241.45        79.95 o                         
   0  -8   3        840.67        784.24        18.15 o                         
   1  -8   3       3842.79       3780.77        99.27 o                         
   2  -8   3        274.17        336.74        19.52 o                         
   3  -8   3        659.86        699.33        18.46 o                         
   4  -8   3        512.52        434.26        32.07 o                         
   5  -8   3          0.04        -15.16        15.16 o                         
   6  -8   3        116.80         96.28         7.87 o                         
   7  -8   3        739.98        641.97        20.38 o                         
   8  -8   3          3.58         -8.58         8.58 o                         
   9  -8   3         54.00         76.45        16.02 o                         
  10  -8   3        289.98        367.31        26.74 o                         
  11  -8   3        321.66        365.94        28.18 o                         
  12  -8   3        251.06        299.79        26.77 o                         
  13  -8   3         27.64         47.83        24.84 o                         
 -13  -7   3         30.66         51.27        24.29 o                         
 -12  -7   3        129.74        133.87        17.26 o                         
 -11  -7   3         92.01        118.97        28.30 o                         
 -10  -7   3         40.52         36.00        13.52 o                         
  -9  -7   3        413.92        366.75        28.70 o                         
  -8  -7   3        626.05        675.48        29.12 o                         
  -7  -7   3       1336.87       1476.58        58.41 o                         
  -6  -7   3        633.34        744.25        27.13 o                         
  -5  -7   3        611.48        596.45        21.86 o                         
  -4  -7   3          7.37         -3.42         9.33 o                         
  -3  -7   3        943.40        853.50        17.28 o                         
  -2  -7   3       1522.00       1380.48        23.56 o                         
  -1  -7   3         12.74         28.59         6.73 o                         
   0  -7   3          3.82         11.50         4.31 o                         
   1  -7   3        957.61        946.85        15.45 o                         
   2  -7   3          0.53          2.52         9.89 o                         
   3  -7   3          0.13         -3.89         6.17 o                         
   4  -7   3        120.57        103.57        13.40 o                         
   5  -7   3          4.71         14.46         8.88 o                         
   6  -7   3         60.96         87.41        19.64 o                         
   7  -7   3         32.00         24.22        14.95 o                         
   8  -7   3        348.96        329.48        45.48 o                         
   9  -7   3        740.48        727.62        33.62 o                         
  10  -7   3        361.38        359.70        25.84 o                         
  11  -7   3        253.94        237.20        23.38 o                         
  12  -7   3         18.13         10.94        15.44 o                         
  13  -7   3          1.06          7.81        15.94 o                         
  14  -7   3          0.57          2.31        23.31 o                         
 -13  -6   3          6.55         -7.01        14.59 o                         
 -12  -6   3         32.37          7.62        13.38 o                         
 -11  -6   3         18.01         -2.35        13.01 o                         
 -10  -6   3          3.40         -5.37        11.91 o                         
  -9  -6   3        809.01        922.72        30.96 o                         
  -8  -6   3        116.80        132.43        15.41 o                         
  -7  -6   3         62.94         61.17        11.80 o                         
  -6  -6   3          6.72         -3.87         8.43 o                         
  -5  -6   3       1658.20       1484.07        30.99 o                         
  -4  -6   3       2533.37       2520.17        48.74 o                         
  -3  -6   3        859.85        927.17        28.34 o                         
  -2  -6   3        216.53        250.96         8.66 o                         
  -1  -6   3       4014.70       4368.37        33.97 o                         
   0  -6   3       3346.43       3154.85        25.59 o                         
   1  -6   3       3600.22       3508.81        28.44 o                         
   2  -6   3       2901.59       3167.34        48.57 o                         
   3  -6   3        593.04        483.21        22.93 o                         
   4  -6   3         60.14         89.31        15.60 o                         
   5  -6   3       2063.96       2027.65        82.91 o                         
   6  -6   3         48.84         47.96        10.34 o                         
   7  -6   3         11.33         14.63        11.63 o                         
   8  -6   3        968.47        897.43        34.36 o                         
   9  -6   3       2164.47       2185.93        54.93 o                         
  10  -6   3         77.26        102.67        17.52 o                         
  11  -6   3         30.72         37.15        15.03 o                         
  12  -6   3         44.61         14.65        12.00 o                         
  13  -6   3         13.98         12.16        15.21 o                         
  14  -6   3        134.04        101.93        28.68 o                         
 -14  -5   3          0.58        -23.03        23.03 o                         
 -13  -5   3          8.93         -5.19        13.20 o                         
 -12  -5   3         14.47         -0.61        13.02 o                         
 -11  -5   3          7.83          5.48        13.24 o                         
 -10  -5   3       1475.89       1280.81        36.83 o                         
  -9  -5   3          3.86         22.89        11.77 o                         
  -8  -5   3        251.24        337.14        19.26 o                         
  -7  -5   3        606.75        519.89        17.34 o                         
  -6  -5   3         44.88         79.72        11.60 o                         
  -5  -5   3       1229.86       1247.07        33.75 o                         
  -4  -5   3       4534.21       4685.78       143.25 o                         
  -3  -5   3       1375.88       1157.05        21.69 o                         
  -2  -5   3       1127.45       1339.10        17.40 o                         
  -1  -5   3        156.88        104.95         5.90 o                         
   0  -5   3        467.16        525.16         9.51 o                         
   1  -5   3         10.48         21.81         4.08 o                         
   2  -5   3       1868.31       1908.56        20.19 o                         
   3  -5   3        671.41        920.75        16.31 o                         
   4  -5   3       7498.38       6664.01        64.03 o                         
   5  -5   3       2700.36       2199.98        41.38 o                         
   6  -5   3        557.01        422.64        19.97 o                         
   7  -5   3       1019.37        878.76        30.57 o                         
   8  -5   3        995.27        968.87        34.04 o                         
   9  -5   3         23.54         20.26        16.54 o                         
  10  -5   3          4.16         19.11        22.99 o                         
  11  -5   3          3.56          4.18        13.73 o                         
  12  -5   3         95.41        103.24        22.67 o                         
  13  -5   3          0.41         -2.85        16.11 o                         
  14  -5   3         17.25        -25.93        25.93 o                         
  15  -5   3        229.75        241.99        40.61 o                         
 -14  -4   3         77.01         37.41        23.63 o                         
 -13  -4   3        328.38        302.35        23.43 o                         
 -12  -4   3        133.81         85.77        16.39 o                         
 -11  -4   3        610.05        585.24        26.26 o                         
 -10  -4   3         22.09          5.45        10.00 o                         
  -9  -4   3        455.67        326.43        16.84 o                         
  -8  -4   3        620.94        772.66        22.59 o                         
  -7  -4   3        129.21        174.19        10.64 o                         
  -6  -4   3       1015.99       1095.62        26.29 o                         
  -5  -4   3        722.68        926.63        34.10 o                         
  -4  -4   3        702.62        621.07        19.76 o                         
  -3  -4   3       3257.03       4089.23        55.84 o                         
  -2  -4   3         31.69         83.43         8.54 o                         
  -1  -4   3         25.25         10.00         4.47 o                         
   0  -4   3       6555.50       6320.06        36.22 o                         
   1  -4   3       2375.86       2925.67        24.50 o                         
   2  -4   3       4249.25       3999.34        29.46 o                         
   3  -4   3       2342.44       2738.20        27.25 o                         
   4  -4   3       4523.14       5326.07        41.11 o                         
   5  -4   3       2871.70       3285.51        41.71 o                         
   6  -4   3        271.09        356.74        28.79 o                         
   7  -4   3       1138.68       1262.60        52.16 o                         
   8  -4   3          0.61        -11.77        11.77 o                         
   9  -4   3         38.73         13.57        11.89 o                         
  10  -4   3         19.81         11.05        12.85 o                         
  11  -4   3        452.08        463.51        28.24 o                         
  12  -4   3        208.92        247.84        23.38 o                         
  13  -4   3        226.39        227.69        31.16 o                         
  14  -4   3        155.55         94.43        15.74 o                         
  15  -4   3        185.97        231.42        37.62 o                         
 -15  -3   3         60.97         41.36        27.01 o                         
 -14  -3   3        403.86        420.98        31.77 o                         
 -13  -3   3        367.79        457.87        24.31 o                         
 -12  -3   3       1054.18       1211.27        37.13 o                         
 -11  -3   3        128.49        123.01        15.41 o                         
 -10  -3   3         59.71         17.03        10.40 o                         
  -9  -3   3        271.09        251.27        16.81 o                         
  -8  -3   3        555.53        443.60        17.61 o                         
  -7  -3   3       2052.60       1825.85        26.28 o                         
  -6  -3   3        458.59        623.83        21.86 o                         
  -5  -3   3        310.31        254.59        15.24 o                         
  -4  -3   3       7113.70       8480.67        85.13 o                         
  -3  -3   3       4162.34       4901.47        39.36 o                         
  -2  -3   3        964.11        982.35        16.73 o                         
  -1  -3   3       1098.08       1242.01        13.39 o                         
   0  -3   3        149.81        147.50         5.83 o                         
   1  -3   3       1788.72       1924.95        19.49 o                         
   2  -3   3        106.26        134.97         6.70 o                         
   3  -3   3       6004.91       5837.69        40.68 o                         
   4  -3   3        864.90        867.94        29.64 o                         
   5  -3   3        953.85        837.61        20.82 o                         
   6  -3   3          0.82         -7.16         7.16 o                         
   7  -3   3         31.11          5.64        14.44 o                         
   8  -3   3          3.22          1.51        13.06 o                         
   9  -3   3        362.93        339.67        22.24 o                         
  10  -3   3        987.26       1012.39        37.48 o                         
  11  -3   3        611.32        705.28        33.78 o                         
  12  -3   3        616.42        600.20        32.70 o                         
  13  -3   3        387.69        400.42        29.53 o                         
  14  -3   3        282.72        317.74        22.72 o                         
  15  -3   3        101.92        131.14        43.76 o                         
 -15  -2   3        210.77        191.47        35.40 o                         
 -14  -2   3         26.17         36.54        14.34 o                         
 -13  -2   3        434.03        442.64        21.94 o                         
 -12  -2   3        820.60        836.93        27.49 o                         
 -11  -2   3         77.61         47.61        10.59 o                         
 -10  -2   3        127.70        102.58        12.10 o                         
  -9  -2   3        523.26        489.79        33.03 o                         
  -8  -2   3       1056.07        949.03        35.89 o                         
  -7  -2   3        140.00         81.41         6.94 o                         
  -6  -2   3        638.87        604.04        11.55 o                         
  -5  -2   3          5.07         10.66         3.83 o                         
  -4  -2   3       3213.75       3031.92       105.21 o                         
  -3  -2   3       3012.94       2843.19        52.87 o                         
  -2  -2   3       2959.01       3091.76        31.04 o                         
  -1  -2   3       7128.79       7509.85        57.07 o                         
   0  -2   3         12.81         37.80         4.72 o                         
   1  -2   3       1534.24       1215.85        17.67 o                         
   2  -2   3        227.56        376.23        10.65 o                         
   3  -2   3       2745.28       2574.28        25.00 o                         
   4  -2   3       2722.18       2974.59        26.80 o                         
   5  -2   3        938.28       1009.19        28.75 o                         
   6  -2   3        749.65        848.57        16.46 o                         
   7  -2   3        226.98        183.21        23.10 o                         
   8  -2   3        506.31        484.30        23.83 o                         
   9  -2   3       1086.09       1110.70        37.08 o                         
  10  -2   3        700.85        652.37        38.97 o                         
  11  -2   3       1140.33       1103.29        57.74 o                         
  12  -2   3        420.85        429.60        28.45 o                         
  13  -2   3        245.49        224.71        33.13 o                         
  14  -2   3         24.76         -3.75        20.33 o                         
  15  -2   3        105.22        111.62        40.95 o                         
 -15  -1   3        186.49        148.67        31.48 o                         
 -14  -1   3         62.19         27.52        13.86 o                         
 -13  -1   3        205.49        169.78        17.92 o                         
 -12  -1   3        421.02        380.73        22.67 o                         
 -11  -1   3          3.83        -12.68        12.68 o                         
 -10  -1   3        543.41        520.01        25.21 o                         
  -9  -1   3         88.11         74.21        14.69 o                         
  -8  -1   3          3.90         -0.48         6.37 o                         
  -7  -1   3        234.45        274.63        15.77 o                         
  -6  -1   3        252.32        288.12        23.74 o                         
  -5  -1   3       6726.58       6867.26        55.34 o                         
  -4  -1   3       4211.51       4288.66        56.54 o                         
  -3  -1   3       1081.26       1124.64        16.87 o                         
  -2  -1   3      10212.40      10244.88        59.48 o                         
  -1  -1   3      17776.74      17342.69        92.34 o                         
   0  -1   3         88.86          8.02         5.55 o                         
   1  -1   3       6637.09       5466.14        42.41 o                         
   2  -1   3        162.55         77.78        14.66 o                         
   3  -1   3      39943.44      41893.61       389.30 o                         
   4  -1   3        480.54        489.28        22.49 o                         
   5  -1   3        271.09        412.58        18.49 o                         
   6  -1   3       2760.29       2632.13        39.80 o                         
   7  -1   3       1303.82       1264.13        33.32 o                         
   8  -1   3         12.25          5.04        16.68 o                         
   9  -1   3       3332.14       3416.03        78.74 o                         
  10  -1   3        126.41        113.19        16.30 o                         
  11  -1   3        506.65        473.75        28.46 o                         
  12  -1   3        109.82         72.36        15.76 o                         
  13  -1   3        134.40         78.52        17.48 o                         
  14  -1   3         40.58         55.78        16.33 o                         
  15  -1   3        247.20        281.65        23.63 o                         
 -14   0   3        296.23        297.91        30.09 o                         
 -13   0   3         53.69         82.23        14.52 o                         
 -12   0   3          7.33        -10.88        13.29 o                         
 -11   0   3          9.63        -12.89        12.89 o                         
 -10   0   3         57.66         55.49        14.33 o                         
  -9   0   3        508.85        438.41        20.37 o                         
  -8   0   3       1241.67       1169.61        24.91 o                         
  -7   0   3        120.22        134.76        11.89 o                         
  -6   0   3        583.54        475.48        18.53 o                         
  -5   0   3        724.95        768.11        25.15 o                         
  -4   0   3       9800.05      10073.59        68.43 o                         
  -3   0   3        979.03       1046.54        41.00 o                         
  -2   0   3      12654.52      13709.34        76.71 o                         
  -1   0   3       2754.86       3896.16        25.10 o                         
   0   0   3         27.01          1.97         5.17 o                         
   1   0   3      12044.85      10065.37        81.61 o                         
   2   0   3        923.71        609.39        17.29 o                         
   3   0   3       2840.05       2749.07        36.64 o                         
   4   0   3        479.59        490.47        10.96 o                         
   5   0   3        909.61        970.17        15.70 o                         
   6   0   3       6112.47       6884.01        49.81 o                         
   7   0   3        537.39        524.21        36.63 o                         
   8   0   3        121.57         84.44        19.29 o                         
   9   0   3        552.99        483.65        25.11 o                         
  10   0   3         31.85         12.24        12.76 o                         
  11   0   3         89.41         73.52        15.39 o                         
  12   0   3        414.92        413.83        28.73 o                         
  13   0   3         59.47         48.31        22.11 o                         
  14   0   3          4.95         19.95        16.97 o                         
  15   0   3          1.93          5.28        21.18 o                         
 -14   1   3        456.53        449.90        80.20 o                         
 -13   1   3          3.36          0.09        13.75 o                         
 -12   1   3        178.97        220.80        17.86 o                         
 -11   1   3        123.11        142.69        19.34 o                         
 -10   1   3        399.08        405.65        20.46 o                         
  -9   1   3       1216.98       1226.11        31.24 o                         
  -8   1   3        273.83        269.72        12.77 o                         
  -7   1   3       2436.91       2564.12        37.79 o                         
  -6   1   3       2971.49       3024.44        44.92 o                         
  -5   1   3       6099.81       6039.60        89.49 o                         
  -4   1   3        104.55        125.75         7.03 o                         
  -3   1   3        500.51        430.19         7.83 o                         
  -2   1   3        529.93        733.97        16.45 o                         
  -1   1   3        128.87        410.36        10.21 o                         
   0   1   3        182.00        411.05        13.38 o                         
   1   1   3       2033.30       1523.43        30.68 o                         
   2   1   3        564.82        505.47         8.88 o                         
   3   1   3       8067.73       8977.01        69.01 o                         
   4   1   3       1043.77       1305.96        17.46 o                         
   5   1   3       4598.20       4356.69        35.76 o                         
   6   1   3       1872.22       1808.59        23.59 o                         
   7   1   3       2245.17       2349.69       123.46 o                         
   8   1   3        308.07        269.38        27.87 o                         
   9   1   3        262.69        231.40        22.85 o                         
  10   1   3         39.86         27.04        15.97 o                         
  11   1   3        161.57        154.67        61.92 o                         
  12   1   3        359.19        379.75        77.49 o                         
  13   1   3          1.58          7.07        21.54 o                         
  14   1   3        133.65        140.42        32.48 o                         
  15   1   3        221.41        213.59        36.74 o                         
 -14   2   3         32.31         51.32        32.19 o                         
 -13   2   3        125.87        123.23        16.17 o                         
 -12   2   3         29.59         13.43        16.71 o                         
 -11   2   3       1235.88       1348.39        36.08 o                         
 -10   2   3       1121.14       1174.29        32.20 o                         
  -9   2   3        942.31        908.26        33.70 o                         
  -8   2   3        191.45        161.19         9.97 o                         
  -7   2   3       3089.24       3082.65        47.06 o                         
  -6   2   3        951.64        975.45        23.40 o                         
  -5   2   3       4702.08       4775.79        69.74 o                         
  -4   2   3        253.63        235.83         8.13 o                         
  -3   2   3       3203.45       2933.85        51.52 o                         
  -2   2   3          2.74          9.29         5.63 o                         
  -1   2   3       5647.63       4726.05        82.51 o                         
   0   2   3       2402.01       2786.07        38.59 o                         
   1   2   3       1680.61       1889.17        42.41 o                         
   2   2   3        177.51        209.61         7.54 o                         
   3   2   3        407.79        553.71        10.23 o                         
   4   2   3       1205.43       1495.60        17.17 o                         
   5   2   3        310.30        290.21         9.72 o                         
   6   2   3       1972.81       1924.42        24.57 o                         
   7   2   3        179.37        171.57        14.40 o                         
   8   2   3        912.27        883.34        46.66 o                         
   9   2   3        499.06        461.22        70.78 o                         
  10   2   3        160.53        154.37        14.85 o                         
  11   2   3         72.36         26.65        20.50 o                         
  12   2   3        844.68        874.26        58.59 o                         
  13   2   3        423.97        521.57        47.64 o                         
  14   2   3         74.95         79.48        25.97 o                         
  15   2   3        213.95        216.89        37.84 o                         
  16   2   3        127.76        111.52        30.75 o                         
 -15   3   3         50.91         50.28        29.10 o                         
 -14   3   3          1.60         -0.07        18.10 o                         
 -13   3   3         73.96        127.30        21.65 o                         
 -12   3   3        234.40        221.11        28.38 o                         
 -11   3   3        774.67        758.23        27.72 o                         
 -10   3   3       2149.60       2081.59        53.35 o                         
  -9   3   3        496.13        417.57        38.62 o                         
  -8   3   3        157.37        180.93        10.20 o                         
  -7   3   3       4475.61       4701.96       211.41 o                         
  -6   3   3       1122.02       1250.80        45.25 o                         
  -5   3   3         86.01         62.76         8.19 o                         
  -4   3   3        413.87        527.86        12.60 o                         
  -3   3   3         13.74         -0.34         2.87 o                         
  -2   3   3        987.49       1152.94        55.61 o                         
  -1   3   3         21.36          9.28         6.42 o                         
   0   3   3       6849.83       6635.08        61.91 o                         
   1   3   3      14755.97      14855.80       211.84 o                         
   2   3   3         50.74         11.98         3.47 o                         
   3   3   3        297.68        549.06        11.91 o                         
   4   3   3        724.74        613.65        10.59 o                         
   5   3   3       4097.70       4475.35        34.87 o                         
   6   3   3        383.86        446.07        11.32 o                         
   7   3   3         25.93         54.92         6.78 o                         
   8   3   3        288.78        331.87        16.09 o                         
   9   3   3         23.98         27.33         8.23 o                         
  10   3   3        361.14        311.74        34.72 o                         
  11   3   3        151.57        163.44        30.69 o                         
  12   3   3          3.56          4.04        20.02 o                         
  13   3   3        228.33        287.14        38.77 o                         
  14   3   3         60.59         41.43        26.64 o                         
  15   3   3         19.17         52.46        27.80 o                         
  16   3   3          1.27        -25.33        25.33 o                         
 -15   4   3         66.19         75.29        30.44 o                         
 -14   4   3         85.55         83.51        21.82 o                         
 -13   4   3        209.18        240.85        31.98 o                         
 -12   4   3        183.71        152.59        21.30 o                         
 -11   4   3          3.29          2.01        10.55 o                         
 -10   4   3        401.90        381.04        19.21 o                         
  -9   4   3         47.79         30.18         8.68 o                         
  -8   4   3        415.61        444.01        17.64 o                         
  -7   4   3        250.33        260.90        18.75 o                         
  -6   4   3        615.00        834.59        28.51 o                         
  -5   4   3         31.35         36.33         7.62 o                         
  -4   4   3       1638.59       1603.99        22.24 o                         
  -3   4   3       2467.98       2381.14        38.07 o                         
  -2   4   3       1440.90       1302.18        22.71 o                         
  -1   4   3       2154.26       2131.09        56.67 o                         
   0   4   3      10954.97      12256.06       136.90 o                         
   1   4   3      37089.55      39173.16       341.15 o                         
   2   4   3         10.98         27.42         3.21 o                         
   3   4   3        587.39        671.65         9.87 o                         
   4   4   3        310.32        331.03         9.06 o                         
   5   4   3         56.47        108.87         6.35 o                         
   6   4   3         83.23        104.40         8.55 o                         
   7   4   3        299.73        330.15         9.75 o                         
   8   4   3        637.53        708.61        46.75 o                         
   9   4   3       3629.14       3538.03       176.07 o                         
  10   4   3          5.97        -10.62        20.73 o                         
  11   4   3        342.25        337.90        38.84 o                         
  12   4   3          4.76        -12.98        22.68 o                         
  13   4   3         10.63          7.02        22.00 o                         
  14   4   3          1.92         31.58        28.53 o                         
  15   4   3          5.79        -19.79        27.16 o                         
  16   4   3          4.59        -11.07        23.80 o                         
 -15   5   3        290.31        347.17        43.80 o                         
 -14   5   3        180.62        184.11        25.87 o                         
 -13   5   3          3.45         19.80        32.34 o                         
 -12   5   3        290.97        303.23        37.76 o                         
 -11   5   3         23.08         12.37        10.66 o                         
 -10   5   3         46.77         35.99        10.10 o                         
  -9   5   3          8.34          7.81         6.63 o                         
  -8   5   3        239.15        223.91        13.14 o                         
  -7   5   3        662.16        697.66        43.77 o                         
  -6   5   3       1104.75       1041.16        24.75 o                         
  -5   5   3        226.56        187.37        10.73 o                         
  -4   5   3       1387.43       1312.17        24.15 o                         
  -3   5   3          8.82          8.43         6.54 o                         
  -2   5   3          9.52         32.05         9.70 o                         
  -1   5   3       6435.01       6421.10       110.28 o                         
   0   5   3        325.05        554.42        13.24 o                         
   1   5   3       2721.34       2246.89        19.28 o                         
   2   5   3       1072.45        949.71        10.55 o                         
   3   5   3        428.31        396.91         7.84 o                         
   4   5   3        206.51        233.00         7.13 o                         
   5   5   3       1749.08       2288.83        25.13 o                         
   6   5   3          6.31         15.18        12.47 o                         
   7   5   3       2423.92       2141.43        33.32 o                         
   8   5   3       2287.02       1965.09        38.16 o                         
   9   5   3       1358.85       1175.66        61.42 o                         
  10   5   3        389.82        470.81        44.71 o                         
  11   5   3        227.65        179.39        31.47 o                         
  12   5   3        196.30        280.99        39.58 o                         
  13   5   3         40.24         19.13        29.23 o                         
  14   5   3          1.15        -17.43        17.52 o                         
  15   5   3          0.25        -19.57        19.57 o                         
 -14   6   3         12.27         -1.74        24.25 o                         
 -13   6   3         15.62         -3.61        16.33 o                         
 -12   6   3          8.65         24.19        16.68 o                         
 -11   6   3        149.86        142.40        20.66 o                         
 -10   6   3         38.50         39.58        10.48 o                         
  -9   6   3       1189.49       1252.26        24.63 o                         
  -8   6   3        892.64        899.24        29.37 o                         
  -7   6   3        388.40        371.27        18.21 o                         
  -6   6   3       1578.55       1600.02        30.84 o                         
  -5   6   3         38.90         68.29        10.09 o                         
  -4   6   3       2848.10       2598.57        37.96 o                         
  -3   6   3       1558.84       1511.57        42.11 o                         
  -2   6   3        215.76        215.31         7.45 o                         
  -1   6   3       3852.14       4329.68        43.89 o                         
   0   6   3         23.83         62.30         4.65 o                         
   1   6   3       1258.85       1278.54        15.00 o                         
   2   6   3        314.81        295.81         9.08 o                         
   3   6   3         10.33          1.58         3.55 o                         
   4   6   3      11052.32      13218.40        70.86 o                         
   5   6   3       1201.21       1164.58        18.60 o                         
   6   6   3       2418.86       2692.72        44.21 o                         
   7   6   3       4020.22       4430.25        52.38 o                         
   8   6   3       2027.46       2296.31        61.38 o                         
   9   6   3       1949.41       2100.31        52.33 o                         
  10   6   3         14.36         24.46        13.06 o                         
  11   6   3        770.03        932.26        56.76 o                         
  12   6   3         28.54         14.79        16.07 o                         
  13   6   3          1.14          0.47        16.56 o                         
  14   6   3         95.08         63.89        17.13 o                         
  15   6   3          0.88         -4.29        16.81 o                         
 -13   7   3         66.98         70.47        29.06 o                         
 -12   7   3        131.96        106.84        37.87 o                         
 -11   7   3        543.88        547.37        42.73 o                         
 -10   7   3          2.35         -9.83         9.83 o                         
  -9   7   3        545.94        491.54        16.27 o                         
  -8   7   3       1442.21       1398.14        29.57 o                         
  -7   7   3        443.74        417.63        15.93 o                         
  -6   7   3        778.73        650.98        16.78 o                         
  -5   7   3        102.02         78.74         7.55 o                         
  -4   7   3        658.45        495.87        14.80 o                         
  -3   7   3        282.98        362.59        50.68 o                         
  -2   7   3        227.99        152.23         8.41 o                         
  -1   7   3        163.59        277.17         9.65 o                         
   0   7   3        714.97        716.86        13.59 o                         
   1   7   3         16.90         25.37        10.70 o                         
   2   7   3       5995.28       6018.71        54.63 o                         
   3   7   3        291.46        474.69        12.40 o                         
   4   7   3       1163.49       1139.15        26.05 o                         
   5   7   3        756.32        900.21        15.18 o                         
   6   7   3       3424.50       3535.05        84.12 o                         
   7   7   3       2156.36       2226.52        36.46 o                         
   8   7   3         26.27         37.60         9.02 o                         
   9   7   3       1388.69       1298.60        29.88 o                         
  10   7   3          2.32         -2.42        13.91 o                         
  11   7   3       1038.98        871.50        38.19 o                         
  12   7   3         97.11         85.41        16.98 o                         
  13   7   3         31.74         50.69        17.10 o                         
  14   7   3         63.87         65.48        28.18 o                         
  15   7   3        161.12        172.20        23.98 o                         
 -13   8   3        158.92        265.34        41.58 o                         
 -12   8   3         81.06         48.41        27.00 o                         
 -11   8   3        352.17        373.22        26.14 o                         
 -10   8   3        309.47        338.51        21.59 o                         
  -9   8   3        271.05        221.55        14.25 o                         
  -8   8   3       1507.47       1469.47        31.44 o                         
  -7   8   3         17.41         12.57         8.70 o                         
  -6   8   3          2.41          1.07         6.42 o                         
  -5   8   3       1060.30       1014.87        24.73 o                         
  -4   8   3         67.18         85.40         7.17 o                         
  -3   8   3       1789.68       1903.08        43.54 o                         
  -2   8   3        169.61        243.01        10.75 o                         
  -1   8   3         62.44         56.21         6.55 o                         
   0   8   3       2777.38       2992.54        35.18 o                         
   1   8   3       5063.52       5036.97        35.74 o                         
   2   8   3       1122.28       1159.63        24.41 o                         
   3   8   3      11674.24      12869.10       244.13 o                         
   4   8   3        357.93        370.24        10.60 o                         
   5   8   3       2087.45       2084.60        28.47 o                         
   6   8   3       1265.50       1335.61        22.42 o                         
   7   8   3        828.70        781.28        26.60 o                         
   8   8   3          4.70         18.94        14.97 o                         
   9   8   3         62.73         65.86        14.22 o                         
  10   8   3         43.82         31.00        13.12 o                         
  11   8   3        249.23        252.31        23.07 o                         
  12   8   3        332.89        307.12        26.72 o                         
  13   8   3        736.71        721.19        38.81 o                         
  14   8   3          1.95        -15.41        15.41 o                         
  15   8   3        103.29        142.56        28.72 o                         
 -12   9   3        163.18        168.00        32.64 o                         
 -11   9   3        541.01        617.89        52.97 o                         
 -10   9   3        271.11        260.60        34.67 o                         
  -9   9   3       1499.84       1584.54        43.49 o                         
  -8   9   3        110.93         82.06        10.14 o                         
  -7   9   3         55.48         41.98         9.33 o                         
  -6   9   3        246.95        232.56        11.25 o                         
  -5   9   3         89.53        103.17         7.33 o                         
  -4   9   3        163.87        158.07        10.06 o                         
  -3   9   3        155.37        118.45         6.36 o                         
  -2   9   3         20.53         12.60        12.65 o                         
  -1   9   3        934.48        880.89        18.98 o                         
   0   9   3       5286.47       5721.32        55.75 o                         
   1   9   3       3833.93       3907.02        44.46 o                         
   2   9   3       1184.92        994.61        46.06 o                         
   3   9   3       5407.96       5248.66        54.63 o                         
   4   9   3         57.20         32.32         7.15 o                         
   5   9   3         23.45         27.94         6.82 o                         
   6   9   3       1509.84       1441.02        27.78 o                         
   7   9   3         60.79         52.72         8.44 o                         
   8   9   3       1210.72       1184.73        38.63 o                         
   9   9   3         56.38         57.74        14.95 o                         
  10   9   3        370.36        385.41        26.31 o                         
  11   9   3        130.39        189.89        21.57 o                         
  12   9   3        391.28        404.77        30.18 o                         
  13   9   3         79.72         88.82        22.99 o                         
  14   9   3        263.39        322.47        29.27 o                         
 -12  10   3        324.42        398.41        46.58 o                         
 -11  10   3        726.58        870.53        61.86 o                         
 -10  10   3        195.63        178.70        31.61 o                         
  -9  10   3        116.41        118.88        15.13 o                         
  -8  10   3        350.71        285.67        16.43 o                         
  -7  10   3          2.65          4.75        11.63 o                         
  -6  10   3          1.27         -5.26         6.68 o                         
  -5  10   3          6.16          0.91         7.37 o                         
  -4  10   3         49.08         45.17         6.13 o                         
  -3  10   3       2162.08       2251.72        33.52 o                         
  -2  10   3       1511.46       1341.43        34.39 o                         
  -1  10   3         10.96          5.41         5.42 o                         
   0  10   3       1768.09       1757.53        29.55 o                         
   1  10   3       1124.09       1165.59        20.75 o                         
   2  10   3        553.74        538.95        16.11 o                         
   3  10   3        272.60        258.91        11.05 o                         
   4  10   3       1075.56       1100.92        26.14 o                         
   5  10   3         87.37        102.49        16.18 o                         
   6  10   3        252.28        188.84        14.51 o                         
   7  10   3        665.52        568.06        14.62 o                         
   8  10   3        992.70        985.09        29.11 o                         
   9  10   3         57.09         62.46        17.19 o                         
  10  10   3       1080.36       1038.64        41.31 o                         
  11  10   3        141.30        139.01        19.67 o                         
  12  10   3        236.29        280.15        21.60 o                         
  13  10   3        269.14        311.02        28.83 o                         
  14  10   3         30.33         58.90        23.73 o                         
 -12  11   3        105.09         60.96        28.11 o                         
 -11  11   3        377.26        360.96        44.09 o                         
 -10  11   3        263.89        322.57        41.65 o                         
  -9  11   3          0.58          6.73        22.62 o                         
  -8  11   3         16.08          6.78        10.52 o                         
  -7  11   3        211.07        230.46        18.78 o                         
  -6  11   3        374.69        342.84        35.56 o                         
  -5  11   3        734.01        652.58        47.91 o                         
  -4  11   3       3190.06       3167.85       140.72 o                         
  -3  11   3        136.92        119.26        11.15 o                         
  -2  11   3       1341.78       1233.88        31.07 o                         
  -1  11   3        806.87        801.99        43.41 o                         
   0  11   3          7.86         -6.48         7.25 o                         
   1  11   3        158.60        132.57        12.02 o                         
   2  11   3        303.92        264.03        16.14 o                         
   3  11   3         35.84         23.00        10.21 o                         
   4  11   3        822.25        917.56        46.41 o                         
   5  11   3        240.29         98.77        20.71 o                         
   6  11   3        860.62        872.72        22.09 o                         
   7  11   3       1652.40       1483.47        46.96 o                         
   8  11   3          6.75         24.08        13.81 o                         
   9  11   3          5.99         -8.51        20.02 o                         
  10  11   3        163.39        235.66        26.01 o                         
  11  11   3        192.09        233.33        19.64 o                         
  12  11   3        258.71        287.26        22.61 o                         
  13  11   3        130.83        214.63        32.97 o                         
 -11  12   3          2.82        -30.34        30.34 o                         
 -10  12   3         24.24         41.78        25.39 o                         
  -9  12   3        277.51        283.40        39.05 o                         
  -8  12   3         22.91         15.02        11.83 o                         
  -7  12   3        103.73        141.43        28.62 o                         
  -6  12   3        701.73        671.30        46.60 o                         
  -5  12   3       1822.93       1891.82        72.90 o                         
  -4  12   3        209.74        184.47        25.36 o                         
  -3  12   3         54.06         64.18        16.69 o                         
  -2  12   3        535.20        509.52        30.06 o                         
  -1  12   3        704.74        647.42        25.42 o                         
   0  12   3         90.55         65.27         6.87 o                         
   1  12   3        361.07        291.71        26.21 o                         
   2  12   3        776.22        788.33        40.91 o                         
   3  12   3        114.51         94.65        20.37 o                         
   4  12   3        956.00        890.01        47.24 o                         
   5  12   3         14.02          3.76        11.29 o                         
   6  12   3          8.35        -14.87        14.87 o                         
   7  12   3         18.12          6.41        12.61 o                         
   8  12   3        353.36        339.94        23.58 o                         
   9  12   3        127.33        155.64        35.50 o                         
  10  12   3        140.95        174.51        20.59 o                         
  11  12   3          2.09         18.31        15.57 o                         
  12  12   3          0.28         16.59        21.38 o                         
 -10  13   3         81.13         72.64        30.16 o                         
  -9  13   3        316.67        294.38        40.04 o                         
  -8  13   3        139.46        176.26        32.09 o                         
  -7  13   3        722.74        751.01        54.27 o                         
  -6  13   3        573.34        617.01        47.39 o                         
  -5  13   3        124.65        113.70        25.34 o                         
  -4  13   3         63.47         59.76        19.15 o                         
  -3  13   3        168.22        166.97        16.73 o                         
  -2  13   3        389.21        379.49        21.25 o                         
  -1  13   3         16.80          8.03         6.60 o                         
   0  13   3        741.58        704.12        17.60 o                         
   1  13   3        161.58        127.15        20.01 o                         
   2  13   3        762.17        810.24        29.26 o                         
   3  13   3        600.19        687.81        27.96 o                         
   4  13   3         14.64          6.31        11.32 o                         
   5  13   3        852.91        975.29        34.81 o                         
   6  13   3        158.80         43.25        14.20 o                         
   7  13   3         29.98        102.03        23.50 o                         
   8  13   3        142.09        114.65        17.22 o                         
   9  13   3         68.67         73.28        15.72 o                         
  10  13   3         30.71         12.35        14.99 o                         
  11  13   3          0.03        -16.87        16.87 o                         
 -10  14   3        206.01        314.06        44.49 o                         
  -9  14   3         49.37         40.75        26.03 o                         
  -8  14   3          2.33        -22.46        25.02 o                         
  -7  14   3        457.58        416.72        44.18 o                         
  -6  14   3        766.00        787.88        54.20 o                         
  -5  14   3          4.37          0.87        20.37 o                         
  -4  14   3          0.15         -4.24        20.93 o                         
  -3  14   3        314.83        277.17        18.15 o                         
  -2  14   3         57.79         37.35        26.25 o                         
  -1  14   3          2.29          9.65         3.86 o                         
   0  14   3        295.50        298.57        31.38 o                         
   1  14   3       1043.43        997.71        47.92 o                         
   2  14   3        372.40        337.61        21.01 o                         
   3  14   3        484.86        494.24        25.10 o                         
   4  14   3         30.57          6.91        11.86 o                         
   5  14   3        153.70        133.32        16.78 o                         
   6  14   3        476.37        466.25        26.70 o                         
   7  14   3         19.39          4.89        15.19 o                         
   8  14   3         38.06         22.48        14.34 o                         
   9  14   3         22.75         20.65        15.01 o                         
  10  14   3        176.16        197.10        36.20 o                         
  -9  15   3         59.55         99.17        30.33 o                         
  -8  15   3         23.87        -25.85        25.85 o                         
  -7  15   3          9.58          1.71        23.16 o                         
  -6  15   3        351.73        297.10        37.42 o                         
  -5  15   3         31.07         18.42        19.58 o                         
  -4  15   3         43.03         49.14        22.70 o                         
  -3  15   3         11.52          0.95         9.95 o                         
  -2  15   3         50.19         33.11        20.33 o                         
  -1  15   3        913.88        928.37        34.73 o                         
   0  15   3        885.16        910.67        43.19 o                         
   1  15   3        267.39        213.22        26.43 o                         
   2  15   3        369.16        386.86        23.70 o                         
   3  15   3        373.66        406.45        37.89 o                         
   4  15   3        266.67        290.98        21.95 o                         
   5  15   3        253.18        280.24        22.47 o                         
   6  15   3          0.33        -15.90        19.54 o                         
   7  15   3         19.66         14.82        13.77 o                         
   8  15   3         18.56         78.29        18.37 o                         
   9  15   3        200.24        202.56        37.03 o                         
  10  15   3          0.96        -16.97        27.75 o                         
  -8  16   3         58.00          2.94        24.20 o                         
  -7  16   3         16.89          4.82        23.17 o                         
  -6  16   3          2.07         -7.42        22.62 o                         
  -5  16   3          0.79        -14.02        22.29 o                         
  -4  16   3        119.90        126.20        28.58 o                         
  -3  16   3        357.85        326.10        36.62 o                         
  -2  16   3        895.82        916.40        34.37 o                         
  -1  16   3        382.47        401.09        25.42 o                         
   0  16   3         14.39         11.98        12.87 o                         
   1  16   3       1857.32       1829.54        52.29 o                         
   2  16   3        267.91        229.67        29.52 o                         
   3  16   3        284.97        221.46        25.25 o                         
   4  16   3         47.60         46.92        13.99 o                         
   5  16   3         73.80        112.68        17.93 o                         
   6  16   3         12.95         -0.51        30.86 o                         
   7  16   3         63.55         68.82        28.11 o                         
   8  16   3         16.25         23.22        27.00 o                         
   9  16   3         72.27         81.33        30.72 o                         
  -7  17   3        139.72        135.46        33.63 o                         
  -6  17   3        225.27        270.17        39.04 o                         
  -5  17   3         88.98         83.32        28.33 o                         
  -4  17   3        723.59        765.37        57.07 o                         
  -3  17   3         72.04         49.24        22.89 o                         
  -2  17   3          2.53         -4.26        20.80 o                         
  -1  17   3         13.72         30.96        14.35 o                         
   0  17   3       2143.48       2361.95        60.48 o                         
   1  17   3        195.39        189.03        20.11 o                         
   2  17   3         65.62         95.03        24.07 o                         
   3  17   3        247.83        251.17        22.09 o                         
   4  17   3         83.64         58.73        15.40 o                         
   5  17   3        121.92        127.74        18.89 o                         
   6  17   3         55.22         58.91        26.81 o                         
   7  17   3        105.09         99.78        29.32 o                         
   8  17   3          7.19         -4.61        24.91 o                         
  10  17   3        131.89        158.59        35.11 o                         
  -5  18   3        630.61        614.96        55.08 o                         
  -4  18   3        193.81        192.79        36.88 o                         
  -3  18   3         82.57         77.60        28.04 o                         
  -2  18   3          2.93         10.00        23.76 o                         
  -1  18   3        825.94        797.89        58.50 o                         
   0  18   3         93.80         87.97        17.48 o                         
   1  18   3         22.92          2.83        13.86 o                         
   2  18   3         13.80        -15.57        15.57 o                         
   3  18   3          7.53          3.12        20.67 o                         
   4  18   3        219.19        276.51        36.42 o                         
   5  18   3        235.47        276.39        39.30 o                         
   6  18   3        270.26        283.62        39.89 o                         
   7  18   3         41.18         71.09        30.62 o                         
  -3  19   3         69.52         31.21        25.49 o                         
  -2  19   3         80.49        137.95        33.60 o                         
  -1  19   3          0.42        -12.50        25.18 o                         
   0  19   3          5.28          6.09        23.10 o                         
   1  19   3        115.40        121.53        29.78 o                         
   2  19   3        125.25        134.35        23.08 o                         
   3  19   3         70.59         80.68        26.42 o                         
   4  19   3        351.79        411.82        45.01 o                         
   5  19   3         70.27         20.83        22.55 o                         
   6  19   3        169.67        197.85        35.16 o                         
   3  20   3        163.44        148.94        29.74 o                         
   4  20   3        172.45        153.37        33.90 o                         
   5  20   3        106.23        104.62        30.06 o                         
  -1 -19   4          0.47         -9.46        27.45 o                         
   0 -19   4         50.16        -20.07        27.35 o                         
  -2 -18   4        170.63        181.72        27.71 o                         
  -1 -18   4         26.97        -27.98        27.98 o                         
   0 -18   4         21.70         -9.59        24.80 o                         
   1 -18   4        225.56        297.22        40.79 o                         
  -5 -17   4          2.45         14.74        23.53 o                         
  -4 -17   4         56.33         31.71        30.20 o                         
  -3 -17   4        124.83        163.94        24.19 o                         
  -2 -17   4         63.08         94.34        21.39 o                         
  -1 -17   4        103.19        102.37        19.99 o                         
   0 -17   4        271.77        229.98        37.76 o                         
   1 -17   4        170.32        158.73        22.39 o                         
   2 -17   4         77.10         79.05        20.45 o                         
   3 -17   4        380.83        398.01        31.07 o                         
  -7 -16   4         48.71         69.83        27.57 o                         
  -6 -16   4        172.78        166.77        33.92 o                         
  -5 -16   4         69.47         66.18        19.11 o                         
  -4 -16   4        188.49        163.01        23.52 o                         
  -3 -16   4        244.11        225.32        32.82 o                         
  -2 -16   4         64.68         63.32        19.02 o                         
  -1 -16   4        400.50        577.13        35.47 o                         
   0 -16   4         95.62         95.94        27.47 o                         
   1 -16   4        178.58        173.18        23.20 o                         
   2 -16   4         29.94         44.08        16.95 o                         
   3 -16   4         56.07         36.83        23.61 o                         
   4 -16   4         28.37         23.84        25.10 o                         
   5 -16   4         20.26         27.63        25.29 o                         
   6 -16   4          0.58        -24.15        24.15 o                         
  -9 -15   4         32.94        -23.08        27.86 o                         
  -8 -15   4         39.65         63.71        19.77 o                         
  -7 -15   4        632.00        752.50        39.54 o                         
  -6 -15   4        196.20        214.38        25.83 o                         
  -5 -15   4         35.39         56.25        18.41 o                         
  -4 -15   4        264.17        288.29        27.84 o                         
  -3 -15   4        310.81        321.80        27.84 o                         
  -2 -15   4        346.34        332.31        28.08 o                         
  -1 -15   4         22.57         16.81        16.84 o                         
   0 -15   4          8.30         -2.17        21.70 o                         
   1 -15   4         17.51         21.77        16.45 o                         
   2 -15   4         29.23         16.19        14.92 o                         
   3 -15   4         99.58         81.05        17.68 o                         
   4 -15   4        134.85        110.25        28.25 o                         
   5 -15   4         11.01        -12.15        24.77 o                         
   6 -15   4         44.43         41.99        24.66 o                         
   7 -15   4        278.48        285.29        39.37 o                         
   8 -15   4        147.07        128.36        31.95 o                         
   9 -15   4         73.86         62.81        29.74 o                         
  -9 -14   4          4.00         -4.63        17.82 o                         
  -8 -14   4        258.55        370.68        47.14 o                         
  -7 -14   4        302.67        352.02        24.07 o                         
  -6 -14   4        190.10        176.44        22.68 o                         
  -5 -14   4        214.03        191.77        20.23 o                         
  -4 -14   4          5.24         -2.62        14.28 o                         
  -3 -14   4         56.01         50.75        16.57 o                         
  -2 -14   4         99.18         92.96        18.41 o                         
  -1 -14   4         81.62         26.97        14.89 o                         
   0 -14   4        434.54        395.68        28.60 o                         
   1 -14   4        731.36        630.79        47.13 o                         
   2 -14   4        385.57        362.44        27.75 o                         
   3 -14   4       1014.87       1054.72        42.48 o                         
   4 -14   4        125.91         96.99        25.59 o                         
   5 -14   4        167.62        171.02        31.19 o                         
   6 -14   4        125.63        130.71        29.18 o                         
   7 -14   4        214.45        212.74        35.16 o                         
   8 -14   4         58.73        101.04        29.77 o                         
   9 -14   4        160.23        159.08        23.76 o                         
 -10 -13   4          2.73        -17.71        28.02 o                         
  -9 -13   4        595.61        664.48        38.77 o                         
  -8 -13   4        206.22        226.03        21.03 o                         
  -7 -13   4         28.24         26.63        18.58 o                         
  -6 -13   4        154.84        154.83        17.05 o                         
  -5 -13   4          9.25        -12.05        12.05 o                         
  -4 -13   4         15.01         -7.89        12.42 o                         
  -3 -13   4         44.26         30.33        15.18 o                         
  -2 -13   4         40.12         29.95        15.62 o                         
  -1 -13   4       1257.36       1386.44        47.83 o                         
   0 -13   4        477.30        475.09        29.12 o                         
   1 -13   4        782.05        879.13        52.64 o                         
   2 -13   4        145.52        190.75        21.37 o                         
   3 -13   4         35.61         20.24        14.39 o                         
   4 -13   4        409.65        396.68        39.68 o                         
   5 -13   4        461.82        423.51        41.12 o                         
   6 -13   4         53.34         43.24        23.01 o                         
   7 -13   4          1.96        -24.12        24.12 o                         
   8 -13   4         93.23         93.56        27.62 o                         
   9 -13   4         32.54         72.82        19.91 o                         
  10 -13   4          6.09          8.35        16.69 o                         
 -10 -12   4        461.49        382.22        31.72 o                         
  -9 -12   4        392.70        346.16        24.75 o                         
  -8 -12   4        256.96        211.96        19.83 o                         
  -7 -12   4         17.86          9.90        13.11 o                         
  -6 -12   4          1.50          4.46        13.03 o                         
  -5 -12   4         45.68         25.11        12.88 o                         
  -4 -12   4         86.42         71.08        17.58 o                         
  -3 -12   4         44.85         39.47        11.00 o                         
  -2 -12   4       1058.92       1028.43        41.06 o                         
  -1 -12   4       2780.46       2823.52        79.59 o                         
   0 -12   4        190.81        205.02        28.05 o                         
   1 -12   4       2458.90       2330.42        99.98 o                         
   2 -12   4        170.05        145.51        18.70 o                         
   3 -12   4        328.03        308.86        22.98 o                         
   4 -12   4         69.99         78.36        22.61 o                         
   5 -12   4         18.20         42.60        21.29 o                         
   6 -12   4         18.18        -21.46        22.54 o                         
   7 -12   4        115.37        109.60        28.32 o                         
   8 -12   4          7.97          3.43        22.29 o                         
   9 -12   4         27.91          9.94        16.37 o                         
  10 -12   4         20.99         40.20        30.96 o                         
  11 -12   4        194.30        202.85        43.15 o                         
 -11 -11   4        192.32        284.64        29.62 o                         
 -10 -11   4        216.96        224.40        29.21 o                         
  -9 -11   4         33.05         57.28        15.00 o                         
  -8 -11   4          0.32        -10.10        13.40 o                         
  -7 -11   4        534.95        501.60        25.74 o                         
  -6 -11   4          1.31         -7.56        12.95 o                         
  -5 -11   4        177.18        185.64        16.87 o                         
  -4 -11   4          3.64         -6.68        11.98 o                         
  -3 -11   4         64.90         62.51        10.97 o                         
  -2 -11   4       1202.02       1172.71        41.96 o                         
  -1 -11   4       1852.46       1813.03        50.80 o                         
   0 -11   4        720.97        694.28        53.49 o                         
   1 -11   4        823.80        849.50        22.33 o                         
   2 -11   4         32.38         20.17         8.10 o                         
   3 -11   4       1161.99       1138.00        39.42 o                         
   4 -11   4         25.33        -13.98        19.72 o                         
   5 -11   4        316.38        338.69        35.32 o                         
   6 -11   4        105.87         88.18        23.09 o                         
   7 -11   4        265.41        282.75        33.82 o                         
   8 -11   4        215.80        207.82        32.27 o                         
   9 -11   4         52.38         46.61        17.33 o                         
  10 -11   4        364.12        374.75        33.65 o                         
  11 -11   4         77.23         63.32        18.13 o                         
  12 -11   4        155.41        172.94        35.10 o                         
 -11 -10   4         20.23         34.89        15.57 o                         
 -10 -10   4          1.15         20.06        13.97 o                         
  -9 -10   4          3.53          9.32        13.30 o                         
  -8 -10   4        125.10        117.29        16.60 o                         
  -7 -10   4         54.36         76.79        14.13 o                         
  -6 -10   4        146.44         84.21        23.52 o                         
  -5 -10   4        399.62        412.82        21.23 o                         
  -4 -10   4         96.07         63.52        11.69 o                         
  -3 -10   4         54.46         42.97         9.78 o                         
  -2 -10   4        872.83        898.25        23.68 o                         
  -1 -10   4       1507.46       1441.13        36.46 o                         
   0 -10   4         20.52        -12.80        12.80 o                         
   1 -10   4       1951.37       1961.72        30.80 o                         
   2 -10   4         35.58          7.49         7.45 o                         
   3 -10   4        945.30        927.98        33.65 o                         
   4 -10   4         17.34         -7.98        18.88 o                         
   5 -10   4        597.78        546.81        41.18 o                         
   6 -10   4       1025.41        981.40        54.92 o                         
   7 -10   4        138.73        119.71        23.66 o                         
   8 -10   4         86.25        117.25        18.81 o                         
   9 -10   4        378.44        427.49        29.83 o                         
  10 -10   4         83.37        116.39        19.35 o                         
  11 -10   4        332.63        360.67        36.83 o                         
  12 -10   4        107.10         93.00        20.09 o                         
 -12  -9   4         57.51        102.32        28.89 o                         
 -11  -9   4         37.62         58.32        16.45 o                         
 -10  -9   4         49.60         41.40        13.86 o                         
  -9  -9   4         98.92        179.12        18.59 o                         
  -8  -9   4        126.68        190.04        18.12 o                         
  -7  -9   4       4654.68       4889.71        72.20 o                         
  -6  -9   4         74.80         43.60        14.00 o                         
  -5  -9   4        366.98        358.00        11.55 o                         
  -4  -9   4         45.00         33.54         6.00 o                         
  -3  -9   4        295.78        238.11        10.54 o                         
  -2  -9   4        188.14        171.28         8.49 o                         
  -1  -9   4        704.89        754.36        16.20 o                         
   0  -9   4        436.81        387.13        12.89 o                         
   1  -9   4       3176.87       3293.20        57.26 o                         
   2  -9   4        284.51        238.66        13.24 o                         
   3  -9   4        325.68        266.06        12.93 o                         
   4  -9   4        137.18        134.62        23.25 o                         
   5  -9   4        628.98        591.85        40.21 o                         
   6  -9   4       2050.06       2255.46        78.02 o                         
   7  -9   4        230.11        274.86        31.55 o                         
   8  -9   4       1302.50       1356.76        74.10 o                         
   9  -9   4        188.62        194.35        21.66 o                         
  10  -9   4        329.15        330.46        26.78 o                         
  11  -9   4        195.02        205.70        23.84 o                         
  12  -9   4         24.64         26.38        15.86 o                         
  13  -9   4         11.42         28.43        24.44 o                         
 -12  -8   4          9.43         47.87        16.40 o                         
 -11  -8   4         46.36         41.53        13.73 o                         
 -10  -8   4        185.10        212.17        19.28 o                         
  -9  -8   4       1049.17        960.61        33.99 o                         
  -8  -8   4       3665.01       3500.40        87.37 o                         
  -7  -8   4        293.13        175.20        16.47 o                         
  -6  -8   4       3847.97       3647.13        49.99 o                         
  -5  -8   4         51.34         50.57         7.19 o                         
  -4  -8   4        522.95        509.29        13.16 o                         
  -3  -8   4         42.75         44.59         5.28 o                         
  -2  -8   4        235.96        218.86        12.17 o                         
  -1  -8   4         85.94        106.38         7.35 o                         
   0  -8   4        172.48        136.08         7.94 o                         
   1  -8   4        719.24        727.15        16.16 o                         
   2  -8   4        298.20        277.92        13.68 o                         
   3  -8   4          5.64         -3.48         6.78 o                         
   4  -8   4        379.11        329.53        21.51 o                         
   5  -8   4        278.94        264.33        27.54 o                         
   6  -8   4         16.97         35.35        17.65 o                         
   7  -8   4       1228.10       1287.40        58.53 o                         
   8  -8   4        552.12        540.22        29.56 o                         
   9  -8   4        129.25        117.89        18.40 o                         
  10  -8   4         85.56         73.13        16.59 o                         
  11  -8   4         10.56         17.46        14.58 o                         
  12  -8   4          0.07        -14.88        14.88 o                         
  13  -8   4          0.84          3.55        23.10 o                         
  14  -8   4         24.59         17.41        24.65 o                         
 -12  -7   4         20.17         -1.42        13.54 o                         
 -11  -7   4         27.55         -4.59        13.66 o                         
 -10  -7   4        421.01        449.25        27.21 o                         
  -9  -7   4       1834.45       1919.14        45.74 o                         
  -8  -7   4       1097.04       1178.42        34.89 o                         
  -7  -7   4       2657.90       2999.08        56.37 o                         
  -6  -7   4        114.42         61.14        12.51 o                         
  -5  -7   4       2186.05       2272.97        66.13 o                         
  -4  -7   4        231.28        209.97        12.58 o                         
  -3  -7   4        781.14        927.64        17.69 o                         
  -2  -7   4        638.00        567.83        13.35 o                         
  -1  -7   4          2.88          0.48         5.59 o                         
   0  -7   4        495.91        357.88        10.64 o                         
   1  -7   4        980.23        821.56        17.28 o                         
   2  -7   4       1479.21       1321.05        22.35 o                         
   3  -7   4        126.28         80.13         7.94 o                         
   4  -7   4          4.92        -15.91        20.58 o                         
   5  -7   4       2494.27       2587.60        94.32 o                         
   6  -7   4       1676.28       1723.44        62.77 o                         
   7  -7   4        298.16        355.22        24.10 o                         
   8  -7   4        375.13        379.12        30.18 o                         
   9  -7   4         35.45         -5.53        13.93 o                         
  10  -7   4         65.94         76.74        16.36 o                         
  11  -7   4         17.53         10.49        13.97 o                         
  12  -7   4         13.87          6.58        14.09 o                         
  13  -7   4          8.87         19.71        15.29 o                         
  14  -7   4         82.63         75.73        28.94 o                         
 -13  -6   4         90.30        154.74        23.80 o                         
 -12  -6   4        367.79        426.72        26.44 o                         
 -11  -6   4        150.14        235.41        20.03 o                         
 -10  -6   4        184.36        288.49        23.57 o                         
  -9  -6   4        417.12        571.47        31.68 o                         
  -8  -6   4       1539.11       1653.77        39.77 o                         
  -7  -6   4        303.92        348.04        16.25 o                         
  -6  -6   4         45.17         63.41         9.64 o                         
  -5  -6   4        377.86        317.55        18.01 o                         
  -4  -6   4          2.47          5.76         6.37 o                         
  -3  -6   4       2136.73       2377.00        32.78 o                         
  -2  -6   4        230.63        212.46        10.07 o                         
  -1  -6   4       2550.47       2826.34        40.78 o                         
   0  -6   4         85.38         75.69         5.83 o                         
   1  -6   4       2862.40       3055.76        25.62 o                         
   2  -6   4       2174.16       2317.06        21.97 o                         
   3  -6   4         55.39        104.01         7.78 o                         
   4  -6   4         91.64        139.12        10.53 o                         
   5  -6   4        600.81        538.60        33.68 o                         
   6  -6   4       1609.93       1619.79        63.05 o                         
   7  -6   4         20.75          6.11        21.78 o                         
   8  -6   4          3.59        -13.51        13.51 o                         
   9  -6   4          2.06         10.73        14.58 o                         
  10  -6   4         93.56         89.48        16.11 o                         
  11  -6   4         11.18          4.71        14.64 o                         
  12  -6   4        200.74        239.07        25.86 o                         
  13  -6   4         50.60         57.27        17.34 o                         
  14  -6   4          9.75          1.71        23.12 o                         
 -13  -5   4        178.89        186.91        20.14 o                         
 -12  -5   4         11.98         16.32        13.40 o                         
 -11  -5   4         53.13         39.66        13.31 o                         
 -10  -5   4        276.96        286.25        20.59 o                         
  -9  -5   4         46.74         54.34        12.94 o                         
  -8  -5   4       1216.97       1314.10        28.57 o                         
  -7  -5   4         58.40         74.38         9.97 o                         
  -6  -5   4        232.56        229.97        12.74 o                         
  -5  -5   4       1657.63       1601.31        39.56 o                         
  -4  -5   4          3.51         -6.21         6.21 o                         
  -3  -5   4         76.32         66.19        13.65 o                         
  -2  -5   4       4009.59       3796.90        50.79 o                         
  -1  -5   4        375.60        279.91        10.60 o                         
   0  -5   4        732.28        679.21        11.15 o                         
   1  -5   4       1345.60       1671.44        16.74 o                         
   2  -5   4         73.52         72.18         6.13 o                         
   3  -5   4      11865.72      12220.10        74.62 o                         
   4  -5   4      10307.75       9747.16        84.73 o                         
   5  -5   4          0.07         15.23        10.03 o                         
   6  -5   4        123.53        180.02        45.92 o                         
   7  -5   4         58.62         55.36        12.49 o                         
   8  -5   4         88.24        100.46        24.30 o                         
   9  -5   4        788.09        742.51        32.47 o                         
  10  -5   4        148.78        110.62        17.09 o                         
  11  -5   4        819.17        796.83        36.89 o                         
  12  -5   4        321.18        338.48        27.71 o                         
  13  -5   4        242.12        293.21        27.25 o                         
  14  -5   4        173.42        124.89        22.09 o                         
  15  -5   4         15.21         17.19        25.23 o                         
 -14  -4   4        220.23        189.18        36.25 o                         
 -13  -4   4        107.15         87.45        16.35 o                         
 -12  -4   4         17.08          8.82        13.38 o                         
 -11  -4   4         62.32         45.38        14.16 o                         
 -10  -4   4          0.87        -12.18        12.18 o                         
  -9  -4   4         76.40         51.35        12.20 o                         
  -8  -4   4        187.09        133.99        11.27 o                         
  -7  -4   4        849.75        815.38        21.28 o                         
  -6  -4   4       1268.31       1188.47        24.43 o                         
  -5  -4   4       1467.94       1707.98        42.25 o                         
  -4  -4   4       2185.48       2179.87        58.62 o                         
  -3  -4   4       5713.02       6689.36        44.38 o                         
  -2  -4   4       5017.58       5526.13        73.07 o                         
  -1  -4   4        138.44        172.93        11.86 o                         
   0  -4   4       1680.41       1540.48        19.00 o                         
   1  -4   4       2012.19       1556.52        33.93 o                         
   2  -4   4       3972.45       3361.36        27.92 o                         
   3  -4   4         13.95         64.37         7.25 o                         
   4  -4   4        832.25       1001.42        17.52 o                         
   5  -4   4       3661.79       3667.24        44.46 o                         
   6  -4   4       1062.90       1008.82        49.04 o                         
   7  -4   4          4.87         -1.11        18.08 o                         
   8  -4   4        676.64        602.26        27.31 o                         
   9  -4   4        780.22        720.37        31.65 o                         
  10  -4   4        131.28        118.28        16.83 o                         
  11  -4   4        610.19        578.57        39.89 o                         
  12  -4   4         94.63         90.47        17.35 o                         
  13  -4   4        232.42        230.66        53.61 o                         
  14  -4   4        195.17        214.40        25.24 o                         
  15  -4   4         20.80         -6.49        23.35 o                         
 -14  -3   4         27.85         36.20        26.19 o                         
 -13  -3   4        229.82        243.98        21.74 o                         
 -12  -3   4         44.87         79.55        19.89 o                         
 -11  -3   4         32.29         -1.06        13.04 o                         
 -10  -3   4          0.95         -9.25        15.19 o                         
  -9  -3   4         90.90         61.75        12.22 o                         
  -8  -3   4        432.09        382.81        15.34 o                         
  -7  -3   4       1199.51       1180.97        24.15 o                         
  -6  -3   4       2534.79       2380.36        45.35 o                         
  -5  -3   4       1500.85       1322.78        33.27 o                         
  -4  -3   4       2521.72       2700.06        76.44 o                         
  -3  -3   4      11338.15      11374.19        84.36 o                         
  -2  -3   4       1645.38       1661.30        19.45 o                         
  -1  -3   4        561.89        629.45        12.37 o                         
   0  -3   4        718.10        673.73        10.78 o                         
   1  -3   4       5012.03       6453.01        46.73 o                         
   2  -3   4        384.86        191.31         9.39 o                         
   3  -3   4      22624.48      21098.27       138.52 o                         
   4  -3   4      16763.66      16530.76        89.22 o                         
   5  -3   4       5060.52       5035.13        41.02 o                         
   6  -3   4        388.77        353.15        14.12 o                         
   7  -3   4       1255.42       1238.41        47.95 o                         
   8  -3   4        149.17        131.20        14.79 o                         
   9  -3   4        796.96        815.10        39.57 o                         
  10  -3   4        793.63        810.20        34.54 o                         
  11  -3   4         52.48         48.38        15.51 o                         
  12  -3   4        153.53        162.63        20.28 o                         
  13  -3   4          9.22          5.83        14.58 o                         
  14  -3   4          6.16         -2.55        14.88 o                         
  15  -3   4         36.68         -2.29        41.81 o                         
 -15  -2   4         23.27         58.38        25.69 o                         
 -14  -2   4         38.30          7.96        22.43 o                         
 -13  -2   4         86.88         85.24        16.03 o                         
 -12  -2   4          1.88          2.88        13.12 o                         
 -11  -2   4         22.09         -8.38        11.28 o                         
 -10  -2   4        603.81        657.20        22.54 o                         
  -9  -2   4        527.46        576.00        23.93 o                         
  -8  -2   4        417.70        424.87         9.89 o                         
  -7  -2   4       6250.41       6359.72       133.47 o                         
  -6  -2   4        454.45        414.33        18.17 o                         
  -5  -2   4       5168.04       5627.56       172.31 o                         
  -4  -2   4       2339.63       2686.40        56.51 o                         
  -3  -2   4       2100.42       2432.43        23.90 o                         
  -2  -2   4        692.42        632.42        14.64 o                         
  -1  -2   4        185.14        207.05         6.56 o                         
   0  -2   4         47.20         46.83         5.49 o                         
   1  -2   4      18656.68      20450.77       128.75 o                         
   2  -2   4      13436.69      14969.25       100.94 o                         
   3  -2   4       7052.43       9269.54        61.43 o                         
   4  -2   4      36055.35      40138.67       270.93 o                         
   5  -2   4       2516.60       2846.12        28.18 o                         
   6  -2   4        145.40        139.20        13.34 o                         
   7  -2   4          6.21         -3.40         7.15 o                         
   8  -2   4       1151.60       1137.77        53.45 o                         
   9  -2   4         80.06         71.42        28.24 o                         
  10  -2   4          0.93         -1.57        12.35 o                         
  11  -2   4         12.89         13.23        13.72 o                         
  12  -2   4         25.64         -3.06        13.79 o                         
  13  -2   4         91.75         53.14        16.48 o                         
  14  -2   4          1.08         -0.34        19.64 o                         
  15  -2   4         44.53         75.16        19.87 o                         
 -14  -1   4          3.30        -16.77        16.77 o                         
 -13  -1   4        173.78        195.46        19.09 o                         
 -12  -1   4        344.31        340.57        20.92 o                         
 -11  -1   4        420.01        389.01        18.74 o                         
 -10  -1   4         23.70         -2.37        12.69 o                         
  -9  -1   4        616.26        507.69        21.37 o                         
  -8  -1   4       2448.48       2298.70        25.56 o                         
  -7  -1   4          5.53         -0.13         6.97 o                         
  -6  -1   4        301.63        435.05        12.62 o                         
  -5  -1   4        211.14        167.75         9.65 o                         
  -4  -1   4       1630.63       1960.90        31.24 o                         
  -3  -1   4        540.31        543.02        10.65 o                         
  -2  -1   4        386.80        507.98         8.60 o                         
  -1  -1   4       3148.01       3008.32        27.00 o                         
   0  -1   4       3952.47       3647.21        30.02 o                         
   1  -1   4      24779.07      26836.23       159.66 o                         
   2  -1   4      30324.87      31419.23       158.92 o                         
   3  -1   4      24709.06      25084.53       189.41 o                         
   4  -1   4       2249.15       2182.91        46.72 o                         
   5  -1   4      10831.37      11331.99        81.03 o                         
   6  -1   4        593.99        521.39        18.52 o                         
   7  -1   4        334.73        304.12        11.62 o                         
   8  -1   4        583.47        581.31        39.71 o                         
   9  -1   4          0.38         -0.68        12.78 o                         
  10  -1   4        238.62        209.89        19.37 o                         
  11  -1   4        207.76        227.67        21.15 o                         
  12  -1   4          1.10        -15.89        15.89 o                         
  13  -1   4        137.93        135.28        42.41 o                         
  14  -1   4         48.72         29.23        16.42 o                         
  15  -1   4        287.86        317.39        29.38 o                         
 -14   0   4          7.00        -13.90        13.90 o                         
 -13   0   4        250.45        258.43        45.37 o                         
 -12   0   4       1214.86       1124.62        48.83 o                         
 -11   0   4        414.90        449.09        23.05 o                         
 -10   0   4        801.27        758.46        25.37 o                         
  -9   0   4       1208.30       1281.46        28.07 o                         
  -8   0   4        389.90        362.81        10.63 o                         
  -7   0   4        188.69        205.58        14.03 o                         
  -6   0   4        829.75        882.25        24.55 o                         
  -5   0   4        126.64        177.75         8.80 o                         
  -4   0   4        143.99        138.38        10.30 o                         
  -3   0   4         13.78         24.45         4.01 o                         
  -2   0   4       7937.98       9040.99        57.32 o                         
  -1   0   4         40.24         31.11         3.98 o                         
   0   0   4      31651.02      31507.77       348.56 o                         
   1   0   4      28421.58      30277.65       152.37 o                         
   2   0   4        929.87        906.36        18.31 o                         
   3   0   4      25586.17      24675.47       284.10 o                         
   4   0   4       1039.93        914.06        30.54 o                         
   5   0   4       4014.09       3634.98        31.96 o                         
   6   0   4          1.96          4.62         5.90 o                         
   7   0   4        916.76        828.73        22.36 o                         
   8   0   4        118.49        133.74        22.42 o                         
   9   0   4       1126.70       1104.44        36.14 o                         
  10   0   4        109.14        114.75        15.93 o                         
  11   0   4        833.68        872.56        73.70 o                         
  12   0   4        202.13        185.57        42.26 o                         
  13   0   4        175.72        194.73        38.80 o                         
  14   0   4        194.46        230.65        85.99 o                         
  15   0   4        826.84        881.31        64.33 o                         
 -14   1   4        196.91        207.80        38.61 o                         
 -13   1   4        326.86        369.79        34.66 o                         
 -12   1   4        497.16        484.36        40.26 o                         
 -11   1   4        135.55        147.14        13.02 o                         
 -10   1   4       1464.03       1387.91        29.94 o                         
  -9   1   4        174.89        145.26        10.55 o                         
  -8   1   4         48.76         37.44         7.44 o                         
  -7   1   4         11.33          9.84         6.65 o                         
  -6   1   4        102.01        102.90         7.95 o                         
  -5   1   4         58.10         27.74         5.34 o                         
  -4   1   4       6764.19       7011.29        58.42 o                         
  -3   1   4        488.94        416.63         9.67 o                         
  -2   1   4       2278.15       1978.90        39.01 o                         
  -1   1   4        203.23        317.44        11.06 o                         
   0   1   4      10496.86       9932.94        50.34 o                         
   1   1   4        311.69        382.45         7.40 o                         
   2   1   4        878.90       1078.92        14.19 o                         
   3   1   4       2912.64       3438.04        32.52 o                         
   4   1   4         83.73        159.42         6.55 o                         
   5   1   4         12.94          2.78         5.98 o                         
   6   1   4       1164.18       1448.57        23.22 o                         
   7   1   4        166.15        127.74        10.52 o                         
   8   1   4        240.06        278.48        29.62 o                         
   9   1   4       2456.87       2325.57        52.44 o                         
  10   1   4          8.95         -2.97        22.74 o                         
  11   1   4       2929.23       2924.34       120.43 o                         
  12   1   4         39.10         49.48        27.01 o                         
  13   1   4        522.84        542.35        48.62 o                         
  14   1   4        745.15        772.76        61.65 o                         
  15   1   4        319.83        371.91        45.55 o                         
  16   1   4          0.49        -23.91        23.91 o                         
 -14   2   4        505.58        562.92       105.58 o                         
 -13   2   4         93.05        117.66        16.36 o                         
 -12   2   4        505.02        479.87        22.40 o                         
 -11   2   4         76.67         47.23        10.23 o                         
 -10   2   4        680.37        717.67        30.91 o                         
  -9   2   4        328.80        342.93        21.06 o                         
  -8   2   4        244.72        210.81        11.11 o                         
  -7   2   4        187.12        205.42        15.80 o                         
  -6   2   4       2476.29       2541.85        31.61 o                         
  -5   2   4       1876.50       2057.99        33.77 o                         
  -4   2   4       5242.03       5221.73        62.09 o                         
  -3   2   4        738.81        863.83        17.47 o                         
  -2   2   4       3563.90       3614.32        36.25 o                         
  -1   2   4      18737.69      20792.08       270.00 o                         
   0   2   4       2167.01       2268.39        15.25 o                         
   1   2   4        356.71        334.93         5.31 o                         
   2   2   4        174.52         98.55        14.52 o                         
   3   2   4       1877.98       2315.12        22.00 o                         
   4   2   4         80.48        156.53         5.83 o                         
   5   2   4        334.53        437.31         9.61 o                         
   6   2   4       3595.58       3897.38        29.93 o                         
   7   2   4         53.98         77.21         7.21 o                         
   8   2   4         42.29         46.96        10.89 o                         
   9   2   4       2598.84       2548.80        48.57 o                         
  10   2   4        525.23        554.97        32.81 o                         
  11   2   4        176.20        116.49        26.51 o                         
  12   2   4        735.22        819.73        56.18 o                         
  13   2   4        339.12        366.10        42.14 o                         
  14   2   4        173.35        189.12        37.18 o                         
  15   2   4         49.97         33.80        26.72 o                         
  16   2   4         77.73         57.60        26.88 o                         
 -14   3   4         51.39         32.25        18.42 o                         
 -13   3   4        187.96        215.98        25.64 o                         
 -12   3   4        100.33         60.24        12.88 o                         
 -11   3   4        197.12        184.16        13.07 o                         
 -10   3   4         26.86         30.16        10.27 o                         
  -9   3   4         96.29         85.81        13.52 o                         
  -8   3   4        317.47        317.13        13.94 o                         
  -7   3   4       2131.29       2156.72        74.52 o                         
  -6   3   4       1863.07       1641.20        59.20 o                         
  -5   3   4        275.58        393.40         9.26 o                         
  -4   3   4       3510.74       3055.56        77.46 o                         
  -3   3   4        372.62        295.03         8.91 o                         
  -2   3   4      24944.35      24920.85       487.77 o                         
  -1   3   4       2163.86       2432.08        26.52 o                         
   0   3   4        217.63        344.00         7.53 o                         
   1   3   4        425.46        647.73        11.13 o                         
   2   3   4        116.53         54.72         5.82 o                         
   3   3   4         90.34         20.75         3.79 o                         
   4   3   4        648.22        504.14        10.07 o                         
   5   3   4         89.72         69.12         8.32 o                         
   6   3   4        218.71        176.72         8.49 o                         
   7   3   4       1334.13       1187.33        25.95 o                         
   8   3   4        267.35        213.74        33.42 o                         
   9   3   4       1820.23       1826.32        40.79 o                         
  10   3   4         20.29         -8.68        20.30 o                         
  11   3   4       2642.02       2707.77        97.76 o                         
  12   3   4          2.83          6.78        21.82 o                         
  13   3   4         76.08         49.90        24.75 o                         
  14   3   4         25.37         14.26        23.62 o                         
  15   3   4        140.19        187.49        36.55 o                         
  16   3   4        256.46        284.90        44.78 o                         
 -15   4   4         41.24         55.51        30.17 o                         
 -14   4   4         78.20         61.64        20.25 o                         
 -13   4   4        170.56        146.80        39.07 o                         
 -12   4   4        244.22        252.17        18.83 o                         
 -11   4   4        179.14        181.12        15.22 o                         
 -10   4   4        330.55        299.84        17.13 o                         
  -9   4   4        887.99        787.65        24.20 o                         
  -8   4   4       1701.84       1668.97        32.32 o                         
  -7   4   4        319.50        276.21        17.99 o                         
  -6   4   4       3350.82       3151.16        55.22 o                         
  -5   4   4        433.89        377.99        12.96 o                         
  -4   4   4       2934.30       3044.49        96.20 o                         
  -3   4   4       2786.52       2877.74       143.25 o                         
  -2   4   4        101.87        111.74        12.05 o                         
  -1   4   4         61.52        108.60         4.20 o                         
   0   4   4        963.16       1366.04        14.93 o                         
   1   4   4       1817.79       2113.17        33.89 o                         
   2   4   4        952.70       1302.73        23.21 o                         
   3   4   4       1798.15       1914.53        21.32 o                         
   4   4   4         52.83         75.81         6.12 o                         
   5   4   4       1838.49       1809.80        20.84 o                         
   6   4   4        831.33        818.95        15.89 o                         
   7   4   4        747.38        722.20        19.82 o                         
   8   4   4       1969.04       1854.43        84.81 o                         
   9   4   4        460.74        417.02        18.40 o                         
  10   4   4        178.15        162.44        29.46 o                         
  11   4   4        276.63        231.43        33.12 o                         
  12   4   4          6.34          1.95        20.92 o                         
  13   4   4         22.70         38.55        23.96 o                         
  14   4   4        108.00        187.58        36.87 o                         
  15   4   4        484.76        547.25        56.57 o                         
  16   4   4         93.07         78.38        29.41 o                         
 -15   5   4          4.48         39.83        28.63 o                         
 -14   5   4         93.18         92.09        30.83 o                         
 -13   5   4        726.64        740.78        49.97 o                         
 -12   5   4        564.47        586.38        34.20 o                         
 -11   5   4        894.21        954.47        40.88 o                         
 -10   5   4        275.41        312.33        17.51 o                         
  -9   5   4       1822.52       1901.99        55.52 o                         
  -8   5   4        359.30        411.09        16.52 o                         
  -7   5   4       1144.71       1168.73        56.73 o                         
  -6   5   4          5.34          2.07         6.89 o                         
  -5   5   4        783.43        760.92        21.67 o                         
  -4   5   4       1285.17       1116.30        48.20 o                         
  -3   5   4       3319.24       3263.27        44.69 o                         
  -2   5   4       1449.50       1388.73        66.78 o                         
  -1   5   4        351.50        454.01        12.20 o                         
   0   5   4         14.95          5.73         3.73 o                         
   1   5   4       1188.51        898.27        30.18 o                         
   2   5   4       1177.10       1125.56        13.46 o                         
   3   5   4       5210.28       5460.75        49.25 o                         
   4   5   4       2582.80       2507.30        23.11 o                         
   5   5   4        467.64        537.52        17.81 o                         
   6   5   4         58.83         53.15         9.07 o                         
   7   5   4        416.30        376.37        47.92 o                         
   8   5   4         26.86         15.76         5.13 o                         
   9   5   4        303.90        218.88         9.48 o                         
  10   5   4        100.20         81.81        25.57 o                         
  11   5   4          0.74         -9.56        24.76 o                         
  12   5   4         89.83         74.70        26.08 o                         
  13   5   4        273.68        286.33        41.23 o                         
  14   5   4        510.48        579.96        55.25 o                         
  15   5   4        236.11        162.85        23.54 o                         
 -14   6   4        408.02        396.11        43.58 o                         
 -13   6   4        109.02        119.21        28.11 o                         
 -12   6   4        135.58        102.85        18.67 o                         
 -11   6   4        261.09        242.01        23.84 o                         
 -10   6   4        156.18        160.54        13.69 o                         
  -9   6   4         10.12          0.32         7.76 o                         
  -8   6   4       2295.49       2235.79        37.00 o                         
  -7   6   4          1.39          7.21         7.32 o                         
  -6   6   4        342.15        482.58        20.22 o                         
  -5   6   4        820.65        808.82        23.20 o                         
  -4   6   4        139.50        139.81         8.97 o                         
  -3   6   4        473.58        539.15        17.77 o                         
  -2   6   4        782.21        976.95        29.85 o                         
  -1   6   4       9637.61      10133.62        75.07 o                         
   0   6   4       2575.29       3143.92        33.34 o                         
   1   6   4       1555.01       1686.11        18.92 o                         
   2   6   4       9730.26      10222.40        67.42 o                         
   3   6   4       5543.90       5764.95        41.41 o                         
   4   6   4        455.36        676.68        11.68 o                         
   5   6   4        834.99        604.09        12.55 o                         
   6   6   4         90.29         63.53         8.18 o                         
   7   6   4        582.68        590.49        19.97 o                         
   8   6   4        824.02        860.78        27.84 o                         
   9   6   4         31.58         14.27         8.07 o                         
  10   6   4        520.35        468.19        47.10 o                         
  11   6   4        179.66        152.37        21.91 o                         
  12   6   4          9.09          2.97        40.09 o                         
  13   6   4        731.47        748.52        38.74 o                         
  14   6   4        570.25        604.80        36.52 o                         
  15   6   4        100.67         43.41        16.94 o                         
 -13   7   4         55.59         56.22        18.09 o                         
 -12   7   4         66.77         90.13        18.32 o                         
 -11   7   4        138.08        144.57        25.26 o                         
 -10   7   4          6.98         -5.95         8.93 o                         
  -9   7   4        295.41        320.54        17.36 o                         
  -8   7   4         82.65         52.68        12.60 o                         
  -7   7   4         98.39         90.58        11.04 o                         
  -6   7   4         24.95         13.92         6.84 o                         
  -5   7   4        611.38        497.00        68.02 o                         
  -4   7   4        275.45        236.39        16.63 o                         
  -3   7   4         11.40         32.28        10.41 o                         
  -2   7   4       2485.27       2489.45        78.41 o                         
  -1   7   4       4574.76       4580.30        45.72 o                         
   0   7   4       5888.57       5888.65        61.85 o                         
   1   7   4       8818.41       9196.56        60.45 o                         
   2   7   4       3481.01       3685.74        29.78 o                         
   3   7   4         26.33         47.98         4.68 o                         
   4   7   4        334.28        426.73         9.93 o                         
   5   7   4          0.13         16.86         4.41 o                         
   6   7   4         35.88         17.93         5.16 o                         
   7   7   4        417.84        403.60        21.72 o                         
   8   7   4        148.59        141.04        11.68 o                         
   9   7   4       4983.32       4866.16       115.81 o                         
  10   7   4        573.41        544.86        29.63 o                         
  11   7   4          5.84         -9.24        14.03 o                         
  12   7   4        411.48        442.77        28.87 o                         
  13   7   4        217.30        209.12        23.74 o                         
  14   7   4        112.11        102.93        19.70 o                         
  15   7   4        396.91        482.72        35.49 o                         
 -13   8   4         51.73         94.16        32.46 o                         
 -12   8   4          1.59        -18.61        25.72 o                         
 -11   8   4          4.99         26.41        25.19 o                         
 -10   8   4        551.02        542.51        46.39 o                         
  -9   8   4        330.77        297.26        14.99 o                         
  -8   8   4         51.48         14.28         8.22 o                         
  -7   8   4        647.25        649.02        27.40 o                         
  -6   8   4        406.16        388.30        24.03 o                         
  -4   8   4       1352.06       1281.71        34.88 o                         
  -3   8   4       6828.79       7085.83        94.54 o                         
  -2   8   4       7753.83       7305.57       356.38 o                         
  -1   8   4        343.48        270.66        12.21 o                         
   0   8   4       1039.13       1037.06        16.91 o                         
   1   8   4       5238.64       5404.24        46.21 o                         
   2   8   4        843.62        871.01        15.34 o                         
   3   8   4        585.82        692.15        13.22 o                         
   4   8   4       1005.96       1059.49        17.37 o                         
   5   8   4         45.51         45.43         6.38 o                         
   6   8   4       2343.82       2537.40        37.54 o                         
   7   8   4       1795.19       1841.25        41.96 o                         
   8   8   4       4428.44       4431.71        74.16 o                         
   9   8   4       1404.46       1336.06        32.73 o                         
  10   8   4        297.94        335.86        23.88 o                         
  11   8   4         58.98         74.90        16.94 o                         
  12   8   4         60.47         98.56        21.91 o                         
  13   8   4         37.91         16.46        14.84 o                         
  14   8   4        102.66        120.84        21.66 o                         
  15   8   4         57.56         68.01        25.26 o                         
 -12   9   4         26.53         29.64        25.18 o                         
 -11   9   4          9.55         12.97        21.68 o                         
 -10   9   4          4.79         37.55        26.00 o                         
  -9   9   4         17.81         17.66        11.46 o                         
  -8   9   4          7.44         -1.96         8.51 o                         
  -7   9   4        546.79        472.38        17.77 o                         
  -6   9   4        152.92         74.99        16.33 o                         
  -5   9   4        517.55        445.16        33.24 o                         
  -4   9   4       2407.94       2403.89        71.88 o                         
  -3   9   4       3102.68       3261.63        54.16 o                         
  -2   9   4         38.01         11.44         8.47 o                         
  -1   9   4        345.65        327.19        18.00 o                         
   0   9   4         25.68         25.01         5.50 o                         
   1   9   4         29.72         30.96         7.03 o                         
   2   9   4         23.56          8.50         6.31 o                         
   3   9   4        603.09        662.75        13.30 o                         
   4   9   4        560.97        545.62        15.48 o                         
   5   9   4       1933.03       2141.42        37.29 o                         
   6   9   4        257.12        227.12        10.52 o                         
   7   9   4       3190.28       2741.00        46.55 o                         
   8   9   4       1781.30       1529.51        52.67 o                         
   9   9   4       1428.00       1574.63        66.57 o                         
  10   9   4          4.19        -14.18        14.18 o                         
  11   9   4        271.04        211.35        35.31 o                         
  12   9   4          9.29          0.68        14.81 o                         
  13   9   4          0.72         -8.95        19.24 o                         
  14   9   4         38.00         69.69        19.25 o                         
 -12  10   4         39.23         81.67        28.89 o                         
 -11  10   4          8.48          5.05        22.15 o                         
 -10  10   4          3.07         -4.13        21.68 o                         
  -9  10   4         38.07        105.27        28.18 o                         
  -8  10   4          3.44         -9.71         9.71 o                         
  -7  10   4        499.62        530.50        19.79 o                         
  -6  10   4       1601.08       1729.27        47.42 o                         
  -5  10   4        558.27        622.23        40.07 o                         
  -4  10   4       1158.98       1201.59        52.05 o                         
  -3  10   4        968.14        985.76        22.28 o                         
  -2  10   4        116.46         72.84        10.95 o                         
  -1  10   4         18.72         16.92         5.12 o                         
   0  10   4        113.15        101.55         6.99 o                         
   1  10   4        495.36        497.58        13.20 o                         
   2  10   4        145.89        148.22         7.63 o                         
   3  10   4       1129.75       1093.34        16.05 o                         
   4  10   4        799.82        685.42        17.10 o                         
   5  10   4       2822.03       2581.39        94.61 o                         
   6  10   4        106.60        101.17         9.53 o                         
   7  10   4        902.46        929.17        18.65 o                         
   8  10   4       1237.05       1261.47        34.30 o                         
   9  10   4         59.17        106.00        22.12 o                         
  10  10   4         41.81         66.01        16.06 o                         
  11  10   4         23.56         38.75        15.46 o                         
  12  10   4          9.23          7.12        14.57 o                         
  13  10   4         13.31         -9.05        32.91 o                         
 -11  11   4         41.47         10.66        23.41 o                         
 -10  11   4          4.87        -12.34        22.14 o                         
  -9  11   4        151.54        176.33        31.72 o                         
  -8  11   4        121.04        111.74        13.28 o                         
  -7  11   4        198.06        169.19        18.61 o                         
  -6  11   4          2.72         -9.67        18.30 o                         
  -5  11   4        600.89        539.50        39.12 o                         
  -4  11   4         14.90         13.73        17.59 o                         
  -3  11   4         54.14         67.65         6.27 o                         
  -2  11   4        240.49        238.48        11.62 o                         
  -1  11   4        433.41        431.69        15.04 o                         
   0  11   4        343.25        327.78        17.82 o                         
   1  11   4       1018.73       1091.58        30.47 o                         
   2  11   4        151.29        106.66         6.60 o                         
   3  11   4       1431.13       1460.38        24.97 o                         
   4  11   4          6.76          3.26        13.25 o                         
   5  11   4        523.97        571.74        37.89 o                         
   6  11   4        124.05        124.67        12.67 o                         
   7  11   4        281.86        280.53        19.02 o                         
   8  11   4        245.30        222.79        20.26 o                         
   9  11   4         57.63         13.95        12.13 o                         
  10  11   4         17.45          7.80        13.06 o                         
  11  11   4         25.94          7.32        13.96 o                         
  12  11   4          8.24         -7.33        16.90 o                         
  13  11   4        105.06        158.17        40.30 o                         
 -11  12   4         50.16         61.85        28.41 o                         
 -10  12   4         36.08         51.54        25.24 o                         
  -9  12   4        834.44        761.03        58.73 o                         
  -8  12   4        164.63        208.61        32.34 o                         
  -7  12   4          5.14         -1.61        18.67 o                         
  -6  12   4        125.77        117.08        25.93 o                         
  -5  12   4         10.97         10.60        18.08 o                         
  -4  12   4        482.17        505.25        38.16 o                         
  -3  12   4         76.52         74.15         9.54 o                         
  -2  12   4        231.67        207.69        18.11 o                         
  -1  12   4       1081.60       1018.29        29.72 o                         
   0  12   4        227.83        200.09        11.81 o                         
   1  12   4        772.28        660.53        32.38 o                         
   2  12   4        244.99        214.29        14.65 o                         
   3  12   4        140.85        142.40        13.36 o                         
   4  12   4        129.88        132.69        13.29 o                         
   5  12   4          4.76        -20.90        20.90 o                         
   6  12   4        138.79         84.42        14.67 o                         
   7  12   4          3.66          4.19         9.13 o                         
   8  12   4          0.83          7.85        16.88 o                         
   9  12   4         64.73         98.39        24.22 o                         
  10  12   4         54.34         40.44        22.45 o                         
  11  12   4        105.57         61.99        14.31 o                         
  12  12   4        266.48        283.76        46.41 o                         
 -10  13   4        238.64        239.35        40.41 o                         
  -9  13   4          2.07        -25.27        25.27 o                         
  -8  13   4         75.03         55.14        23.97 o                         
  -7  13   4          0.18        -21.40        23.55 o                         
  -6  13   4          7.60        -10.74        20.00 o                         
  -5  13   4         54.63         61.20        20.87 o                         
  -4  13   4        355.86        330.72        33.81 o                         
  -3  13   4         29.03         27.60        19.92 o                         
  -2  13   4       2267.85       2264.95        45.30 o                         
  -1  13   4        124.96        132.77        13.94 o                         
   0  13   4       2508.70       2456.53        66.84 o                         
   1  13   4        556.51        550.57        20.54 o                         
   2  13   4        827.51        983.34        45.74 o                         
   3  13   4       1443.46       1451.72        58.43 o                         
   4  13   4         42.87         16.18        17.32 o                         
   5  13   4          5.03         -6.17        11.23 o                         
   6  13   4        254.39        244.01        19.74 o                         
   7  13   4         60.68         31.93        19.40 o                         
   8  13   4         48.26         65.23        31.82 o                         
   9  13   4        225.00        190.99        19.80 o                         
  10  13   4        413.91        513.31        53.74 o                         
  11  13   4        279.84        299.35        43.09 o                         
 -10  14   4         45.92         68.18        31.40 o                         
  -9  14   4        185.34        226.11        38.84 o                         
  -8  14   4        286.55        284.56        38.20 o                         
  -7  14   4        161.55        167.82        31.13 o                         
  -6  14   4          1.46         -8.14        19.76 o                         
  -5  14   4         28.62         10.97        19.16 o                         
  -4  14   4        371.64        323.76        34.93 o                         
  -3  14   4        200.38        209.02        15.13 o                         
  -2  14   4        768.73        745.65        28.20 o                         
  -1  14   4       1372.70       1345.05        38.07 o                         
   0  14   4        283.22        240.36        18.61 o                         
   1  14   4        306.22        215.85        30.04 o                         
   2  14   4        362.92        435.65        22.46 o                         
   3  14   4        111.24        102.20        13.99 o                         
   4  14   4        184.68        148.04        16.04 o                         
   5  14   4         99.35        116.86        15.32 o                         
   6  14   4        599.29        632.79        29.62 o                         
   7  14   4        754.61        836.92        34.92 o                         
   8  14   4         20.01         11.63        21.61 o                         
   9  14   4        330.95        310.11        25.89 o                         
  10  14   4        403.67        442.42        48.10 o                         
  -9  15   4         84.21        121.15        32.63 o                         
  -8  15   4         23.95         31.37        25.66 o                         
  -7  15   4        326.19        348.99        41.30 o                         
  -6  15   4         30.21         18.53        21.74 o                         
  -5  15   4        434.68        483.29        44.48 o                         
  -4  15   4        520.37        559.64        44.88 o                         
  -3  15   4         73.25        107.27        26.32 o                         
  -2  15   4        509.45        499.64        24.51 o                         
  -1  15   4        261.53        246.75        33.43 o                         
   0  15   4         89.06         78.79        14.20 o                         
   1  15   4        404.19        380.49        24.02 o                         
   2  15   4         18.61          4.18        18.21 o                         
   3  15   4        349.32        347.47        21.84 o                         
   4  15   4        128.06        195.02        18.39 o                         
   5  15   4        335.47        360.97        23.66 o                         
   6  15   4       1035.26       1064.19        39.45 o                         
   7  15   4         91.03        121.99        25.34 o                         
   8  15   4         91.02        135.28        30.72 o                         
   9  15   4        294.96        234.06        38.45 o                         
  10  15   4        153.78        102.91        31.25 o                         
  -8  16   4        185.64        209.89        37.14 o                         
  -7  16   4         29.05         27.88        23.38 o                         
  -6  16   4        353.47        353.43        42.55 o                         
  -5  16   4        552.31        538.62        47.40 o                         
  -4  16   4        442.46        421.53        40.76 o                         
  -3  16   4         35.54         56.91        23.24 o                         
  -2  16   4          2.24          6.60        11.16 o                         
  -1  16   4        772.17        703.21        31.11 o                         
   0  16   4          6.63         -9.83        21.43 o                         
   1  16   4         14.34         27.36        14.55 o                         
   2  16   4         14.58          0.76        19.37 o                         
   3  16   4          6.42        -14.57        14.57 o                         
   4  16   4        966.27        972.63        37.06 o                         
   5  16   4        457.03        542.35        29.37 o                         
   6  16   4        422.95        394.97        42.11 o                         
   7  16   4         78.27         67.31        25.63 o                         
   8  16   4          2.70         -6.45        23.63 o                         
   9  16   4         14.97         19.24        24.27 o                         
  -7  17   4        102.16        108.93        32.51 o                         
  -6  17   4        220.23        274.62        37.99 o                         
  -5  17   4         11.98        -19.74        24.42 o                         
  -4  17   4        226.70        227.86        34.28 o                         
  -3  17   4          2.74         14.89        23.45 o                         
  -2  17   4        435.70        417.75        42.44 o                         
  -1  17   4        283.19        257.29        20.73 o                         
   0  17   4          8.76         33.99        14.88 o                         
   1  17   4        413.11        390.37        26.83 o                         
   2  17   4        306.96        310.11        33.24 o                         
   3  17   4         32.99         11.07        20.22 o                         
   4  17   4        145.34        124.04        16.82 o                         
   5  17   4        296.78        325.93        40.36 o                         
   6  17   4         55.41         67.29        27.67 o                         
   7  17   4        257.41        248.67        37.60 o                         
   8  17   4          2.13          0.13        24.30 o                         
  -5  18   4         46.61         46.48        25.02 o                         
  -4  18   4         26.61         42.46        25.56 o                         
  -3  18   4        184.42        171.58        33.36 o                         
  -2  18   4         91.01         55.78        23.85 o                         
  -1  18   4         10.33         23.20        21.43 o                         
   0  18   4        231.29        209.64        33.69 o                         
   1  18   4        466.98        460.37        32.45 o                         
   2  18   4        156.01        169.64        20.72 o                         
   3  18   4        145.22        188.61        29.93 o                         
   4  18   4          9.56         14.45        21.85 o                         
   5  18   4         93.58        130.91        30.45 o                         
   6  18   4        217.52        336.81        41.74 o                         
   7  18   4         30.79          8.87        23.68 o                         
  -3  19   4         16.71         49.53        28.66 o                         
  -2  19   4          3.10         14.66        22.97 o                         
  -1  19   4        161.53        153.36        32.01 o                         
   0  19   4        157.21        198.06        35.26 o                         
   1  19   4        456.72        436.88        47.16 o                         
   2  19   4        123.42        117.85        19.56 o                         
   3  19   4          1.22        -17.81        21.36 o                         
   4  19   4        171.47        214.59        34.97 o                         
   5  19   4        154.91        235.22        37.07 o                         
   6  19   4          0.98         18.54        26.20 o                         
   7  19   4         27.66         47.48        28.67 o                         
   0  20   4        125.72        154.91        32.53 o                         
   1  20   4          4.95         19.18        24.22 o                         
   2  20   4          1.27        -11.90        26.92 o                         
   3  20   4         52.50         44.42        25.98 o                         
   4  20   4         77.24         99.26        30.15 o                         
   5  20   4         26.80          0.37        23.83 o                         
   6  20   4         37.01         63.02        28.29 o                         
  -1 -18   5          0.76          4.87        27.57 o                         
   0 -18   5         21.33          0.24        24.04 o                         
   1 -18   5          0.57         24.15        25.55 o                         
   2 -18   5        267.76        237.33        36.95 o                         
  -3 -17   5         98.81         89.61        24.97 o                         
  -2 -17   5          8.81         -9.23        17.33 o                         
  -1 -17   5         20.61         -0.16        17.34 o                         
   0 -17   5         12.27         51.71        28.27 o                         
   1 -17   5        161.85        142.64        31.86 o                         
   2 -17   5         21.07          1.83        23.65 o                         
   3 -17   5        111.32         63.61        24.40 o                         
  -5 -16   5          1.26          0.68        24.13 o                         
  -4 -16   5        299.27        298.70        34.29 o                         
  -3 -16   5          0.44        -12.49        18.69 o                         
  -2 -16   5          1.07        -14.03        17.52 o                         
  -1 -16   5          6.46         -5.60        16.49 o                         
   0 -16   5          3.50         -5.26        24.24 o                         
   1 -16   5        592.71        585.24        70.23 o                         
   2 -16   5         50.76         92.85        32.69 o                         
   3 -16   5         59.79         63.84        18.73 o                         
   4 -16   5        252.34        293.16        41.31 o                         
   5 -16   5        158.36        146.54        33.28 o                         
  -7 -15   5         57.70         48.25        26.86 o                         
  -6 -15   5          2.03          4.52        17.32 o                         
  -5 -15   5          2.47        -10.87        17.68 o                         
  -4 -15   5         10.10         34.26        17.87 o                         
  -3 -15   5          6.38        -10.24        18.83 o                         
  -2 -15   5          2.00          8.17        15.60 o                         
  -1 -15   5          5.11        -14.31        22.97 o                         
   0 -15   5        161.53        200.60        32.76 o                         
   1 -15   5        877.96        905.10        42.65 o                         
   2 -15   5          4.06        -17.33        17.33 o                         
   3 -15   5        595.02        597.72        35.57 o                         
   4 -15   5          4.39         20.86        24.82 o                         
   5 -15   5         58.79         55.41        23.54 o                         
   6 -15   5         42.21         11.97        25.77 o                         
   7 -15   5         35.69         63.61        28.01 o                         
   9 -15   5          3.87         47.14        26.12 o                         
  -9 -14   5         84.64         42.21        27.28 o                         
  -8 -14   5          8.72         10.29        23.98 o                         
  -7 -14   5         47.62         80.80        33.15 o                         
  -6 -14   5          0.54         -3.97        13.47 o                         
  -5 -14   5        397.71        437.85        33.13 o                         
  -4 -14   5        100.90        117.20        21.40 o                         
  -3 -14   5         53.73         80.73        19.76 o                         
  -2 -14   5         17.20         15.45        16.21 o                         
  -1 -14   5         27.89          6.60        14.84 o                         
   0 -14   5        217.15        229.04        23.79 o                         
   1 -14   5        351.16        344.60        38.69 o                         
   2 -14   5        160.99        159.39        20.40 o                         
   3 -14   5         47.75         53.54        17.06 o                         
   4 -14   5         43.87          2.19        23.50 o                         
   5 -14   5         10.75        -14.95        22.36 o                         
   6 -14   5          2.81         -4.15        22.38 o                         
   7 -14   5         36.02         55.80        25.63 o                         
   8 -14   5        187.26        213.39        36.14 o                         
   9 -14   5         26.44         66.18        21.13 o                         
  10 -14   5         75.01         91.61        31.48 o                         
  -9 -13   5          5.77        -23.63        23.63 o                         
  -8 -13   5         12.07          8.95        14.74 o                         
  -7 -13   5        127.08        143.34        25.52 o                         
  -6 -13   5         23.84         19.88        13.33 o                         
  -5 -13   5        965.76        971.68        37.27 o                         
  -4 -13   5        430.79        419.12        30.56 o                         
  -3 -13   5        132.37        103.19        18.59 o                         
  -2 -13   5        141.67        122.20        19.99 o                         
  -1 -13   5         14.91         -6.33        16.78 o                         
   0 -13   5         70.84         72.34        16.76 o                         
   1 -13   5        228.80        292.65        25.75 o                         
   2 -13   5        621.09        648.00        54.59 o                         
   3 -13   5        167.93        141.94        25.11 o                         
   4 -13   5          0.55        -10.85        22.46 o                         
   5 -13   5         53.57         39.20        21.34 o                         
   6 -13   5        260.99        241.71        34.26 o                         
   7 -13   5         34.89         51.73        24.26 o                         
   8 -13   5        184.49        228.84        36.71 o                         
   9 -13   5          3.69          7.16        17.40 o                         
  10 -13   5          1.49         18.27        18.09 o                         
 -10 -12   5          0.87         63.92        32.06 o                         
  -9 -12   5        105.43         93.14        19.65 o                         
  -8 -12   5         32.28         21.89        14.24 o                         
  -7 -12   5         30.43         27.90        17.63 o                         
  -6 -12   5        291.24        349.69        23.18 o                         
  -5 -12   5        597.14        610.56        27.37 o                         
  -4 -12   5        374.06        404.77        22.39 o                         
  -3 -12   5        216.08        268.18        30.00 o                         
  -2 -12   5         38.26         67.89        16.94 o                         
  -1 -12   5        294.84        300.45        24.51 o                         
   0 -12   5         54.22         24.76        14.51 o                         
   1 -12   5        268.84        337.19        25.84 o                         
   2 -12   5        449.99        506.30        29.54 o                         
   3 -12   5          3.97        -15.89        15.89 o                         
   4 -12   5          5.20         -7.55        19.02 o                         
   5 -12   5        122.56         97.50        26.56 o                         
   6 -12   5        254.83        233.35        32.45 o                         
   7 -12   5        493.26        607.44        50.34 o                         
   8 -12   5        157.87        235.36        35.36 o                         
   9 -12   5          9.06         23.80        28.75 o                         
  10 -12   5          7.19         14.37        16.84 o                         
  11 -12   5         21.77          5.61        15.97 o                         
 -10 -11   5         90.64        106.95        27.89 o                         
  -9 -11   5        378.60        317.43        23.94 o                         
  -8 -11   5         59.28         44.99        14.32 o                         
  -7 -11   5         75.75         37.21        13.10 o                         
  -6 -11   5        475.71        413.28        23.30 o                         
  -5 -11   5        304.74        275.25        19.54 o                         
  -4 -11   5        355.81        320.75        19.92 o                         
  -3 -11   5          3.39          8.48        14.59 o                         
  -2 -11   5        457.46        439.18        30.94 o                         
  -1 -11   5        475.96        480.99        24.01 o                         
   0 -11   5         11.69         18.64        15.25 o                         
   1 -11   5        533.30        520.37        24.73 o                         
   2 -11   5        915.10        921.17        38.46 o                         
   3 -11   5        280.91        202.32        20.42 o                         
   4 -11   5          2.87        -20.42        20.69 o                         
   5 -11   5        458.32        457.49        41.72 o                         
   6 -11   5        187.97        212.21        33.52 o                         
   7 -11   5        336.72        338.15        36.74 o                         
   8 -11   5         61.56         49.23        23.81 o                         
   9 -11   5          7.31         17.32        15.98 o                         
  10 -11   5        145.09        227.19        26.15 o                         
  11 -11   5         35.41          0.68        16.41 o                         
  12 -11   5         34.07         21.77        25.44 o                         
 -11 -10   5        387.80        506.25        36.28 o                         
 -10 -10   5         67.29         60.59        16.44 o                         
  -9 -10   5         98.90        110.55        17.07 o                         
  -8 -10   5        751.00        748.53        31.34 o                         
  -7 -10   5        469.70        512.12        25.72 o                         
  -6 -10   5          3.20         -2.57        19.14 o                         
  -5 -10   5       1507.00       1751.64        37.12 o                         
  -4 -10   5         51.98         23.37        10.54 o                         
  -3 -10   5         26.69         14.77        10.03 o                         
  -2 -10   5        504.70        410.47        20.21 o                         
  -1 -10   5        713.55        675.01        27.90 o                         
   0 -10   5        875.48        814.03        28.83 o                         
   1 -10   5        884.77        843.98        24.81 o                         
   2 -10   5        218.52        206.61        13.63 o                         
   3 -10   5        528.93        568.54        24.09 o                         
   4 -10   5        127.59        107.31        19.48 o                         
   5 -10   5        487.29        537.79        41.61 o                         
   6 -10   5        911.13        962.71        54.34 o                         
   7 -10   5          1.65        -11.63        19.35 o                         
   8 -10   5        147.17        143.03        26.60 o                         
   9 -10   5          0.82         -2.32        15.27 o                         
  10 -10   5         11.84         18.36        15.28 o                         
  11 -10   5          0.21         13.22        16.30 o                         
  12 -10   5        100.44        151.14        29.77 o                         
 -11  -9   5         55.99         49.30        18.48 o                         
 -10  -9   5         93.05        134.77        19.16 o                         
  -9  -9   5        455.09        573.84        28.56 o                         
  -8  -9   5        838.58        930.49        33.64 o                         
  -7  -9   5        185.81        203.48        27.33 o                         
  -6  -9   5        631.19        590.84        22.28 o                         
  -5  -9   5       1270.93       1276.80        22.68 o                         
  -4  -9   5         22.33          6.56         6.77 o                         
  -3  -9   5         49.88         59.90         9.75 o                         
  -2  -9   5        241.74        211.55         9.48 o                         
  -1  -9   5       2800.33       2801.33        35.61 o                         
   0  -9   5        424.84        423.50        16.84 o                         
   1  -9   5        677.49        700.03        17.24 o                         
   2  -9   5         77.15         63.85         8.26 o                         
   3  -9   5       1044.17       1077.97        24.52 o                         
   4  -9   5        269.20        210.94        21.32 o                         
   5  -9   5         39.61         23.58        26.51 o                         
   6  -9   5        386.83        414.18        36.71 o                         
   7  -9   5         12.15        -11.84        18.57 o                         
   8  -9   5          0.20         19.25        14.97 o                         
   9  -9   5        104.56         99.71        21.41 o                         
  10  -9   5         29.11         18.98        15.13 o                         
  11  -9   5          1.51         -5.64        15.49 o                         
  12  -9   5         41.68         23.63        16.24 o                         
  13  -9   5        164.31        181.20        35.59 o                         
 -12  -8   5          9.48         -4.55        16.92 o                         
 -11  -8   5         85.08         98.56        19.65 o                         
 -10  -8   5         20.48         26.03        14.21 o                         
  -9  -8   5        239.76        258.19        20.74 o                         
  -8  -8   5          0.70          4.61        13.45 o                         
  -7  -8   5        247.47        195.31        15.75 o                         
  -6  -8   5        202.57        222.36        15.56 o                         
  -5  -8   5         23.64          9.64         7.67 o                         
  -4  -8   5        290.39        252.17         9.37 o                         
  -3  -8   5       1997.41       1980.79        26.25 o                         
  -2  -8   5        987.93        938.30        19.19 o                         
  -1  -8   5          8.66          5.38         5.96 o                         
   0  -8   5       2209.18       2262.31        32.14 o                         
   1  -8   5       2328.54       2380.66        28.72 o                         
   2  -8   5          3.15         -3.27         5.89 o                         
   3  -8   5        318.41        317.53         9.45 o                         
   4  -8   5        125.51         84.81         6.21 o                         
   5  -8   5        505.22        439.66        63.17 o                         
   6  -8   5        292.34        208.68        39.01 o                         
   7  -8   5        155.14        220.17        29.34 o                         
   8  -8   5        475.01        585.01        31.85 o                         
   9  -8   5         33.28        -15.86        15.86 o                         
  10  -8   5         85.13        111.25        18.85 o                         
  11  -8   5        420.14        350.29        28.36 o                         
  12  -8   5         27.06         12.79        25.29 o                         
  13  -8   5        121.63        127.75        22.02 o                         
  14  -8   5         88.40        110.67        29.55 o                         
 -12  -7   5          8.01         27.80        14.94 o                         
 -11  -7   5         18.58         11.16        13.53 o                         
 -10  -7   5          6.61        -12.83        12.83 o                         
  -9  -7   5          3.97         18.97        12.93 o                         
  -8  -7   5          4.28        -11.19        11.19 o                         
  -7  -7   5        801.32        699.58        22.99 o                         
  -6  -7   5        464.80        561.90        20.59 o                         
  -5  -7   5         11.82         14.38        10.85 o                         
  -4  -7   5         70.12         41.36         6.22 o                         
  -3  -7   5       1127.70       1075.82        18.97 o                         
  -2  -7   5        876.62        878.92        18.10 o                         
  -1  -7   5       1197.39       1109.46        23.20 o                         
   0  -7   5        190.33        184.41        13.02 o                         
   1  -7   5       1398.04       1358.48        22.62 o                         
   2  -7   5       1038.00        992.90        16.13 o                         
   3  -7   5          6.07         31.60         5.03 o                         
   4  -7   5         34.98         78.70        15.10 o                         
   5  -7   5        150.41        123.74        46.65 o                         
   6  -7   5          1.41         -6.55        20.47 o                         
   7  -7   5       2602.90       2494.37        79.62 o                         
   8  -7   5          2.76          5.11        32.52 o                         
   9  -7   5        368.82        293.57        23.90 o                         
  10  -7   5        897.10        806.68        37.62 o                         
  11  -7   5        117.66        128.27        19.75 o                         
  12  -7   5        136.78        194.76        23.40 o                         
  13  -7   5          6.60          3.92        15.19 o                         
  14  -7   5          2.27        -21.36        22.94 o                         
 -13  -6   5         94.79         62.86        29.56 o                         
 -12  -6   5          7.94         19.30        14.49 o                         
 -11  -6   5         12.10         32.42        16.75 o                         
 -10  -6   5         61.80          7.04        12.28 o                         
  -9  -6   5         60.16         32.41        13.71 o                         
  -8  -6   5         45.98        -10.58        10.58 o                         
  -7  -6   5          4.31         -1.67        10.37 o                         
  -6  -6   5          8.66          4.13        10.11 o                         
  -5  -6   5        928.50       1005.51        28.33 o                         
  -4  -6   5        363.92        406.44        17.42 o                         
  -3  -6   5        808.06        836.90        20.55 o                         
  -2  -6   5       2552.71       2540.03        34.46 o                         
  -1  -6   5        327.63        323.97        21.01 o                         
   0  -6   5         25.67          4.04         5.06 o                         
   1  -6   5        771.13        787.34        14.22 o                         
   2  -6   5        282.98        293.64         9.27 o                         
   3  -6   5        291.32        426.39        16.77 o                         
   4  -6   5        498.38        359.55        31.55 o                         
   5  -6   5        313.52        203.80        24.72 o                         
   6  -6   5        889.33        786.09        29.28 o                         
   7  -6   5        435.61        436.77        35.01 o                         
   8  -6   5       1351.75       1544.31        45.75 o                         
   9  -6   5        837.81        933.21        38.02 o                         
  10  -6   5        426.31        479.68        29.48 o                         
  11  -6   5        244.96        276.75        24.74 o                         
  12  -6   5        164.29        213.50        34.38 o                         
  13  -6   5         15.95         10.16        15.35 o                         
  14  -6   5         11.39         19.50        25.74 o                         
 -13  -5   5        115.88        126.67        32.97 o                         
 -12  -5   5         77.44         69.87        15.62 o                         
 -11  -5   5         10.77          0.26        13.20 o                         
 -10  -5   5        335.02        373.59        23.10 o                         
  -9  -5   5        224.90        291.96        22.96 o                         
  -8  -5   5         67.85        130.73        11.85 o                         
  -7  -5   5          5.38          4.37         9.07 o                         
  -6  -5   5        409.55        464.01        17.90 o                         
  -5  -5   5       2617.45       2730.73        79.69 o                         
  -4  -5   5        199.33        223.00        11.44 o                         
  -3  -5   5       2325.83       2470.28        59.66 o                         
  -2  -5   5        798.68        714.68        18.05 o                         
  -1  -5   5        104.99         97.40        18.96 o                         
   0  -5   5          5.64         24.59         4.78 o                         
   1  -5   5        142.65         78.09         5.41 o                         
   2  -5   5       5914.58       5913.21        46.24 o                         
   3  -5   5         38.22         66.69        10.90 o                         
   4  -5   5        141.91        184.45        15.19 o                         
   5  -5   5       3632.65       3933.20        91.64 o                         
   6  -5   5        105.44        153.60        20.77 o                         
   7  -5   5        864.97        986.09        37.40 o                         
   8  -5   5       1581.65       1492.60        42.98 o                         
   9  -5   5         25.64          4.11        22.71 o                         
  10  -5   5        545.71        548.36        33.26 o                         
  11  -5   5         58.81         55.52        22.50 o                         
  12  -5   5         31.70          0.01        13.82 o                         
  13  -5   5         41.87         53.32        17.84 o                         
  14  -5   5         19.62         10.81        15.91 o                         
  15  -5   5        195.92        213.91        36.57 o                         
 -14  -4   5          0.98        -24.44        24.44 o                         
 -13  -4   5        163.85        199.93        20.84 o                         
 -12  -4   5        149.69        191.61        20.24 o                         
 -11  -4   5         69.97         95.42        15.69 o                         
 -10  -4   5        890.68        937.97        34.02 o                         
  -9  -4   5          6.88         -9.78         9.78 o                         
  -8  -4   5        646.08        645.54        23.71 o                         
  -7  -4   5       1414.77       1391.40        28.43 o                         
  -6  -4   5        501.51        435.39        16.48 o                         
  -5  -4   5       1386.70       1446.91        38.56 o                         
  -4  -4   5        110.34         76.14         7.84 o                         
  -3  -4   5        395.77        346.39        13.74 o                         
  -2  -4   5       1715.35       2222.15        22.79 o                         
  -1  -4   5       2157.34       2335.13        47.46 o                         
   0  -4   5        360.50        323.08         9.04 o                         
   1  -4   5       3834.13       4229.52        39.04 o                         
   2  -4   5       1863.33       2409.70        24.31 o                         
   3  -4   5        698.16        521.95        12.76 o                         
   4  -4   5        455.20        562.11        15.24 o                         
   5  -4   5       8224.01       8303.29       135.97 o                         
   6  -4   5         69.41        140.78        17.09 o                         
   7  -4   5        214.68        166.60        15.25 o                         
   8  -4   5        301.64        314.02        16.70 o                         
   9  -4   5          0.51        -11.46        14.14 o                         
  10  -4   5          9.80         14.43        13.22 o                         
  11  -4   5        181.43        164.45        20.32 o                         
  12  -4   5        143.16        106.69        17.63 o                         
  13  -4   5        141.49        126.55        20.68 o                         
  14  -4   5        165.94        152.51        22.25 o                         
  15  -4   5        118.21        132.87        30.76 o                         
 -14  -3   5        160.54        188.70        33.65 o                         
 -13  -3   5         42.43         21.98        14.27 o                         
 -12  -3   5        954.31        875.70        34.45 o                         
 -11  -3   5        859.41        839.68        47.83 o                         
 -10  -3   5        191.20        138.64        15.71 o                         
  -9  -3   5        389.59        357.66        15.73 o                         
  -8  -3   5        929.32        952.20        23.69 o                         
  -7  -3   5        712.87        766.55        21.59 o                         
  -6  -3   5       2621.68       2739.04        59.77 o                         
  -5  -3   5        355.72        454.11        25.39 o                         
  -4  -3   5       1135.67       1137.50        21.68 o                         
  -3  -3   5        278.46        195.15        17.02 o                         
  -2  -3   5       1324.39       1312.92        20.35 o                         
  -1  -3   5       1000.92       1096.07        18.03 o                         
   0  -3   5       3876.76       4172.48        45.41 o                         
   1  -3   5         12.91         30.66         6.67 o                         
   2  -3   5       1358.88       1057.68        17.85 o                         
   3  -3   5      13532.32      12745.55        68.06 o                         
   4  -3   5        169.56         62.16         6.73 o                         
   5  -3   5        722.45       1146.03        21.10 o                         
   6  -3   5        817.78       1017.52        26.13 o                         
   7  -3   5        410.03        409.86        19.97 o                         
   8  -3   5          2.21        -14.11        14.11 o                         
   9  -3   5       2057.64       2122.84        52.31 o                         
  10  -3   5          2.03         -9.98        14.79 o                         
  11  -3   5       1837.03       1962.43       109.68 o                         
  12  -3   5        187.68        158.97        20.01 o                         
  13  -3   5        479.57        469.73        31.78 o                         
  14  -3   5         29.92         32.17        17.40 o                         
  15  -3   5         47.62         62.20        18.99 o                         
 -14  -2   5        287.76        313.83        39.27 o                         
 -13  -2   5        149.76        138.87        23.24 o                         
 -12  -2   5       1687.24       1611.99        44.51 o                         
 -11  -2   5        661.32        649.92        28.23 o                         
 -10  -2   5        493.62        488.07        28.82 o                         
  -9  -2   5         21.41         -8.23         8.23 o                         
  -8  -2   5         67.25         58.59         7.22 o                         
  -7  -2   5         17.98         18.82         5.05 o                         
  -6  -2   5        654.08        636.69        17.80 o                         
  -5  -2   5        276.56        281.13        12.62 o                         
  -4  -2   5       1334.25       1343.93        46.03 o                         
  -3  -2   5         42.30         53.66         5.08 o                         
  -2  -2   5       6024.51       5878.02        46.65 o                         
  -1  -2   5       6096.95       5974.86        40.96 o                         
   0  -2   5         14.80         12.85         4.25 o                         
   1  -2   5        255.86        115.87         7.43 o                         
   2  -2   5       1544.81       1436.88        23.19 o                         
   3  -2   5        158.48        122.43         7.19 o                         
   4  -2   5        172.59        263.92        15.82 o                         
   5  -2   5       4346.26       4143.47        41.91 o                         
   6  -2   5         14.93         -2.64         6.75 o                         
   7  -2   5        117.12        110.10        11.99 o                         
   8  -2   5        114.94        113.16        11.84 o                         
   9  -2   5       2184.82       2057.63        50.67 o                         
  10  -2   5          5.23          4.23        12.93 o                         
  11  -2   5        749.46        751.53        35.14 o                         
  12  -2   5        441.23        447.92        29.71 o                         
  13  -2   5        189.40        157.26        24.75 o                         
  14  -2   5         58.55         40.09        16.62 o                         
  15  -2   5         20.77          8.33        15.60 o                         
 -14  -1   5         61.01         61.32        24.95 o                         
 -13  -1   5        240.08        309.42        23.29 o                         
 -12  -1   5       1283.26       1318.33        67.96 o                         
 -11  -1   5        434.19        487.85        36.58 o                         
 -10  -1   5        499.73        429.28        22.76 o                         
  -9  -1   5        210.69        207.71         9.01 o                         
  -8  -1   5         12.33          3.94         5.95 o                         
  -7  -1   5        894.82        857.06        16.69 o                         
  -6  -1   5        330.26        334.44        13.65 o                         
  -5  -1   5        317.78        349.54        16.18 o                         
  -4  -1   5       2598.82       2648.64        29.35 o                         
  -3  -1   5       6996.18       7768.29        61.68 o                         
  -2  -1   5       1624.91       1935.76        18.80 o                         
  -1  -1   5        653.03        909.25        14.92 o                         
   0  -1   5      11492.65      13149.03        91.76 o                         
   1  -1   5        653.51        946.29        17.36 o                         
   2  -1   5       6155.26       6040.36        52.06 o                         
   3  -1   5       3570.46       3832.41        65.32 o                         
   4  -1   5       1222.46       1438.20        21.35 o                         
   5  -1   5       1694.37       1629.62        25.15 o                         
   6  -1   5         33.98         15.66         6.17 o                         
   7  -1   5        123.56        140.76        16.92 o                         
   8  -1   5        429.48        514.37        44.86 o                         
   9  -1   5       1750.39       1838.58        47.03 o                         
  10  -1   5        270.89        314.02        28.15 o                         
  11  -1   5        519.75        497.61        31.20 o                         
  12  -1   5         20.59         25.35        15.23 o                         
  13  -1   5         26.42         51.84        15.97 o                         
  14  -1   5        172.37        211.16        44.98 o                         
  15  -1   5         54.84         41.73        18.01 o                         
 -14   0   5         33.09         11.66        16.58 o                         
 -13   0   5        143.53         92.54        17.76 o                         
 -12   0   5        362.16        318.08        21.93 o                         
 -11   0   5        320.49        337.37        59.05 o                         
 -10   0   5         97.81         99.43        18.67 o                         
  -9   0   5         10.72         20.96         8.86 o                         
  -8   0   5       1004.89       1065.33        23.40 o                         
  -7   0   5        317.23        290.46        17.98 o                         
  -6   0   5       1046.22       1058.06        24.52 o                         
  -5   0   5       3908.74       4102.89        42.98 o                         
  -4   0   5       4140.38       4102.11        33.99 o                         
  -3   0   5       1619.63       1409.08        16.11 o                         
  -2   0   5       3466.85       3048.93        23.64 o                         
  -1   0   5        618.15        860.50        13.67 o                         
   0   0   5       6383.24       6222.04        50.76 o                         
   1   0   5       7616.85       8349.03        48.58 o                         
   2   0   5      27392.71      28404.29       253.54 o                         
   3   0   5       3882.25       3765.05        41.38 o                         
   4   0   5        401.18        448.80        11.61 o                         
   5   0   5        263.01        341.89        22.31 o                         
   6   0   5          6.60          3.65         6.45 o                         
   7   0   5        117.79        127.73         9.96 o                         
   8   0   5        150.37        152.25         8.96 o                         
   9   0   5        218.70        219.53        19.77 o                         
  10   0   5        402.11        373.92        23.84 o                         
  11   0   5        898.71        778.01        56.03 o                         
  12   0   5          5.22         -7.17        13.00 o                         
  13   0   5         15.19          6.79        23.96 o                         
  14   0   5         19.37         50.57        24.91 o                         
  15   0   5          0.47          5.46        22.68 o                         
  16   0   5          5.15         -5.08        24.86 o                         
 -14   1   5         65.40         83.39        31.47 o                         
 -13   1   5          0.16         20.30        15.53 o                         
 -12   1   5         23.17          9.67        14.96 o                         
 -11   1   5         22.06         42.29         9.98 o                         
 -10   1   5         16.46         23.36        10.89 o                         
  -9   1   5       2189.73       2057.81        30.33 o                         
  -8   1   5        155.73        179.45        11.29 o                         
  -7   1   5        725.83        606.87        18.37 o                         
  -6   1   5        112.52         52.50         8.24 o                         
  -5   1   5       3636.21       3755.50        49.77 o                         
  -4   1   5      13370.21      14674.69        90.43 o                         
  -3   1   5       2299.71       2661.22        21.70 o                         
  -2   1   5       2666.99       3147.63        38.54 o                         
  -1   1   5       3436.99       3818.52        24.78 o                         
   0   1   5      11268.99      11237.14        64.18 o                         
   1   1   5       9376.94       9993.63        71.15 o                         
   2   1   5          5.75          8.21         4.34 o                         
   3   1   5       2322.48       2341.65        18.69 o                         
   4   1   5       5212.66       5115.02        35.09 o                         
   5   1   5       1680.21       2040.15        31.94 o                         
   6   1   5       4698.85       4712.34        49.15 o                         
   7   1   5        805.46        753.03        17.85 o                         
   8   1   5        433.74        386.61        20.16 o                         
   9   1   5        329.62        299.59        31.68 o                         
  10   1   5        161.58        167.14        18.53 o                         
  11   1   5        189.69        209.69        22.36 o                         
  12   1   5        226.65        224.91        48.99 o                         
  13   1   5          1.05         20.37        27.52 o                         
  14   1   5          1.87          9.86        22.96 o                         
  15   1   5         74.84         43.26        25.99 o                         
  16   1   5         52.97         16.04        24.10 o                         
 -14   2   5         11.42        -29.68        29.68 o                         
 -13   2   5          9.34          7.77        17.43 o                         
 -12   2   5        257.27        269.71        19.76 o                         
 -11   2   5        284.42        333.22        16.61 o                         
 -10   2   5        679.97        661.15        20.88 o                         
  -9   2   5       1102.26       1073.87        34.71 o                         
  -8   2   5       2448.89       2422.51        41.83 o                         
  -7   2   5        225.74        264.17        13.51 o                         
  -6   2   5        430.22        416.48        12.50 o                         
  -5   2   5       5179.45       5390.40        58.19 o                         
  -4   2   5        273.97        241.40        12.04 o                         
  -3   2   5        435.17        375.48        14.31 o                         
  -2   2   5        237.01        378.83         8.11 o                         
  -1   2   5       6660.72       6945.08        42.02 o                         
   0   2   5       2102.29       2442.17        18.67 o                         
   1   2   5          8.86         16.97         4.52 o                         
   2   2   5        411.54        274.63         7.46 o                         
   3   2   5       4577.54       4089.79        42.82 o                         
   4   2   5         25.86          4.00         3.44 o                         
   5   2   5       3193.10       2993.55        27.10 o                         
   6   2   5        533.23        518.16        13.15 o                         
   7   2   5        645.94        623.26        14.32 o                         
   8   2   5        123.65        135.42        10.86 o                         
   9   2   5        807.86        747.88        28.95 o                         
  10   2   5         40.03         68.41        28.00 o                         
  11   2   5       1703.02       1720.44        78.09 o                         
  12   2   5         27.09         37.12        23.33 o                         
  13   2   5         14.62         48.44        24.60 o                         
  14   2   5        107.54         75.96        25.97 o                         
  15   2   5        108.04         70.47        27.20 o                         
  16   2   5         76.97         56.41        26.94 o                         
 -14   3   5         80.52         94.09        30.01 o                         
 -13   3   5         19.09         22.72        17.34 o                         
 -12   3   5        120.95        118.03        15.30 o                         
 -11   3   5        199.49        194.20        13.20 o                         
 -10   3   5        720.82        698.72        20.70 o                         
  -9   3   5        436.53        457.39        19.23 o                         
  -8   3   5        381.71        348.19        12.72 o                         
  -7   3   5        443.67        432.61        11.95 o                         
  -6   3   5       2537.07       2461.46        28.39 o                         
  -5   3   5          5.71          5.34         3.60 o                         
  -4   3   5        291.62        310.62        25.06 o                         
  -3   3   5       4245.69       4155.94        52.56 o                         
  -2   3   5          4.21         10.90         3.30 o                         
  -1   3   5       7822.53       8187.12        63.42 o                         
   0   3   5       6397.28       5880.65        63.33 o                         
   1   3   5      15490.39      16653.63       158.05 o                         
   2   3   5       2256.01       2706.33        61.41 o                         
   3   3   5        768.15        940.63        11.39 o                         
   4   3   5       4958.54       5238.55        50.95 o                         
   5   3   5         94.04         78.47         5.97 o                         
   6   3   5         15.71         32.34         5.61 o                         
   7   3   5       1047.14       1244.38        22.48 o                         
   8   3   5       2497.02       2581.98        39.59 o                         
   9   3   5        120.44         48.64         7.69 o                         
  10   3   5        418.28        354.68        38.23 o                         
  11   3   5         68.07         45.38        22.72 o                         
  12   3   5        218.63        179.87        32.81 o                         
  13   3   5          6.42        -17.05        23.27 o                         
  14   3   5         14.03        -16.93        24.80 o                         
  15   3   5          7.03        -25.91        25.91 o                         
  16   3   5         14.25         38.59        28.18 o                         
 -14   4   5         67.73         41.88        27.83 o                         
 -13   4   5        765.62        885.09        44.27 o                         
 -12   4   5          9.98         10.45        27.09 o                         
 -11   4   5         70.68         33.67        15.39 o                         
 -10   4   5       1611.43       1576.22        33.56 o                         
  -9   4   5        481.61        509.20        21.17 o                         
  -8   4   5        221.96        201.22        16.18 o                         
  -7   4   5          5.11          3.85         6.08 o                         
  -6   4   5          2.13          0.37         4.79 o                         
  -5   4   5       2306.98       1998.06       211.66 o                         
  -4   4   5        578.36        557.76        13.65 o                         
  -3   4   5         53.09         41.12         4.83 o                         
  -2   4   5       7751.03       8143.00       165.70 o                         
  -1   4   5        542.84        702.56         8.40 o                         
   0   4   5       7587.75       7186.38        45.18 o                         
   1   4   5        727.99        715.45        14.43 o                         
   2   4   5       4891.93       4653.79        37.46 o                         
   3   4   5         36.12         15.99         4.58 o                         
   4   4   5         91.88         81.82         6.41 o                         
   5   4   5         87.10         73.53         7.14 o                         
   6   4   5        463.38        599.00        14.10 o                         
   7   4   5         18.74         62.69         7.81 o                         
   8   4   5        140.21        166.38        19.88 o                         
   9   4   5        738.28        633.30        48.74 o                         
  10   4   5         22.01         -3.02        25.38 o                         
  11   4   5       2079.10       2165.23        90.59 o                         
  12   4   5        218.94        261.09        37.79 o                         
  13   4   5        112.80         88.44        26.96 o                         
  14   4   5         71.92         65.69        28.08 o                         
  15   4   5          1.40         37.12        29.45 o                         
 -14   5   5        461.23        489.02        49.57 o                         
 -13   5   5          3.55         16.70        25.27 o                         
 -12   5   5         34.82         10.17        16.41 o                         
 -11   5   5        340.70        350.14        26.93 o                         
 -10   5   5          1.15        -23.64        23.64 o                         
  -9   5   5        272.97        319.89        15.76 o                         
  -8   5   5        286.54        225.95        14.54 o                         
  -7   5   5       1035.04       1047.23        20.93 o                         
  -6   5   5        302.16        238.82        12.69 o                         
  -5   5   5        189.37        129.78        10.68 o                         
  -4   5   5        121.21        145.98         8.85 o                         
  -3   5   5       5038.57       5015.36        77.67 o                         
  -2   5   5        529.81        397.25        35.49 o                         
  -1   5   5       3491.82       3813.16        29.30 o                         
   0   5   5        704.55        950.33        15.08 o                         
   1   5   5       2280.78       2392.25        29.44 o                         
   2   5   5          9.69         18.50         7.23 o                         
   3   5   5        811.35        682.33        10.45 o                         
   4   5   5        271.15        380.28        20.89 o                         
   5   5   5        210.96        301.34        12.78 o                         
   6   5   5         68.58         52.24         5.63 o                         
   7   5   5        310.28        309.04        17.94 o                         
   8   5   5       1769.49       1725.58        56.14 o                         
   9   5   5       2402.90       2388.82        54.01 o                         
  10   5   5        932.15        838.03        57.36 o                         
  11   5   5        329.48        314.46        39.05 o                         
  12   5   5         11.28         -6.62        23.03 o                         
  13   5   5         88.41         49.39        24.54 o                         
  14   5   5        119.98        111.99        33.11 o                         
  15   5   5          1.56         17.67        29.90 o                         
 -14   6   5        189.51        187.17        34.86 o                         
 -13   6   5          2.11         -3.93        17.77 o                         
 -12   6   5          0.25         -8.63        16.83 o                         
 -11   6   5         33.40         -1.16        25.49 o                         
 -10   6   5        483.40        423.60        27.75 o                         
  -9   6   5         61.26         32.52         6.39 o                         
  -8   6   5       1470.12       1343.24        43.76 o                         
  -7   6   5        385.87        322.86        10.81 o                         
  -6   6   5       1362.92       1287.99        36.92 o                         
  -5   6   5        464.54        523.00        15.65 o                         
  -4   6   5       1415.27       1039.17       111.83 o                         
  -3   6   5         20.77          3.27         3.41 o                         
  -2   6   5          4.34          3.43         4.65 o                         
  -1   6   5       3716.72       3359.14        35.08 o                         
   0   6   5        369.93        421.20        11.56 o                         
   1   6   5        791.34        816.86        21.13 o                         
   2   6   5        256.16        326.84         9.45 o                         
   3   6   5       4732.05       4978.46        42.56 o                         
   4   6   5        342.51        393.96         9.25 o                         
   5   6   5       2518.74       2405.27        60.22 o                         
   6   6   5        699.00        605.01        14.38 o                         
   7   6   5       2921.26       3005.49        58.00 o                         
   8   6   5       1685.26       1736.26        73.13 o                         
   9   6   5       5373.59       5322.01       116.74 o                         
  10   6   5         64.11         53.29        26.27 o                         
  11   6   5       1043.53       1030.46        63.64 o                         
  12   6   5        230.89        293.69        42.20 o                         
  13   6   5         73.64         33.55        16.07 o                         
  14   6   5         55.55         64.07        19.37 o                         
  15   6   5        150.14        126.90        21.61 o                         
 -13   7   5          0.42         11.74        26.29 o                         
 -12   7   5        108.46        184.46        33.69 o                         
 -11   7   5         12.71         22.70        22.13 o                         
 -10   7   5         50.75         60.02        23.19 o                         
  -9   7   5        960.95        964.40        38.36 o                         
  -8   7   5        542.78        518.63        14.61 o                         
  -7   7   5       1354.81       1334.55        65.51 o                         
  -6   7   5        699.61        656.13        51.74 o                         
  -5   7   5       1407.23       1315.19        28.05 o                         
  -4   7   5        820.24        939.86        33.40 o                         
  -3   7   5        806.72        737.37        31.48 o                         
  -2   7   5          4.51          1.20         5.64 o                         
  -1   7   5       2418.44       2450.37        48.88 o                         
   0   7   5       1716.24       1840.83        21.40 o                         
   1   7   5       3318.50       3726.30        30.13 o                         
   2   7   5       1552.38       1728.86        16.80 o                         
   3   7   5       4365.12       4709.06        40.91 o                         
   4   7   5          6.19         18.67         4.72 o                         
   5   7   5       3953.09       4156.53        36.46 o                         
   6   7   5        986.79        833.04        15.88 o                         
   7   7   5       1408.64       1350.05        36.93 o                         
   8   7   5       3555.59       3430.24        61.81 o                         
   9   7   5          3.17         -9.68         9.68 o                         
  10   7   5         61.59         41.81        13.67 o                         
  11   7   5          0.69         -7.15        14.29 o                         
  12   7   5         63.86          9.63        14.36 o                         
  13   7   5         35.66         11.92        15.22 o                         
  14   7   5         94.64         76.27        18.52 o                         
  15   7   5         56.15         38.60        18.68 o                         
 -13   8   5         54.48         65.48        28.26 o                         
 -12   8   5         71.01         88.59        28.62 o                         
 -11   8   5        185.64        204.64        35.32 o                         
 -10   8   5        221.68        188.36        30.58 o                         
  -9   8   5       1105.95        978.03        59.06 o                         
  -8   8   5       1254.22       1106.95        78.69 o                         
  -7   8   5       1273.56       1160.84        69.11 o                         
  -6   8   5        524.24        506.87        17.69 o                         
  -5   8   5        351.87        315.21        13.34 o                         
  -4   8   5         92.53         45.11         8.59 o                         
  -3   8   5        267.26        259.55        11.48 o                         
  -2   8   5        255.41        237.11        12.72 o                         
  -1   8   5        332.81        347.47         9.29 o                         
   0   8   5        214.50        264.47        10.10 o                         
   1   8   5       1237.74       1174.66        17.93 o                         
   2   8   5       4710.92       5036.66        51.30 o                         
   3   8   5       1406.25       1430.70        17.97 o                         
   4   8   5       3054.76       2711.83        27.03 o                         
   5   8   5       1495.62       1397.11        19.65 o                         
   6   8   5       1012.81       1065.60        18.05 o                         
   7   8   5        723.52        840.22        30.74 o                         
   8   8   5        548.21        556.71        45.90 o                         
   9   8   5        559.58        582.83        32.66 o                         
  10   8   5         91.88         54.01        14.26 o                         
  11   8   5        115.56        148.17        29.96 o                         
  12   8   5        148.14        125.27        37.08 o                         
  13   8   5        107.43         77.05        17.54 o                         
  14   8   5         81.55         36.09        20.61 o                         
  15   8   5        392.45        406.18        41.78 o                         
 -12   9   5         54.02         54.54        29.04 o                         
 -11   9   5        205.73        239.96        36.02 o                         
 -10   9   5        474.42        563.16        49.20 o                         
  -9   9   5        658.29        725.04        52.03 o                         
  -8   9   5       3769.91       4035.01        52.08 o                         
  -7   9   5        855.45        870.16        25.63 o                         
  -6   9   5         13.51         12.97         7.29 o                         
  -5   9   5          2.47        -18.40        18.40 o                         
  -4   9   5        157.74        166.70        12.69 o                         
  -3   9   5       1480.18       1540.09        24.94 o                         
  -2   9   5       3204.24       2936.21       106.89 o                         
  -1   9   5        279.70        338.89         9.96 o                         
   0   9   5       4367.53       4397.27        39.36 o                         
   1   9   5        382.72        404.13        18.19 o                         
   2   9   5        538.13        510.18        10.79 o                         
   3   9   5       3874.50       4314.73        38.86 o                         
   4   9   5         18.88          9.53         5.79 o                         
   5   9   5       2388.88       2541.89        27.47 o                         
   6   9   5        378.89        385.43        12.02 o                         
   7   9   5        248.17        208.29        11.27 o                         
   8   9   5        148.18        122.16        15.00 o                         
   9   9   5       2032.61       2109.19        55.58 o                         
  10   9   5        153.85        145.99        17.59 o                         
  11   9   5          9.09          0.83        21.74 o                         
  12   9   5         27.90         42.18        15.59 o                         
  13   9   5        584.75        789.05        39.98 o                         
  14   9   5        119.34        161.21        35.72 o                         
 -12  10   5        154.50        136.54        31.61 o                         
 -11  10   5        137.75        103.75        31.31 o                         
 -10  10   5        663.21        627.32        51.27 o                         
  -9  10   5       1952.10       1915.78        84.94 o                         
  -8  10   5         43.81         16.70         9.41 o                         
  -7  10   5         16.68          3.40         8.09 o                         
  -6  10   5         15.05         25.25        13.23 o                         
  -5  10   5        327.34        300.10        29.84 o                         
  -4  10   5        897.22        868.61        19.57 o                         
  -3  10   5        836.69        767.94        18.24 o                         
  -2  10   5        377.40        310.76         9.54 o                         
  -1  10   5        320.60        406.61        11.72 o                         
   0  10   5       2562.76       2472.63        29.80 o                         
   1  10   5       1245.67       1161.10        21.57 o                         
   2  10   5        586.32        559.73        15.35 o                         
   3  10   5         24.16         21.39         4.41 o                         
   4  10   5        107.03         99.95         7.86 o                         
   5  10   5          6.40          1.29         4.39 o                         
   6  10   5        227.86        255.45        14.92 o                         
   7  10   5       1216.81       1203.02        22.51 o                         
   8  10   5        674.32        485.52        24.93 o                         
   9  10   5        157.35        111.70        15.94 o                         
  10  10   5         82.25         95.59        15.92 o                         
  11  10   5         63.15         66.14        25.59 o                         
  12  10   5        299.19        327.61        27.00 o                         
  13  10   5        195.08        173.18        22.76 o                         
 -11  11   5         55.50         59.14        28.74 o
[truncated: 882,658 more chars]
